# Supplementary material for: A Global Map of G Protein Signaling Regulation by RGS Proteins
Source: Cell. 2020 Oct 15;183(2):503–521.e19. doi: 10.1016/j.cell.2020.08.052 (PMC7572916; doi:10.1016/j.cell.2020.08.052)
Supplement: Table S1. kGAP and kdis Values of All Canonical RGS, Related to Figure 1 [file mmc1.xlsx]

## Sheet: No RGS
	No exogenous RGS
Ga subunits	1/t deactivation (s-1)
	Mean	SEM	Mean (%)	SEM (%)
oA	0.105167	0.00219418	41.6942	0.869903
oB	0.0912333	0.00337902	36.1702	1.33964
i1	0.0812333	0.00263333	32.2056	1.04401
i2	0.1172	0.00567127	46.4649	2.24842
i3	0.0710333	0.00145182	28.1618	0.575586
z	0.00208357	0.000287615	0.826047	0.114027
q	0.0516333	0.00367892	20.4705	1.45854
11	0.0648333	0.00598034	25.7037	2.37095
14	0.0604333	0.00253333	23.9593	1.00436
15	0.00808893	0.000631688	3.20692	0.250438
sS	0.0734667	0.000731057	29.1265	0.289834
sL	0.0559667	0.0022063	22.1884	0.874708
olf	0.252233	0.00818746	100	3.24599
12	0.00299313	0.000332776	1.18665	0.131932
13	0.0089678	0.00108618	3.55536	0.430624

## Sheet: RGS1
	RGS1
Ga subunits	kGAP (s-1)							kdis
	#1	#2	#3	Mean	SEM	Mean (%)	SEM (%)	#1	#2	#3	Mean	SEM	Mean (%)	SEM (%)
oA	0.0502333	0.0409333	0.0452333	0.0454667	0.00346923	10.8902	0.830953	1.47765	1.38922	1.43011	1.43233	0.0255519	18.1114	0.323097
oB	0.111567	0.114367	0.108667	0.111533	0.0037584	26.7146	0.900215	2.22287	2.25356	2.19109	2.22251	0.0180365	28.103	0.228067
i1	0.285767	0.322567	0.274467	0.294267	0.014758	70.483	3.53484	4.51785	4.97087	4.37874	4.62249	0.178758	58.4501	2.26035
i2	0.2449	0.2685	0.2291	0.2475	0.0127756	59.2814	3.06003	3.08959	3.29096	2.95478	3.11177	0.0976779	39.3475	1.23511
i3	0.149367	0.153967	0.138367	0.147233	0.00485031	35.2655	1.16175	3.10277	3.16753	2.94791	3.07274	0.0651516	38.8539	0.823824
z	n.d.	n.d.	n.d.	n.d.	n.d.	n.d.	n.d.	n.d.	n.d.	n.d.	n.d.	n.d.	n.d.	n.d.
q	0.350467	0.327967	0.329467	0.335967	0.00814153	80.4711	1.95007	7.7876	7.35184	7.38089	7.50678	0.140663	94.9211	1.77865
11	0.368867	0.344267	0.327367	0.346833	0.0134511	83.0739	3.22182	6.68946	6.31003	6.04936	6.34961	0.185839	80.2891	2.34988
14	0.453367	0.401967	0.397167	0.4175	0.0181643	100	4.35073	8.50193	7.65141	7.57198	7.90844	0.29763	100	3.76345
15	0.00451107	0.00411107	0.00381107	0.0041444	0.000663431	0.992671	0.158906	1.55768	1.50823	1.47115	1.51235	0.0250662	19.1233	0.316955
sS	n.d.	n.d.	n.d.	n.d.	n.d.	n.d.	n.d.	n.d.	n.d.	n.d.	n.d.	n.d.	n.d.	n.d.
sL	n.d.	n.d.	n.d.	n.d.	n.d.	n.d.	n.d.	n.d.	n.d.	n.d.	n.d.	n.d.	n.d.	n.d.
olf	n.d.	n.d.	n.d.	n.d.	n.d.	n.d.	n.d.	n.d.	n.d.	n.d.	n.d.	n.d.	n.d.	n.d.
12	n.d.	n.d.	n.d.	n.d.	n.d.	n.d.	n.d.	n.d.	n.d.	n.d.	n.d.	n.d.	n.d.	n.d.
13	n.d.	n.d.	n.d.	n.d.	n.d.	n.d.	n.d.	n.d.	n.d.	n.d.	n.d.	n.d.	n.d.	n.d.

## Sheet: RGS2
	RGS2
Ga subunits	kGAP (s-1)							kdis
	#1	#2	#3	Mean	SEM	Mean (%)	SEM (%)	#1	#2	#3	Mean	SEM	Mean (%)	SEM (%)
oA	0.1459	0.1307	0.1314	0.136	0.00606273	100	4.45789	2.8445	2.65234	2.66119	2.71934	0.0626311	89.718	2.06636
oB	0.103667	0.121467	0.0986667	0.107933	0.00769993	79.3627	5.66171	2.13628	2.33138	2.08148	2.18305	0.0758374	72.0243	2.50207
i1	0.0556667	0.0573667	0.0431667	0.0520667	0.00519401	38.2843	3.81913	1.68527	1.7062	1.53139	1.64095	0.0551126	54.1392	1.8183
i2	0.0588	0.0597	0.0463	0.0549333	0.00713193	40.3922	5.24407	1.50171	1.50939	1.39505	1.46871	0.0368983	48.4566	1.21737
i3	0.0557667	0.0523667	0.0559667	0.0547	0.00186339	40.2206	1.37014	1.78508	1.73721	1.78789	1.77006	0.0164443	58.3988	0.54254
z	n.d.	n.d.	n.d.	n.d.	n.d.	n.d.	n.d.	n.d.	n.d.	n.d.	n.d.	n.d.	n.d.	n.d.
q	0.122767	0.106667	0.0851667	0.104867	0.011496	77.1078	8.45293	3.37766	3.06585	2.64945	3.03099	0.210938	100	6.95938
11	0.114467	0.113267	0.0889667	0.105567	0.0102359	77.6225	7.52643	2.76555	2.74704	2.37224	2.62828	0.128132	86.7136	4.2274
14	0.1011	0.1028	0.0743	0.0927333	0.0109981	68.1863	8.08682	2.75826	2.78783	2.29217	2.61275	0.160517	86.2014	5.29586
15	0.0125111	0.0127111	0.0112111	0.0121444	0.00078749	8.92971	0.579037	2.54669	2.57141	2.38598	2.50136	0.0581318	82.5262	1.91792
sS	n.d.	n.d.	n.d.	n.d.	n.d.	n.d.	n.d.	n.d.	n.d.	n.d.	n.d.	n.d.	n.d.	n.d.
sL	n.d.	n.d.	n.d.	n.d.	n.d.	n.d.	n.d.	n.d.	n.d.	n.d.	n.d.	n.d.	n.d.	n.d.
olf	n.d.	n.d.	n.d.	n.d.	n.d.	n.d.	n.d.	n.d.	n.d.	n.d.	n.d.	n.d.	n.d.	n.d.
12	n.d.	n.d.	n.d.	n.d.	n.d.	n.d.	n.d.	n.d.	n.d.	n.d.	n.d.	n.d.	n.d.	n.d.
13	n.d.	n.d.	n.d.	n.d.	n.d.	n.d.	n.d.	n.d.	n.d.	n.d.	n.d.	n.d.	n.d.	n.d.

## Sheet: RGS3-2
	RGS3-2
Ga subunits	kGAP (s-1)							kdis
	#1	#2	#3	Mean	SEM	Mean (%)	SEM (%)	#1	#2	#3	Mean	SEM	Mean (%)	SEM (%)
oA	0.435633	0.498833	0.805533	0.58	0.114254	57.6197	11.3505	5.14231	5.74326	8.65959	6.51506	1.08621	31.7883	5.29983
oB	0.473967	0.526267	0.817967	0.606067	0.107074	60.2093	10.6372	6.1951	6.76836	9.96566	7.64304	1.17304	37.2919	5.7235
i1	0.685267	0.738967	0.945867	0.790033	0.0794874	78.4853	7.89662	9.43578	10.0968	12.6438	10.7255	0.97797	52.3318	4.77171
i2	0.7099	0.7789	0.9331	0.8073	0.0662218	80.2007	6.57876	7.05717	7.6459	8.9616	7.88823	0.562956	38.4882	2.74678
i3	0.590467	0.633667	0.793967	0.6727	0.0619195	66.8289	6.15135	9.31253	9.92069	12.1774	10.4702	0.871457	51.0862	4.25202
z	n.d.	n.d.	n.d.	n.d.	n.d.	n.d.	n.d.	n.d.	n.d.	n.d.	n.d.	n.d.	n.d.	n.d.
q	0.988067	0.975967	1.05577	1.0066	0.0251013	100	2.49367	20.1362	19.9019	21.4474	20.4952	0.480896	100	2.34639
11	0.897167	1.00657	0.976567	0.9601	0.03318	95.3805	3.29625	14.838	16.5254	16.0627	15.8087	0.503393	77.134	2.45616
14	0.7336	0.7915	0.7771	0.7674	0.0184027	76.2368	1.82821	13.7583	14.7652	14.5148	14.3461	0.302674	69.9974	1.47681
15	0.144811	0.156511	0.163911	0.155078	0.00559584	15.4061	0.555915	18.9024	20.3488	21.2636	20.1716	0.687368	98.4213	3.35381
sS	n.d.	n.d.	n.d.	n.d.	n.d.	n.d.	n.d.	n.d.	n.d.	n.d.	n.d.	n.d.	n.d.	n.d.
sL	n.d.	n.d.	n.d.	n.d.	n.d.	n.d.	n.d.	n.d.	n.d.	n.d.	n.d.	n.d.	n.d.	n.d.
olf	n.d.	n.d.	n.d.	n.d.	n.d.	n.d.	n.d.	n.d.	n.d.	n.d.	n.d.	n.d.	n.d.	n.d.
12	n.d.	n.d.	n.d.	n.d.	n.d.	n.d.	n.d.	n.d.	n.d.	n.d.	n.d.	n.d.	n.d.	n.d.
13	n.d.	n.d.	n.d.	n.d.	n.d.	n.d.	n.d.	n.d.	n.d.	n.d.	n.d.	n.d.	n.d.	n.d.

## Sheet: RGS4
	RGS4
Ga subunits	kGAP (s-1)							kdis
	#1	#2	#3	Mean	SEM	Mean (%)	SEM (%)	#1	#2	#3	Mean	SEM	Mean (%)	SEM (%)
oA	0.1545	0.1546	0.1558	0.154967	0.00351963	99.1258	2.25136	2.95322	2.95449	2.96966	2.95912	0.00528022	100	0.178439
oB	0.142567	0.162367	0.164067	0.156333	0.00768368	100	4.91493	2.56266	2.77969	2.79832	2.71355	0.0756391	91.7013	2.55613
i1	0.131767	0.145767	0.145367	0.140967	0.00530168	90.1706	3.39126	2.62208	2.79442	2.7895	2.73533	0.0566448	92.4372	1.91424
i2	0.1597	0.1571	0.1463	0.154367	0.0069996	98.742	4.47736	2.36263	2.34044	2.24829	2.31712	0.0350049	78.3043	1.18295
i3	0.136767	0.136467	0.133767	0.135667	0.00173718	86.7804	1.1112	2.92539	2.92116	2.88315	2.9099	0.0134295	98.3366	0.453832
z	n.d.	n.d.	n.d.	n.d.	n.d.	n.d.	n.d.	n.d.	n.d.	n.d.	n.d.	n.d.	n.d.	n.d.
q	0.0661667	0.0688667	0.0723667	0.0691333	0.00409336	44.2217	2.61835	2.28147	2.33376	2.40155	2.33893	0.0347594	79.0413	1.17465
11	0.0423667	0.0460667	0.0573667	0.0486	0.00749125	31.0874	4.79185	1.65347	1.71054	1.88483	1.74961	0.0695875	59.1261	2.35163
14	0.0864	0.0874	0.0778	0.0838667	0.00671226	53.6461	4.29356	2.50261	2.52	2.35304	2.45855	0.052992	83.0837	1.7908
15	n.d.	n.d.	n.d.	n.d.	n.d.	n.d.	n.d.	n.d.	n.d.	n.d.	n.d.	n.d.	n.d.	n.d.
sS	n.d.	n.d.	n.d.	n.d.	n.d.	n.d.	n.d.	n.d.	n.d.	n.d.	n.d.	n.d.	n.d.	n.d.
sL	n.d.	n.d.	n.d.	n.d.	n.d.	n.d.	n.d.	n.d.	n.d.	n.d.	n.d.	n.d.	n.d.	n.d.
olf	n.d.	n.d.	n.d.	n.d.	n.d.	n.d.	n.d.	n.d.	n.d.	n.d.	n.d.	n.d.	n.d.	n.d.
12	n.d.	n.d.	n.d.	n.d.	n.d.	n.d.	n.d.	n.d.	n.d.	n.d.	n.d.	n.d.	n.d.	n.d.
13	n.d.	n.d.	n.d.	n.d.	n.d.	n.d.	n.d.	n.d.	n.d.	n.d.	n.d.	n.d.	n.d.	n.d.

## Sheet: RGS5
	RGS5
Ga subunits	kGAP (s-1)							kdis
	#1	#2	#3	Mean	SEM	Mean (%)	SEM (%)	#1	#2	#3	Mean	SEM	Mean (%)	SEM (%)
oA	0.406333	0.489533	0.481233	0.459033	0.0265326	40.0494	2.3149	5.12242	5.96652	5.88231	5.65708	0.268435	31.9173	1.51451
oB	0.389233	0.447833	0.437233	0.424767	0.0180815	37.0598	1.57756	4.81352	5.38766	5.2838	5.16166	0.176632	29.1221	0.996558
i1	0.2348	0.3738	0.3952	0.3346	0.0502966	29.193	4.38824	3.31558	4.68639	4.89744	4.2998	0.495867	24.2595	2.79768
i2	0.2799	0.3678	0.3379	0.328533	0.0259176	28.6637	2.26124	3.13176	3.80122	3.5735	3.50216	0.19652	19.7592	1.10877
i3	0.314833	0.399133	0.345933	0.3533	0.0246551	30.8245	2.15109	4.47243	5.40221	4.81544	4.89669	0.271461	27.6271	1.53158
z	n.d.	n.d.	n.d.	n.d.	n.d.	n.d.	n.d.	n.d.	n.d.	n.d.	n.d.	n.d.	n.d.	n.d.
q	0.636533	0.632833	0.689233	0.652867	0.0182981	56.9609	1.59646	11.527	11.4658	12.3986	11.7971	0.301235	66.5594	1.69957
11	0.732533	0.732433	0.683733	0.716233	0.0164231	62.4895	1.43287	10.2065	10.2053	9.59321	10.0017	0.204232	56.4294	1.15227
14	1.16647	1.14767	1.12437	1.14617	0.0123451	100	1.07708	18.0204	17.7461	17.4061	17.7242	0.17767	100	1.00242
15	0.0159153	0.0140153	0.0148153	0.0149153	0.000710486	1.30132	0.061988	2.94453	2.71239	2.81013	2.82235	0.0672913	15.9237	0.379657
sS	n.d.	n.d.	n.d.	n.d.	n.d.	n.d.	n.d.	n.d.	n.d.	n.d.	n.d.	n.d.	n.d.	n.d.
sL	n.d.	n.d.	n.d.	n.d.	n.d.	n.d.	n.d.	n.d.	n.d.	n.d.	n.d.	n.d.	n.d.	n.d.
olf	n.d.	n.d.	n.d.	n.d.	n.d.	n.d.	n.d.	n.d.	n.d.	n.d.	n.d.	n.d.	n.d.	n.d.
12	n.d.	n.d.	n.d.	n.d.	n.d.	n.d.	n.d.	n.d.	n.d.	n.d.	n.d.	n.d.	n.d.	n.d.
13	n.d.	n.d.	n.d.	n.d.	n.d.	n.d.	n.d.	n.d.	n.d.	n.d.	n.d.	n.d.	n.d.	n.d.

## Sheet: RGS6
	RGS6
Ga subunits	kGAP (s-1)							kdis
	#1	#2	#3	Mean	SEM	Mean (%)	SEM (%)	#1	#2	#3	Mean	SEM	Mean (%)	SEM (%)
oA	0.578367	0.534867	0.499667	0.537633	0.0229537	100	4.2694	7.17034	6.70626	6.33073	6.73578	0.242825	100	3.60501
oB	0.5777	0.518	0.5058	0.533833	0.0222422	99.2932	4.13705	6.74826	6.15423	6.03284	6.31177	0.221038	93.7052	3.28155
i1	0.0467	0.0379	0.0492	0.0446	0.00367333	8.29562	0.68324	1.57371	1.4656	1.60442	1.54791	0.042099	22.9805	0.625005
i2	0.0765333	0.0799333	0.0809333	0.0791333	0.00159826	14.7188	0.297278	1.67689	1.70696	1.7158	1.69988	0.0117777	25.2366	0.174853
i3	0.0679	0.0558	0.0649	0.0628667	0.00445621	11.6932	0.828856	1.9276	1.7623	1.88661	1.85883	0.0496983	27.5964	0.737826
z	n.d.	n.d.	n.d.	n.d.	n.d.	n.d.	n.d.	n.d.	n.d.	n.d.	n.d.	n.d.	n.d.	n.d.
q	n.d.	n.d.	n.d.	n.d.	n.d.	n.d.	n.d.	n.d.	n.d.	n.d.	n.d.	n.d.	n.d.	n.d.
11	n.d.	n.d.	n.d.	n.d.	n.d.	n.d.	n.d.	n.d.	n.d.	n.d.	n.d.	n.d.	n.d.	n.d.
14	n.d.	n.d.	n.d.	n.d.	n.d.	n.d.	n.d.	n.d.	n.d.	n.d.	n.d.	n.d.	n.d.	n.d.
15	n.d.	n.d.	n.d.	n.d.	n.d.	n.d.	n.d.	n.d.	n.d.	n.d.	n.d.	n.d.	n.d.	n.d.
sS	n.d.	n.d.	n.d.	n.d.	n.d.	n.d.	n.d.	n.d.	n.d.	n.d.	n.d.	n.d.	n.d.	n.d.
sL	n.d.	n.d.	n.d.	n.d.	n.d.	n.d.	n.d.	n.d.	n.d.	n.d.	n.d.	n.d.	n.d.	n.d.
olf	n.d.	n.d.	n.d.	n.d.	n.d.	n.d.	n.d.	n.d.	n.d.	n.d.	n.d.	n.d.	n.d.	n.d.
12	n.d.	n.d.	n.d.	n.d.	n.d.	n.d.	n.d.	n.d.	n.d.	n.d.	n.d.	n.d.	n.d.	n.d.
13	n.d.	n.d.	n.d.	n.d.	n.d.	n.d.	n.d.	n.d.	n.d.	n.d.	n.d.	n.d.	n.d.	n.d.

## Sheet: RGS7
	RGS7
Ga subunits	kGAP (s-1)							kdis
	#1	#2	#3	Mean	SEM	Mean (%)	SEM (%)	#1	#2	#3	Mean	SEM	Mean (%)	SEM (%)
oA	0.471833	0.431833	0.426033	0.443233	0.0145874	86.971	2.86232	5.3621	4.9923	4.93867	5.09769	0.133106	96.4771	2.51913
oB	0.511633	0.505933	0.511333	0.509633	0.00363838	100	0.71392	5.30064	5.25273	5.29812	5.28383	0.0155676	100	0.294627
i1	n.d.	n.d.	n.d.	n.d.	n.d.	n.d.	n.d.	n.d.	n.d.	n.d.	n.d.	n.d.	n.d.	n.d.
i2	n.d.	n.d.	n.d.	n.d.	n.d.	n.d.	n.d.	n.d.	n.d.	n.d.	n.d.	n.d.	n.d.	n.d.
i3	0.0541	0.0406	0.0402	0.0449667	0.00505547	8.82334	0.991982	1.60787	1.45618	1.45169	1.50524	0.0513273	28.4877	0.971402
z	n.d.	n.d.	n.d.	n.d.	n.d.	n.d.	n.d.	n.d.	n.d.	n.d.	n.d.	n.d.	n.d.	n.d.
q	n.d.	n.d.	n.d.	n.d.	n.d.	n.d.	n.d.	n.d.	n.d.	n.d.	n.d.	n.d.	n.d.	n.d.
11	n.d.	n.d.	n.d.	n.d.	n.d.	n.d.	n.d.	n.d.	n.d.	n.d.	n.d.	n.d.	n.d.	n.d.
14	n.d.	n.d.	n.d.	n.d.	n.d.	n.d.	n.d.	n.d.	n.d.	n.d.	n.d.	n.d.	n.d.	n.d.
15	n.d.	n.d.	n.d.	n.d.	n.d.	n.d.	n.d.	n.d.	n.d.	n.d.	n.d.	n.d.	n.d.	n.d.
sS	n.d.	n.d.	n.d.	n.d.	n.d.	n.d.	n.d.	n.d.	n.d.	n.d.	n.d.	n.d.	n.d.	n.d.
sL	n.d.	n.d.	n.d.	n.d.	n.d.	n.d.	n.d.	n.d.	n.d.	n.d.	n.d.	n.d.	n.d.	n.d.
olf	n.d.	n.d.	n.d.	n.d.	n.d.	n.d.	n.d.	n.d.	n.d.	n.d.	n.d.	n.d.	n.d.	n.d.
12	n.d.	n.d.	n.d.	n.d.	n.d.	n.d.	n.d.	n.d.	n.d.	n.d.	n.d.	n.d.	n.d.	n.d.
13	n.d.	n.d.	n.d.	n.d.	n.d.	n.d.	n.d.	n.d.	n.d.	n.d.	n.d.	n.d.	n.d.	n.d.

## Sheet: RGS8
	RGS8
Ga subunits	kGAP (s-1)							kdis
	#1	#2	#3	Mean	SEM	Mean (%)	SEM (%)	#1	#2	#3	Mean	SEM	Mean (%)	SEM (%)
oA	0.6099	0.6425	0.6151	0.6225	0.0106989	47.1305	0.810033	8.71049	9.12263	8.77623	8.86979	0.127839	37.003	0.533318
oB	0.624067	0.655967	0.567167	0.615733	0.0261897	46.6182	1.98286	7.84034	8.18999	7.21666	7.749	0.284663	32.3273	1.18756
i1	0.862867	0.904367	0.811267	0.8595	0.0270568	65.0742	2.04851	11.6221	12.133	10.9869	11.5806	0.331493	48.3121	1.38293
i2	0.7868	0.8257	0.7477	0.786733	0.0232199	59.5649	1.75802	7.71331	8.04522	7.37969	7.71274	0.192122	32.1761	0.801495
i3	0.599967	0.649267	0.574667	0.607967	0.0219516	46.0302	1.66199	9.44627	10.1403	9.0901	9.55889	0.308355	39.8778	1.2864
z	0.00308993	0.00251443	0.00237513	0.00265983	0.000361367	0.20138	0.0273597	2.483	2.20679	2.13994	2.27658	0.105001	9.49744	0.438045
q	1.18737	1.15607	1.02287	1.1221	0.0505667	84.9561	3.82849	23.9961	23.3899	20.8102	22.7321	0.976746	94.8338	4.0748
11	1.18467	1.22567	1.07997	1.16343	0.0437895	88.0855	3.31538	19.2725	19.9049	17.6576	18.945	0.669088	79.0348	2.7913
14	1.3347	1.3778	1.2499	1.3208	0.038043	100	2.8803	24.2122	24.9617	22.7374	23.9704	0.653391	100	2.72582
15	0.0221111	0.0207111	0.0153111	0.0193777	0.00216721	1.46712	0.164083	3.7335	3.56042	2.89284	3.39559	0.256289	14.1657	1.06919
sS	n.d.	n.d.	n.d.	n.d.	n.d.	n.d.	n.d.	n.d.	n.d.	n.d.	n.d.	n.d.	n.d.	n.d.
sL	n.d.	n.d.	n.d.	n.d.	n.d.	n.d.	n.d.	n.d.	n.d.	n.d.	n.d.	n.d.	n.d.	n.d.
olf	n.d.	n.d.	n.d.	n.d.	n.d.	n.d.	n.d.	n.d.	n.d.	n.d.	n.d.	n.d.	n.d.	n.d.
12	n.d.	n.d.	n.d.	n.d.	n.d.	n.d.	n.d.	n.d.	n.d.	n.d.	n.d.	n.d.	n.d.	n.d.
13	n.d.	n.d.	n.d.	n.d.	n.d.	n.d.	n.d.	n.d.	n.d.	n.d.	n.d.	n.d.	n.d.	n.d.

## Sheet: RGS9-1
	RGS9-1
Ga subunits	kGAP (s-1)							kdis
	#1	#2	#3	Mean	SEM	Mean (%)	SEM (%)	#1	#2	#3	Mean	SEM	Mean (%)	SEM (%)
oA	0.585033	0.522933	0.518433	0.542133	0.0216168	100	3.98737	6.40863	5.83451	5.79291	6.01202	0.198668	100	3.30452
oB	0.472633	0.445933	0.450733	0.456433	0.00879419	84.1921	1.62215	4.97282	4.74839	4.78874	4.83665	0.0690753	80.4497	1.14895
i1	0.089	0.0606	0.0757	0.0751	0.00853971	13.8527	1.5752	1.91942	1.62603	1.78202	1.77583	0.0847506	29.5379	1.40969
i2	0.138767	0.125067	0.138367	0.134067	0.00606502	24.7295	1.11873	2.02386	1.92277	2.02091	1.98918	0.0332131	33.0867	0.552445
i3	0.2079	0.157	0.1909	0.185267	0.015117	34.1736	2.78843	3.33596	2.76404	3.14494	3.08165	0.168102	51.2581	2.7961
z	n.d.	n.d.	n.d.	n.d.	n.d.	n.d.	n.d.	n.d.	n.d.	n.d.	n.d.	n.d.	n.d.	n.d.
q	n.d.	n.d.	n.d.	n.d.	n.d.	n.d.	n.d.	n.d.	n.d.	n.d.	n.d.	n.d.	n.d.	n.d.
11	n.d.	n.d.	n.d.	n.d.	n.d.	n.d.	n.d.	n.d.	n.d.	n.d.	n.d.	n.d.	n.d.	n.d.
14	n.d.	n.d.	n.d.	n.d.	n.d.	n.d.	n.d.	n.d.	n.d.	n.d.	n.d.	n.d.	n.d.	n.d.
15	n.d.	n.d.	n.d.	n.d.	n.d.	n.d.	n.d.	n.d.	n.d.	n.d.	n.d.	n.d.	n.d.	n.d.
sS	n.d.	n.d.	n.d.	n.d.	n.d.	n.d.	n.d.	n.d.	n.d.	n.d.	n.d.	n.d.	n.d.	n.d.
sL	n.d.	n.d.	n.d.	n.d.	n.d.	n.d.	n.d.	n.d.	n.d.	n.d.	n.d.	n.d.	n.d.	n.d.
olf	n.d.	n.d.	n.d.	n.d.	n.d.	n.d.	n.d.	n.d.	n.d.	n.d.	n.d.	n.d.	n.d.	n.d.
12	n.d.	n.d.	n.d.	n.d.	n.d.	n.d.	n.d.	n.d.	n.d.	n.d.	n.d.	n.d.	n.d.	n.d.
13	n.d.	n.d.	n.d.	n.d.	n.d.	n.d.	n.d.	n.d.	n.d.	n.d.	n.d.	n.d.	n.d.	n.d.

[truncated: 11 more sheets: RGS10, RGS11, RGS12, RGS13, RGS14, RGS16, RGS17, RGS18, RGS19, RGS20, RGS21]
