# Supplementary material for: A Global Map of G Protein Signaling Regulation by RGS Proteins
Source: Cell. 2020 Oct 15;183(2):503–521.e19. doi: 10.1016/j.cell.2020.08.052 (PMC7572916; doi:10.1016/j.cell.2020.08.052)
Supplement: Table S2. Sequences of Oligonucleotides, Related to Figure 3 [file mmc2.xlsx]

## Sheet: Sheet1
Target	Name	Target Sequence	Forward Oligo	Reverse Oligo
Rgs2	Rgs2-1	AATTCGGACTCCAAGAACCG	CACCGAATTCGGACTCCAAGAACCG	AAACCGGTTCTTGGAGTCCGAATTC
Rgs2	Rgs2-2	GGGCAATCAGAGATTTCGTT	CACCGGGGCAATCAGAGATTTCGTT	AAACAACGAAATCTCTGATTGCCCC
Rgs2	Rgs2-3	CCATGGGTACGCAGTCGTGC	CACCGCCATGGGTACGCAGTCGTGC	AAACGCACGACTGCGTACCCATGGC
Rgs4	Rgs4-1	AGGACATGAAACATCGGCTG	CACCGAGGACATGAAACATCGGCTG	AAACCAGCCGATGTTTCATGTCCTC
Rgs4	Rgs4-2	CCTCGCTGTATTCCGACTTC	CACCGCCTCGCTGTATTCCGACTTC	AAACGAAGTCGGAATACAGCGAGGC
Rgs4	Rgs4-3	CAAGAAATGGGCTGAATCGT	CACCGCAAGAAATGGGCTGAATCGT	AAACACGATTCAGCCCATTTCTTGC
Rgs7	Rgs7-1	CAAGAAATGGGCTGAATCGT	CACCGAGGAACTGCTCTCGCCCAAC	AAACGTTGGGCGAGAGCAGTTCCTC
Rgs7	Rgs7-2	TTCGTCCGCCACCCCGTTGC	CACCGTTCGTCCGCCACCCCGTTGC	AAACGCAACGGGGTGGCGGACGAAC
Rgs7	Rgs7-3	AAGCTTTTGACGGTACGGAT	CACCGAAGCTTTTGACGGTACGGAT	AAACATCCGTACCGTCAAAAGCTTC
Rgs8	Rgs8-1	TATCGATTTCCAGACCCGAG	CACCGTATCGATTTCCAGACCCGAG	AAACCTCGGGTCTGGAAATCGATAC
Rgs8	Rgs8-2	AAAGGCATGAGGACTCGACT	CACCGAAAGGCATGAGGACTCGACT	AAACAGTCGAGTCCTCATGCCTTTC
Rgs8	Rgs8-3	TCTCCACGGAAGAAGCAACG	CACCGTCTCCACGGAAGAAGCAACG	AAACCGTTGCTTCTTCCGTGGAGAC
Rgs9	Rgs9-1	ATTCCGCTTCGCTAGATAGA	CACCGATTCCGCTTCGCTAGATAGA	AAACTCTATCTAGCGAAGCGGAATC
Rgs9	Rgs9-2	CGAACTGATTCGAGACCCCA	CACCGCGAACTGATTCGAGACCCCA	AAACTGGGGTCTCGAATCAGTTCGC
Rgs9	Rgs9-3	TTGATCCACCGCCTCGCACC	CACCGTTGATCCACCGCCTCGCACC	AAACGGTGCGAGGCGGTGGATCAAC
Rgs10	Rgs10-1	CCGCCGTCTGATATCCATGA	CACCGCCGCCGTCTGATATCCATGA	AAACTCATGGATATCAGACGGCGGC
Rgs10	Rgs10-2	GGCCTCTTCACAAGTCAACG	CACCGGGCCTCTTCACAAGTCAACG	AAACCGTTGACTTGTGAAGAGGCCC
Rgs10	Rgs10-3	GCGAAGAGAATGTCTTGTTT	CACCGGCGAAGAGAATGTCTTGTTT	AAACAAACAAGACATTCTCTTCGCC
Rgs11	Rgs11-1	ATTCGGGAGCACCCGCCGTG	CACCGATTCGGGAGCACCCGCCGTG	AAACCACGGCGGGTGCTCCCGAATC
Rgs11	Rgs11-2	GTCATTCCCCACGCGGTAGC	CACCGGTCATTCCCCACGCGGTAGC	AAACGCTACCGCGTGGGGAATGACC
Rgs11	Rgs11-3	GGCACACTCCTGGCGCAGCA	CACCGGGCACACTCCTGGCGCAGCA	AAACTGCTGCGCCAGGAGTGTGCCC
Rgs12	Rgs12-1	GTTCCGATTAACCGGTCAGT	CACCGGTTCCGATTAACCGGTCAGT	AAACACTGACCGGTTAATCGGAACC
Rgs12	Rgs12-2	GACGCATTCTTGGTACAGCT	CACCGGACGCATTCTTGGTACAGCT	AAACAGCTGTACCAAGAATGCGTCC
Rgs12	Rgs12-3	TGGACAACGGGTCATCCTAG	CACCGTGGACAACGGGTCATCCTAG	AAACCTAGGATGACCCGTTGTCCAC
Rgs14	Rgs14-1	GATCTGCTGGAAACGTTCGC	CACCGGATCTGCTGGAAACGTTCGC	AAACGCGAACGTTTCCAGCAGATCC
Rgs14	Rgs14-2	GCCTGTCGGTCGATGTTCAC	CACCGGCCTGTCGGTCGATGTTCAC	AAACGTGAACATCGACCGACAGGCC
Rgs14	Rgs14-3	TCGGGAGCCCGGACACAGCG	CACCGTCGGGAGCCCGGACACAGCG	AAACCGCTGTGTCCGGGCTCCCGAC
Rgs17	Rgs17-1	GTAATCCTCGTATATCATCC	CACCGGTAATCCTCGTATATCATCC	AAACGGATGATATACGAGGATTACC
Rgs17	Rgs17-2	TTTCCGAGAGTTCCTCCGAA	CACCGTTTCCGAGAGTTCCTCCGAA	AAACTTCGGAGGAACTCTCGGAAAC
Rgs17	Rgs17-3	ATCCCCACATACCACCAAAA	CACCGATCCCCACATACCACCAAAA	AAACTTTTGGTGGTATGTGGGGATC
Rgs19	Rgs19-1	GAAGGCGCGACTTATCTATG	CACCGGAAGGCGCGACTTATCTATG	AAACCATAGATAAGTCGCGCCTTCC
Rgs19	Rgs19-2	CGGAATACACTGCGGCCCGT	CACCGCGGAATACACTGCGGCCCGT	AAACACGGGCCGCAGTGTATTCCGC
Rgs19	Rgs19-3	CTTCGCTGTATTCTGTGCGC	CACCGCTTCGCTGTATTCTGTGCGC	AAACGCGCACAGAATACAGCGAAGC
Rgs20	Rgs20-1	CTTGGACTCCCGAGTACGAG	CACCGCTTGGACTCCCGAGTACGAG	AAACCTCGTACTCGGGAGTCCAAGC
Rgs20	Rgs20-2	TTCCGGCTGGAGTGACCATC	CACCGTTCCGGCTGGAGTGACCATC	AAACGATGGTCACTCCAGCCGGAAC
Rgs20	Rgs20-3	CGGATGCGGCAGATGTGCGG	CACCGCGGATGCGGCAGATGTGCGG	AAACCCGCACATCTGCCGCATCCGC
