# Supplementary material for: A Global Map of G Protein Signaling Regulation by RGS Proteins
Source: Cell. 2020 Oct 15;183(2):503–521.e19. doi: 10.1016/j.cell.2020.08.052 (PMC7572916; doi:10.1016/j.cell.2020.08.052)
Supplement: Data S2. Sequence Alignment of RGS Orthologs, Related to Figure 5 [file mmc4.zip]

Archive with 1 entries (1 files):
- Supplemental Dataset 02_RGS Orthologues.fasta
