# Supplementary material for: A Global Map of G Protein Signaling Regulation by RGS Proteins
Source: Cell. 2020 Oct 15;183(2):503–521.e19. doi: 10.1016/j.cell.2020.08.052 (PMC7572916; doi:10.1016/j.cell.2020.08.052)
Supplement: Data S2. Sequence Alignment of RGS Orthologs, Related to Figure 5 [file mmc4.zip › Supplemental Dataset 02_RGS Orthologues.fasta]

RGS1:
>AILME08560|D2HM09/66-206
KPSK-------SKDILSVNEVMQWSQSLEKLLANQIGQDVFGNFLKSEFSEENIEFWLACEDYKKTE--SDLLHCKAEKIYKVFVHSDAAKQINIDFHTRESTAKKIK-TPTPTCFDEAQKIIYTLMEKDSYPRFLKSNMYLNLLNELQAN
>ANAPL07963|R0KDL0/55-196
KASN------SRNVVLSAEEVMQWSQSLEKLLASQSGQGVFREFLKSEFSEENIEFWLACEDYKKTK--SDHLHGKAERIYEEFVQSDAIKQINIDYHMREATAKRAQ-DPTHTSFDEAQKTVYVLMERDSYPRFLKSKAYLNLLNQLQTN
>ANOCA16314|ENSACAG00000004236/21-162
KYST------SKDVIFPAEEVIQWSQSLEKLLATPYGQDAFREFLKSEFSDENIEFWLACEDYKKTQ--ADNLHSKAEKIYKEFVQSNAIKQVNIDFHTRKDIAKEAQ-DPTPSSFNEAQRLVFVLMERDSYPRFLKSRFYRNLLSKVECN
>BOVIN05105|F1MUR0/66-206
KSSK-------SKDLLSADEVKQWSESLEKLLANQTGQDVFGNFLKSEFSEENIEFWLACEDYKKTK--SDLLHCKAEKIYKAFVQSDAAKQINIDFRTRESTAKKIK-APTPTSFDEAQKIIYTLMEKDSYPRFLKSNIYLNLLNDLQAN
>CAEEL18233|G5ECK9/78-223
KSPV--SIFRRSPKLSLQEDVLSWQKSPESLAASEYGSKLFVQFLKQQTSADDVDFWLACAKHRWTEMTRDGYEYAAYMIYNTYVFWTCERKIDLL--DKFCFVDDDG-GTPRDVFITAQAYVGTKFPKDSHKKFLQDPIYLNFLHSVSSA
>CALJA09491|F6Y6A3/66-206
KSSK-------SKDILSAAEVMQWSQSLEKLLANQTGQDVFGSFLKSEFSEENIEFWLACEDYKKTE--SDLLHCKAEKIYKAFVHSDAAKQINIDFRTRESTAKKIK-APTPTCFDEAQKVIYTLMEKDSYPRFLKSDIYKNLLNDLQAN
>CANLF14340|F6XTL6/66-206
KPSK-------SKDILSVNEVMQWSQSLEKLLANQIGQDVFRSFLKSEFSEENIEFWLACEDYKKTE--SDLLHRKAEKIYKAFVHSDAAKQINIDFHTRESTAKKIK-APTPTCFDEAQKIIYTLMEKDSYPRFLKSNIYLNLLNELQAN
>CAVPO13796|H0VRJ1/66-206
KPSK-------SKDILSADEVMQWSQSLEKLLANRTGQDVFGNFLKSEFSEENIEFWLACEDYKKTE--SNLLHSKAEDIYKVFVHSDAAKQINIDFHTRESTAKKIK-SPTPTCFDEAQKVIYNLMEKDSYPRFLKSDIYLNLLNELQAS
>CHICK12812|E1BU64/55-196
KSST------SRNVMLSAEEVIQWSQSLEKLLASQSGQGVFREFLKSEFSEENIEFWLACEDYKKTK--ADHLHGKAERIYEEFVQSDAIKQINIDHQMREATAKRAQ-DPTHTSFDEAQRTVYILMERDSYPRFLKSKTYLNLLNQLQTN
>CHLSB12122|A0A0D9RLN6/53-193
KSSK-------TKDILSAAEVMQWSLSLEKLLANQTGQKVFGSFLKSEFSEENIEFWLACEDYKKTE--SDLLPCKAEEIYKVFVHSDAAKQINIDFRTRESTAKKIK-APTPTCFDEAQKVIYTLMEKDSYPRFLKSDIYLNLLNGLQAN
>CHOHO07187|ENSCHOG00000002157/67-207
KSSK-------SKDILSADEVMQWSQSLKKLLANQTGQDVFGNFLKSEFSEENIEFWLACEDYKKTE--SDLLHCKAEKIYRAFVHADAAKQVNIDFRTRESTAKKIK-APTPTCFDEAQKIIYTLMEKDSYPRFLKSNIYLNLLNDLQAN
>DASNO05827|ENSDNOG00000044274/74-214
KSSK-------SKDILSADEVMQWSQSFENLLANQTGRDVFGNFLKSEFSEENIEFWLACEDYKKTE--SDLLHYKAEKIYKAFVHTDAAKQINIDFCTRESTAKKIK-TPTPTCFDEAQKIIYTLMEKDSYPRFLKSDIYLNLLNDLQAN
>DIPOR12196|ENSDORG00000007964/66-206
KSSK-------SKDILSADEVIQWSHSLEKLLANQIGKDVFGNFLKTEFSEENIEFWLACEDYKKTE--SDLLYCKAQKIYKAFVHSDAAKQINIDFRTRESTAKKMK-APTPTSFDEAQKIIFTLMEKDSYPRFLKSAIYINLLNDLQAN
>ECHTE12632|ENSETEG00000015828/66-206
KSSK-------AKSMLCADEVMQWSQSLEKLLANQTGQVVFGKFLKSKFYEENIEFWLACEDYRKTE--SDLLHCKAEKIYKAFVHVDATKQINIDFHTRETTAKKIK-APTSTCFDEAQKLIYTLMEKDSYPRFLKSDIYLNLLNDLQAN
>ERIEU04669|ENSEEUG00000004165/65-201
KPSK-------SKDILSADEVIQWSQSLGKLLANQTGQNVFGKFLKSEFSEENIEFWLACEDYKKTD--SGLLHCKAEKIYKAFVHSDAAKQINIDFRTRESTAKKIK-AATPTCFDEAQKIIYTLMEKDSYPRFLKSDIYLNLLND----
>FELCA17815|M3XB62/66-206
KSSK-------SKDILSANEVMQWSQSLEKLLANQIGQDVFGSFLKSEFSEENIEFWLACEDYKKTE--SDLLHCKAEKIYKAFVHSDAAKQINIDFRTRESTAKKIK-APTPTCFDEAQKIIYTLMEKDSYPRFLKSNIYLNLLNDLQAN
>FICAL04244|U3JLA9/55-196
KTSN------SRNVMLSAEEVIQWSQSLEKLLASQSGQGVFREFLKSEFSEENIEFWLACEDYKKTK--SDHLHGKAERIYAEFVQSDAIKQINIDYQMREATAKKAQ-DPTHTSFDEAQKTVYILMERDSYPRFLKSKSYLNLLNQLQSN
>GADMO07614|ENSGMOG00000009203/14-153
----------VSTRGLSFEEVNQWSQSLARLLESPYGMITFQAFLKAEFSDENLEFWLVCEDYKKVKR-SFRLSAKARKIFNCFIRVEAPREINIDHQTRELTKRNLQ-APTTACFMEAQKTVFGLMEKDSYPRFLRSSIYKTLMDSRSES
>GORGO01714|G3QFH9/66-206
KSSK-------SKDVLSAAEVMQWSQSLEKLLANQTGQNVFGSFLKSEFSEENIEFWLACEDYKKTE--SDLLPCKAEEIYKAFVHSDAAKQINIDFRTRESTAKKIK-APTPTCFDEAQKVIYTLMEKDSYPRFLKSDIYLNLLNDLQAN
>HORSE14037|RGS1_HORSE/53-193
KSSK-------SKDILSADEVMQWSQSLEKLLANQTGQDVFGNFLKSEFSEENIEFWLACEDYKKTE--SDLLRCKAEKIYKAFVHSDAAKQINIDFHTRESTAKKIK-APTLTCFDEAQKVIYTLMEKDSYPRFLKSNIYLNLLNDLQAN
>HUMAN02187|RGS1_HUMAN/66-206
KSSK-------SKDVLSAAEVMQWSQSLEKLLANQTGQNVFGSFLKSEFSEENIEFWLACEDYKKTE--SDLLPCKAEEIYKAFVHSDAAKQINIDFRTRESTAKKIK-APTPTCFDEAQKVIYTLMEKDSYPRFLKSDIYLNLLNDLQAN
>ICTTR07134|I3M497/66-206
KSSK-------SKDILSADEVIQWSQSLEKLLANQTGQDVFGNFLKSEFSEENIEFWLACEDYKKTE--SDLLHCKAEKIYKAFVHSDAAKQINIDFHTRESTAKKIK-APTHTCFDEAQKIIYTLMEKDSYPRFLKSNIYLNLLNDLQAN
>LOXAF13653|G3T320/53-193
KSSK-------SKDILSADEVIQWSQSLEKLLANQTGQDVFGNFLKSEFSEENIEFWLACEDYKKTE--SDLLHYKAEKIYKAFVHSDATKQINIDFHTRESTAKKIK-APTPTCFDEAQKVIYTLMEKDSYPRFLKSNIYLNLLNDLQAN
>MACMU02196|F7E7H3/53-193
KSSK-------SKDILSAAEVMQWSLSLEKLLANQTGQKVFGSFLKSEFSEENIEFWLACEDYKKTE--SDLLPCKAEEIYKVFVHSDAAKQINIDFRTRESTAKKIK-APTLTCFDEAQKVIYTLMEKDSYPRFLKSDIYLNLLNDLQAN
>MELGA02182|G1N1A2/52-199
KSSNSRNVIHTKENMLSAEEVIQWSQSLEKLLASQSGQGVFREFLKSEFSEENIEFWLACEDYKKTK--ADHLHCKAERIYEEFVQSDAIKQINIDHQMREATAKRAQ-DPTHTSFDEAQRTVYILMERDSYPRFLKSKTYLNLLNQLQTN
>MONDO00515|F7G556/67-207
KSSK-------SKDILSVTEVIQWSQSLEKLLTNQTGLAVFGNFLKSEFSEENIEFWLACEDYKRTE--SDHLHCKAEKIYKAFVQSDATKQINIDFHTRESTAKKIQ-VPTPTSFDEAQKVIYTLMERDSYPRFLKSEVYLKLLSELQGN
>MOUSE00975|RGS1_MOUSE/66-206
KSAK-------SKDILSAEEVMQWSQSLEKLLANQTGQNVFGRFLKSEFSEENIEFWLACEDYKKTE--TDLLHNKAENIYKAFVHSDAVKQINIDFHTRESTAKKIK-TPTPTSFDEAQKVIYSLMEKDSYPRFLKSNIYLNLLNDLQAN
>MUSPF14039|M3XZG3/66-206
KPSK-------SKHILSVNEVMQWSQSLEKLLANQIGQDVFGNFLKSEFSEENLEFWLACEDYKKTE--SHLLHCKAEKIYKAFVHSDAAKQINIDFHTRETTAKKIK-APTPTCFDEAQKIIYTLMEKDSYPRFLKSNMYLNLLNELQAN
>MYOLU14779|G1P2J1/66-206
KPSR-------SKDILSADEVLQWSQSLEKLLANRAGQDVFGSFLKSEFSEENIEFWLACEDYKRTE--SDLLHGKAEKIYKSFVHSDAAKQINIDFHTRESTAKKIK-APTPTCFDEAQKIVYTLMEKDSYPRFLKSNIYLNLLNDLQAN
>NOMLE07023|G1S8T2/66-206
KSSK-------SKDVLSTAEVMQWSQSLEKLLANPTGQNVFGSFLKSEFSEENIEFWLACEDYKKTE--SDLLPSKAEEIYKAFVHSDAAKQINIDFRTRESTAKKIK-APTPTCFDEAQKVIYTLMEKDSYPRFLKSDIYLNLLNDLQAN
>OCHPR05626|ENSOPRG00000006269/66-206
KSSK-------AKDILSADEVMQWSQSLERLLATQTGQDVFGNFLKSEFSEENIEFWLACEDYKKTE--SDHLHCKAEKIYKAFVHSDAAKQINIDFRTRESTAKRIK-APTLTCFDEAQKVIFTLMEKDSYPRFLKSDIYLNLLNDLQAN
>ORNAN05869|F6ZHG8/54-195
KSSR------SKSIMLSAEEVTLWAQSLENLLANETGQDTFRGFLQSEFSEENIEFWLACEEYKKTE--SDHLHCKAKTIYNAFVQQDAEKQINIDYHTRESTAKMIQ-TPTLTSFDEAQKIVYTLMERDSYPRFLKSEIYLNLLNALQAN
>ORYLA13315|H2MA09/29-171
DIVI------MKCTKPSVDDVNQWAQSLDKLLNHKYGKTAFRLYLKSEFCEENIEFWMACEDFKLLKT-RREKVTKAKKMYKEFIKPDAPKEINLDYQTRDNIIQSLD-DPTTTSFLAAQKKVYSLMENNAYPRFIHSDFYKELFAAARAN
>OTOGA15340|H0X5N4/66-206
KPSK-------SREILSAAEVLQWSQSLEKLLATQTGQDVFGNFLKSEFSEENIEFWLACEDYKKTD--SDLLRCKAEKIYKAFVHSDAAKQINIDFRTRESTAKKIK-APTPTCFDEAQKVIYTLMEKDSYPRFLKSDIYLNLLNDLQAN
>PANTR01510|H2Q0T3/66-206
KSSK-------SKDVLSAAEVMQWSQSLEKLLANQTGQNVFGSFLKSEFSEENIEFWLACEDYKKTE--SDLLPCKAEEIYKAFVHSDAAKQINIDFRTRESTAKKIK-APTPTCFDEAQKVIYTLMEKDSYPRFLKSDIYLNLLNDLQAN
>PAPAN01665|A0A096NQB3/66-206
KSSK-------SKDILSAAEVMQWSLSLEKLLANQTGQKVFGSFLKSEFSEENIEFWLACEDYKKTE--SDLLPCKAEEIYKVFVHSDAAKQINIDFRTRESTAKKIK-APTPTCFDEAQKVIYTLMEKDSYPRFLKSDIYLNLLNDLQAN
>PELSI07293|K7FF52/67-207
KSNS-------RNMMLSAEDVMQWSQSLEKLLASQSGQGAFRDFLKSEFSEENIEFWLACEDYKKTQ--SDHLQDKAEKIYEEFVQIDAAKQINIDHHTRETTAKKAQ-DPTFTSFDEAQKTVYVLMERDSYPRFLKSKAYLNLLNKLQVN
>PIGXX01858|I3LEA2/66-206
KPAK-------SKDILSADEVMQWSQSLEKLLANQTGQDVFGNFLKSEFSEENIEFWLACEDYKKTE--SDLLHRKAEQIYKAFVQSDAAKQINIDFHTREATARKIK-AATPTCFDEAQKIIYTLMEKDSYPRFLKSNIYLNLLNDLQAN
>PTEVA08194|ENSPVAG00000010867/66-206
KTSK-------SKDILSADEVLQWSHSLEKLLSDPTGRDVFGSFLKSEFSEENIEFWLACEDYRKTE--SDLLQKKAEKIYKAFVHSDAAKQINIDFRTRESTAKKIK-APTSTCFDEAQKTIYTLMEKDSYPRFLKSNIYLNLLNDLQAN
>RABIT05919|G1T488/69-209
KSSK-------CKDILSADEVMQWSQSLEKLLATQAGQDVFGNFLKSEFSEENIEFWLACEDYKKTE--SDHLHCKAEKIYKAFVHSDAAKQINIDFRTRESTAKRIK-APTHTCFDEAQKVIYTLMEKDSYPRFLKSDIYLNLLNELQAN
>RATNO06202|RGS1_RAT/66-206
KSSK-------SKDILSAEEVMQWSQSLEKLLANQMGQNVFGKFLKSEFSEENIEFWLACEDYKKTE--TDLLHNKAEHIYKAFVHSDAVKQINIDFHTRESTAKKIK-TPTPTCFDEAQKVIYALMEKDSYPRFLKSNIYLNLLNDLQAN
>SARHA02725|G3WA53/67-206
KSSK-------SKDILSITEVRQWSQSLEKLLTNQTGQAVFGNFLKSEFSEENIEFWLACEDYKRTE--SDHLHCKAEKIYKAFVQSDATKQINIDFHTRESTAKNIQ-VPTPTSFDEAQKVIYTLMERDSYPRFLKSEVYLKLLNELQG-
>SHEEP03564|W5PJ77/66-206
KPSK-------SKDLLSADEVKQWSESLEKLLANQTGQDVFGNFLKSEYSEENIEFWLACEDYKKTK--SDLLHCKAEKIYKAFVQSDAAKQINIDFRTRESTAKKIQ-APTPTSFDEAQKIIYTLMEKDSYPRFLKSNVYLNLLNDLQAN
>SORAR07876|ENSSARG00000009545/45-179
--------------TLSADEVVQWSQSLDKLLANQTGQDVFGNFLKSEFSEENIEFWLACEDYKKTE--SDLLHCKAEKIYKAFVHSDATKQINIDFRTRESTAKKIK-APTLTSFDEAQKLIYTLMEKDSYPRFLKSDIYLNLLNELQTN
>TARSY04171|ENSTSYG00000014168/64-205
KSSK-------SKDILSADEVIQWSQSLEKLLANQTGQDVFGNFLKSEFSEENIEFWLACEDYKKTE--SDLLHYKAEKIYKVFVHSDAAKQINIDFHTRESTAKKIQEAPTPTCFDEVQKIIYTLMEKDSYPRFLKSDIYLNLLNDLQVN
>TUPBE01629|ENSTBEG00000008865/66-206
RSAK-------SKDILSADEVMQWSQSLEKLLASQTGLDVFGSFLKSEFSEENIEFWLACEDYKKTD--SDHLHCKAEKIYKAFVHSDAAKQINIDFRTRESTAKKVK-APTPTCFDEAQKIIYTLMEKDSYPRFLKSDIYLNLLNDLQPS
>TURTR03418|ENSTTRG00000005985/65-205
KPSK-------SKDLLSADEVKQWSESLEKLLANQTGQDVFGNFLKSEFSEENIEFWLACEDYKKTE--SDLLHCKAEKIYKAFVQSDAAKQINIDFHTRESTAKKIK-APTPTCFDEAQRTIYTLMEKDSYPRFLKSNIYLNLLNDLQAN
>VICPA03585|ENSVPAG00000011283/66-206
KPSK-------SKDILSVDEVMQWSQSLEKLLANQTGQDVFGNFLKSEFSEENIEFWLACEDYKKTE--SDLLHCKAEKIYKAFVQSDAAKQINIDFRTRESTAKKIK-APTPTCFDEAQKVIYTLMEKDSYPRFLKSNIYLNLLNDLQAN
>XENTR11952|RGS1_XENTR/60-208
KSSSSTSSSDSEKNKLTPDEIIQWTMSLEKLLISEDGQSVFREFLKSEFSEENIEFWLACEDYKATND-SEELRCKANVIYQEFIQPNANKQINIDFSTRNSVTKDLL-EPTITTFNDAQKMIFILMERDSYPRFLKSEIFLRLAERHHGN

RGS2:
>AILME08558|D2HM07/64-205
SKQQTFIKPSPEEAQLWSEAFDELLASKYGLAAFRAFLKSEFCEENIEFWLACEDFKKTKSPQKL-SSKARKIYTDFIEKEAPK----EINIDFQTKTLIAQNIQEA-TSGCFTTAQKRVYSLMENNSYPRFLESEFYQDLCKKPQMA
>ANAPL07964|U3I3K8/65-206
GKHHAYYRPSPEEARLWAEAFDELLANKYGLAAFRAFLKSEFCEENIEFWLACEDFKKTKSPQKL-TSKAKKIYNDFIEKEAPK----EINIDFQTKNTIAQNIQEA-THTCFSAAQKRVYSLMENNSYPRFLESEFYQELCKKTPIT
>ANOCA16312|ENSACAG00000008397/64-205
GPQKACFRPSPEEAQLWSETFDELLASKYGLAAFRAFLKSEFCEENIDFWLACEDFKKIKSPQKL-NTKAKKIYNDFIEREAPK----EINIDFQTKNTIAQNLNEA-THTCFSVAQKRVYSLMENNSYPRFLESEFYQELCKKPSIS
>ASTMX02399|W5LED3/47-188
-TQRKLHRPTPDDVNQWAESMEYLMNSKYGMIAFRLFMKSEYCEENIEFWLTCEEFRQIKSLAKR-KARARAIYDKFIKSQSPK----EINLDYLTKDAIFKSLHSS-TQTIFTAAQNKVFSLMENNTYPRFLQSQLYARLCQLAQGK
>BOVIN05103|F1N3V3/64-205
SKQQTFIKPSPEEAQLWSEAFDELLASKYGLAAFRAFLKSEFCEENIEFWLACEDFKKTKSPQKL-SSKAKKIYTDFIEKEAPK----EINIDFQTKTLIAQNIQEA-TSGCFTTAQKRVYSLMENNSYPRFLESEFYQDLCKKPQIT
>CAEEL18477|H2KYQ8/60-202
--STSSLYPSRDDVRQWEISFESLLNNKFGCALFRQFLKKEFSDENMDFWLECEEFKKMKDGKKSTTQKAIEIYSEFVAEHSPK----EVNLDSDTRAATKAAVEAGCKPDTFALAQSRVEQLMSKDSYRRFLRDRLFLDLLESYEIT
>CALJA09493|F7HJN9/64-205
SKQQAFTKPSPEEAQLWSEAFDELLASKYGLAAFRAFLKSEFCEENIEFWLACEDFKKTKSPQKL-SSKARKIYTDFIEKEAPK----EINIDFQTKTLIAQNIQDA-TSGCFTTAQKRVYSLMENNSYPRFLESEFYQDLCKKPQIA
>CANLF14337|F1PUM1/65-206
SKQQTFIKPSPEEAQLWSEAFDELLASKYGLAAFRAFLKSEFCEENIEFWLACEDFKKTKSPQKL-SSKARKIYTDFIEKEAPK----EINIDFQTKTLIAQNIQEA-TSGCFTTAQKRVYSLMENNSYPRFLESEFYQDLCKKPQIA
>CAVPO13795|H0VJJ6/64-205
SKQQTFIKPSPEEALLWSEAFDELLASKYGLAAFRAFLKSEFCEENIEFWLACEDFKKTKSPQKL-SSKARKIYTDFIEKEAPK----EINIDFQTKTLIAQNIQEA-TSGCFTTAQKRVYSLMENNSYPRFLESEFYQDLCKKPQIN
>CHICK12810|Q7ZZS5/78-219
GKHHTYFRPSPEEARLWSEAFDELLANKYGVAAFRAFLKSEFCEENIEFWLACEDFKKTKSPQKL-TLKAKKIYNDFIEKEAPK----EINIDFQTKNMIAQNLQEA-THTCFSAAQKRVYSLMENNSYPRFLESEFYQELCKKPPIT
>CHLSB12120|A0A0D9RLP3/64-205
SKQQAFIKPSPEEAQLWSEAFDELLASKYGLAAFRAFLKSEFCEENIEFWLACEDFKKTKSPQKL-SSKARKIYTDFIEKEAPK----EINIDFQTKTLIAQNIQEA-TSGCFTTAQKRVYSLMENNSYPRFLESEFYQDLCKKPQIT
>CHOHO03120|ENSCHOG00000002035/64-183
SKQQ----------------------TLVGLAAFRAFLKSEFCEENIEFWLACEDFKKTKSPQKL-SSKARKIYTDFIEKEAPK----EINIDFQTKTLIAQNIQEA-TSGCFTSAQKRVYSLMENNSYPRFLESEFYQDLCKKPQIT
>DANRE15180|A0A0R4I9J6/57-198
TPQKKSHLPTTEEVSQWAQSLDNLLSSKCGLNFFRLFIKSELCEENLDFWLACEEFRKIRSRSKL-KSKAKSIYNEFIKPDSPK----EINLDYNTKEMLQQSFLIP-TPCTFKVAQHRVLYLMEHNSYPRFLESELYQKLCRLAEGK
>DASNO05829|ENSDNOG00000031304/172-313
SKQQTLVKPSPEEAQLWSEAFDELLASKYGLAAFRAFLKSEFCEENIEFWLACEDFKKTKSPQKL-SSKARKIYTDFIEKEAPK----EINIDFQTKTLIAQSIQEA-TSGCFTTAQKRVYSLMENNSYPRFLESEFYQDLCKKPQIT
>DIPOR00697|ENSDORG00000005665/64-205
SKQQTFIKPSPEEALLWSEAFDELLASKYGLAAFRAFLKSEFCEENIEFWLACEDFKKTKSPQKL-SSKAKKIYTDFIEKEAPK----EINIDFQTKTLIAQNIQEA-TSGCFTTAQKRVYSLMENNSYPRFLESEFYQDLCKKPQIP
>ECHTE00631|ENSETEG00000011771/27-168
SKQQTFIKPSPEEAQLWSEAFDELLASKYGLAAFRAFLKSEFCEENIEFWLACEDFKKTKSPQKL-SSKARKIYTDFIEKEAPK----EINIDFQTKTLIAQNLQDA-TSGCFTTAQKRVYSLMENNSYPRFLESEFYQDLCKKPQIP
>FELCA17814|M3X7Y3/74-215
SKQQTFIKPSPEEAQLWSEAFDELLASKYGLAAFRAFLKSEFCEENIEFWLACEDFKKTKSPQKL-SSKARKIYTDFIEKEAPK----EINIDFQTKTLIAQNIQEA-TSGCFTTAQKRVYSLMENNSYPRFLESEFYQDLCKKPQIT
>FICAL04243|U3JLA3/60-201
GKHRNYFRPSPEEAQLWSEAFDELLANKYGLAAFRAFLKSEFCEENIEFWLACEDFKKTKSPQKL-TSKAKKIYNDFIEKEAPK----EINIDFQTKSMIAQNIQGP-THTCFSAAQKRVYSLMENNSYPRFLESEFYQELCKKAPLS
>GADMO05415|ENSGMOG00000013171/35-176
FPSMVFCRLSLEDTQQWSQSLERLLESKYGLATFRTFLKSEFSDENIEFWLTCEDYKKIKSSFRM-SSRAKKIYEQFIRAESPK----EINIDHHTREQIKRSVKAP-TLYCFDDAQKIVYGLMERDSYPRFLRSDFYKTLLENLTAD
>GORGO01716|G3QJV6/74-215
SKQQAFIKPSPEEAQLWSEAFDELLASKYGLAAFRAFLKSEFCEENIEFWLACEDFKKTKSPQKL-SSKARKIYTDFIEKEAPK----EINIDFQTKTLIAQNIQEA-TSGCFTTAQKRVYSLMENNSYPRFLESEFYQDLCKKPQIT
>HORSE14039|B7X6D7/64-205
SKQQAFLKPSPEEAELWSEAFDELLASKYGLAAFRAFLKSEFCEENIEFWLACEDFKKTKSPQKL-SSKARKIYTDFIEKEAPK----EINIDFQTKTLIAQNIQEV-TSGCFTTAQKRVYSLMENNSYPRFLESEFYQDLCKKPQIT
>HUMAN02190|RGS2_HUMAN/64-205
SKQQAFIKPSPEEAQLWSEAFDELLASKYGLAAFRAFLKSEFCEENIEFWLACEDFKKTKSPQKL-SSKARKIYTDFIEKEAPK----EINIDFQTKTLIAQNIQEA-TSGCFTTAQKRVYSLMENNSYPRFLESEFYQDLCKKPQIT
>ICTTR07136|I3M112/64-205
SKQQTFIKPSPEEALLWSEAFDELLASKYGLAAFRAFLKSEFCEENIEFWLACEDFKKTKSPQKL-SSKARKIYTDFIEKEAPK----EINIDFQTKTLIAQNIQEA-TSGCFTTAQKRVYSLMENNSYPRFLESEFYQDLCKRSQIT
>LEPOC01520|W5MKC5/74-215
-KTTKSACVTPEEALKWSDSFEELLNQKDGMETFTKFLKTEFSEENIEFWLACEDYKKTKSTSKL-ASKAKQIYAVYIESEAPK----EINIDFSTKTTIKQNILNP-TRSCFDSAQSKVYSLMKKDCYPRFLHSDIYLNLTKTKPPT
>LOXAF13651|G3UN61/42-180
SKQQTFIKPSPEEAQLWSEAFDELLASKYGLAAFRAFLKSEFCEENIEFWLACEDFKKTKSPQKL-SSKARKIYTDFIEKGSSKRVLFQINIDFQTKTLIAQNIQEA-TSGCFTTAQKRVYSLMENNAYPRFLESEFYQDL-------
>MACEU01248|ENSMEUG00000007191/64-200
GKQQAF-----IEAQLWSETFDELLANKYGLAAFRAFLKSEFCEENIEFWLACEDFKKTKSPQKL-NSKARKIYTDFIEKEAPK----EINIDFQTKTMIAQNIEEA-TTGCFITAQKRVYSLMENNSYPRFLESEFYQDLCKKPQIT
>MACMU02194|F7HBZ1/64-205
SKQQAFIKPSPEEAQLWSEAFDELLASKYGLAAFRAFLKSEFCEENIEFWLACEDFKKTKSPQKL-SSKARKIYTDFIEKEAPK----EINIDFQTKTLIAQNIQEA-TSGCFTTAQKRVYSLMENNSYPRFLESEFYQDLCKKPQIT
>MELGA02183|G1N1B7/64-205
SKHHTYFRKPPEEARLWSEAFDELLANKYGVAAFRAFLKSEFCEENIEFWLACEDFKKTKSPQKL-TLKAKKIYNDFIEKEAPK----EINIDFQTKNMIAQNLQEA-THTCFSAAQKRVYSLMENNSYPRFLESEFYQELCKKPPIT
>MICMU04118|ENSMICG00000010946/64-205
NKQQTFIKPSPEEAQLWSEAFDELLASKYGLAAFRAFLKSEFCEENIEFWLACEDFKKTKSPQKL-SSKAKKIYTDFIEKEAPK----EINIDFQTKTLIAQNIQEA-TSGCFTTAQKRVYSLMENNSYPRFLESEFYQDLCKKPQIT
>MONDO00517|F7FUH7/64-205
GKQQAFIKPSPEEAQLWSETFDELLANKYGLAAFRAFLKSEFCEENIEFWLACEDFKKTKSPQKL-NSKARKIYTDFIEKEAPK----EINIDFQTKTMIAQNIEEA-TTGCFITAQKRVYSLMENNSYPRFLESEFYQDLCKKPQIT
>MOUSE00972|RGS2_MOUSE/64-205
SKQQTFIKPSPEEAQLWAEAFDELLASKYGLAAFRAFLKSEFCEENIEFWLACEDFKKTKSPQKL-SSKARKIYTDFIEKEAPK----EINIDFQTKSLIAQNIQEA-TSGCFTTAQKRVYSLMENNSYPRFLESEFYQDLCKKPQIT
>MUSPF14041|M3XZI6/64-205
SKQQTFIKPSPEEAQLWSEAFDELLASKYGLAAFRAFLKSEFCEENIEFWLACEDFKKTKSPQKL-SSKARKIYTDFIEKEAPK----EINIDFQTKTLIAQNIQEA-TSGCFTTAQKRVYSLMENNSYPRFLESEFYQDLCKKPQIT
>MYOLU14781|G1P2I4/64-205
SKQQTCIRPSPEEAQLWSEAFDELLASKYGLAAFRAFLKSEFCEENIEFWLACEDFKKTKSPQKL-SSKAKKIYTDFIEKEAPK----EINIDFQTKTLIAQNIQEA-TSGCFATAQKRVYSLMENNSYPRFLESAFYQDLCKKPQIT
>NOMLE07025|G1S8T4/64-205
SKQQAFIKPSPEEAQLWSEAFDELLASKYGLAAFRAFLKSEFCEENIEFWLACEDFKKTKSPQKL-SSKARKIYTDFIEKEAPK----EINIDFQTKTLIAQNIQEA-TSGCFTTAQKRVYSLMENNSYPRFLESEFYQDLCKKPEIT
>OCHPR09673|ENSOPRG00000007035/63-204
SKQQAFIKPSPEEALLWSEAFDELLASKYGLAAFRAFLKSEFCEENIEFWLACEDFKKTKSPQKL-SSKARKIHMDFIEKEAPK----EINIDFQTKSLIAQNIQEA-TTGCFTTAQKRVYSLMENNSYPRFLESEFYQDLCKKPQIT
>ORNAN05871|ENSOANG00000002957/25-166
GERQAYVRPSPEEARLWAEAFDELLASKYGLAAFRAFLKSEFCEENIEFWLACEDFKNTKSPQKM-TSKAKKIYTDFIEKEAPK----EINIDFQTKTLIAQSIEEA-SSGCFATAQKRVYSLMENNAYPRFLESEFYQDLCRTSPLS
>OTOGA15337|H0X0F1/64-205
NKQQTFIKPSPEEAQLWSEAFDELLASKYGLAAFRAFLKSEFCEENIEFWLACEDFKKTKSPQKL-SSKAKKIYTDFIEKEAPK----EINIDFQTKTLIAQNIQDA-TSGCFTTAQKRVYSLMENNSYPRFLESEFYQDLCKKPQIS
>PANTR01512|H2Q0T4/64-205
SKQQAFIKPSPEEAQLWSEAFDELLASKYGLAAFRAFLKSEFCEENIEFWLACEDFKKTKSPQKL-SSKARKIYTDFIEKEAPK----EINIDFQTKTLIAQNIQEA-TSGCFTTAQKRVYSLMENNSYPRFLESEFYQDLCKKPQII
>PAPAN01663|A0A096N8N4/64-205
SKQQAFIKPSPEEAQLWSEAFDELLASKYGLAAFRAFLKSEFCEENIEFWLACEDFKKTKSPQKL-SSKARKIYTDFIEKEAPK----EINIDFQTKTLIAQNIQEA-TSGCFTTAQKRVYSLMENNSYPRFLESEFYQDLCKKPQIT
>PELSI07296|K7FKR2/40-181
GKQHSYIRPSPEEAQLWSEAFDELLANKYGLAAFRAFLKSEFCEENIDFWLACEDFKKIKSPQKL-TSKAKKIYSDFIEKEAPK----EINIDFQTKNMIAQNIQEA-THTCFNAAQKRVYSLMENNAYPRFLESEFYQELCKNLGEG
>PIGXX01857|RGS2_PIG/64-205
SKPQTFIKPSPEEAQLWAEAFDELLASKYGLAAFRAFLKSEFCEENIEFWLACEDFKKTKSPQKL-SSKARKIYTDFIEKEAPK----EINIDFQTKTLIAQNIQEA-TSGCFTTAQKRVYSLMENNSYPRFLESEFYQDLCRKPPQI
>PTEVA08104|ENSPVAG00000001179/64-205
SKQQTFIKPSPEEAQLWSEAFDELLASKYGLAAFRAFLKSEFCEENIEFWLACEDFKKTKSPQKL-SSKAKKIYTDFIEKEAPK----EINIDFQTKTLIAQNIQEA-TSGCFTTAQKRVYSLMENNSYPRFLESEFYQDLCKKPQIT
>RABIT05917|G1TSC0/64-205
SKQQAFIRPSPEEALLWSEAFDELLASKYGLAAFRAFLKSEFCEENIEFWLACEDFKKTKSPQKL-SSKARKIYTDFIEKEAPK----EINIDFQTKTLIAQNIQEA-TTGCFTTAQRRVYSLMENNSYPRFLESEFYQDLCKKPEIA
>RATNO06200|RGS2_RAT/64-205
SKQQTFIKPSPEEALLWAEAFDELLASKYGLAAFRAFLKSEFCEENIEFWLACEDFKKTKSPQKL-SSKARKIYTDFIEKEAPK----EINIDFQTKTLIAQNIQEA-TSGCFTTAQKRVYSLMENNSYPRFLESEFYQDLCKKPQIT
>SARHA02903|G3WG24/66-207
GKQQAFIKPSPEEAQLWSETFDELLANKYGLAAFRAFLKSEFCEENIEFWLACEDFKKTKSPQKL-TSKARKIYTDFIEKEAPK----EINIDFQTKIMIAQNIEEA-TTGCFTTAQKRVYSLMENNSYPRFLESEFYQDLCKNPQIT
>SHEEP03562|W5PIT6/64-205
SKQQTFIKPSPEEAQLWSEAFDELLASKYGLAAFRAFLKSEYCEENIEFWLACEDFKKTKSPQKL-SSKAKKIYTDFIEKEAPK----EINIDFQTKTLIAQNIQEA-TSGCFTTAQKRVYSLMENNSYPRFLESEFYQDLCKKPQIT
>TAEGU16962|H1A2Y7/58-199
GKRHSYFRPSAEEVQLWSEAFDELLASKYGLAAFRAFLKSEFCEENIEFWLACEDFKKTKSPQKL-TSKAKKIYNDFIEKEAPK----EINIDFQTKNMIAQNIQEA-THTCFSVAQKRVYSLMENNSYPRFLESEFYQELCKKMPIN
>TAKRU10300|H2S8M7/31-172
-MKNRSYRPSVDDVNQWAQSLDTLLSNKYGKTAFCVFLKSEFSEENIEFWTACEEFRAHTSQENL-LSRASSIYEEFVKNEAPK----EINLDFHTKNAIMQSLHEP-HANIFMAAQRKVYSLMENNAYPRFIHSDLYRELCNAARRE
>TARSY07420|ENSTSYG00000008383/64-205
SKQQTFIKPSPEEAQLWSEAFDELLASKYGLAAFRAFLKSEFCEENIEFWLACEDFKKTKSPQKL-SSKARKIYTDFIEKEAPK----EINIDFQTKTLIAQNIQEA-TSGCFTTAQKRVYSLMENNSYPRFLESEFYQDLCKKPQIT
>TETNG01168|H3D467/31-172
-LKNRPYRPTVDDVNQWAQSLDTLLSNKYGKTAFCIFLKSEFSEENIEFWTACEDFRLHTSQEEL-LSRANSIYEEFVKSEAPK----EINLDFHTKNAIVQNLHQP-NASIFLAAQRKVYSLMENNSYPRFIHSDLYRELCSAARRE
>TUPBE01178|ENSTBEG00000011416/62-203
SKQQTFIKPSPEEAQLWSEAFDELLASKYGLAAFRAFLKSEFCEENIEFWLACEDFKKTKSPQKL-SSKARKIYTDFIEKEAPK----EINIDFQTKTLIAQNIQEA-TSGCFTTAQRRVYSLMENNSYPRFLESEFYQDLCKKPQIS
>TURTR11398|ENSTTRG00000009269/36-176
--LQTFTKPSPEEAQLWSEAFDELLASKYGLAAFRAFLKSEFCEENIEFWLACEDFKKTKSPQKL-SSKAKKIYTDFIEKEAPK----EINIDFQTKTLIAQNIQEA-TSGCFTTAQKRVYSLMENNSYPRFLESEFYQDLCKKPQIT
>XENTR11953|F6U710/81-222
GKKNAYCRPTPEEAKSWSETFDDLLASKYGVAAFRAFLKSEFSEENIEFWLACEDFKKTKSPHKL-TAKAKKIYDEFIEKEAPK----EINIDFQTRENIMQTMQEP-SHSCFSAAQRRVYSLMVNNSYPRFIQSEFYQELCQPVPQM

RGS3:
>AILME16323|G1M2S6/974-1115
D-KMVKSFKPTSEEA-----LKWGESL--EKLLLH-KYGLAVFQAFLRTEFSEENLEFWLACEDFKKVKSQSKMAAKAKKIFAEYIAIQACKEVNLDSYTREHTKDNLQ-SVTRGCFDLAQKRIFGLMEKDSYPRFLRSD---------LYLDLINQ--KKMS
>ANAPL10892|U3IB77/812-953
D-KVLKSLKPAPEEA-----LKWGESL--EKLLLH-KYGLAAFRAFLRTEFSEENLEFWLACEEYKKIKSQSKMVSKAKKIFAEYIAIQSCKEVNLDSYTREHTKENLQ-NITRSCFDLAQKRIYGLMEKDSYPRFLRSD---------LYLDIINQ--KKAS
>ASTMX03305|W5KJY2/1021-1163
DLKQCKENKPTSEEA-----LKWGECF--DLLLSH-KYGMAAFRSFLQTEFSEENLDFWLACEDYRRIKSLSKMASRAKKIYAQYISIQACKEVNLDSYTREQTKENME-NISAGCFDLAQSRIYGLMEKDPYPRFLRSD---------IYMDLTHQ--KRPG
>BOVIN18930|F1MM15/911-1052
D-KVMKSFKPTSEEA-----LKWGESL--EKLLVH-KYGLAVFQAFLRTEFSEENLEFWLACEDFKKVKSQSKMAAKAKKIFAEYIAIQACKEVNLDSYTREHTKDNLQ-SVTRGCFDLAQKRIFGLMEKDSYPRFLRSD---------LYLDLINQ--KKMS
>CALJA00839|F6RCD2/796-937
D-KMMKSFKPTSEEA-----LKWGESL--EKLLLH-KYGLAVFQAFLRTEFSEENLEFWLACEDFKKVKSQSKMAAKAKKIFAEYIAIQACKEVNLDSYTREHTKDNLQ-SVTRGCFDLAQKRIFGLMEKDSYPRFLRSD---------LYLDLINQ--KKMS
>CANLF02464|F1PYR0/978-1119
D-KMVKSFKPTSEEA-----LKWGESL--EKLLLH-KYGLAVFQAFLRTEFSEENLEFWLACEDFKKVKSQSKMAAKAKKIFAEYIAIQACKEVNLDSYTREHTKDNLQ-SVTRGCFDLAQKRIFGLMEKDSYPRFLRSD---------LYLDLINQ--KKMS
>CAVPO03251|ENSCPOG00000014542/947-1088
D-KMIKSFKPTSEEA-----LKWSESL--EKLLLH-KYGLAVFQAFLRTEFSEENLEFWLACEDFKKVKSQSKMAAKAKKIFAEFIAIQSCKEVNLDSYTREHTRDNLQ-SVTRGCFDLAQKRIFGLMEKDSYPRFLRSD---------IYLDLINQ--KKMS
>CHICK04341|F1NLK8/655-796
D-KVLKSLKPAPEEA-----LKWGESL--EKLLLH-KYGLAAFRAFLRTEFSEENLEFWLACEEYKKIKSQSKMVSKAKKIFAEYIAIQSCKEVNLDSYTREHTKENLQ-NITRGCFDLAQKRIYGLMEKDSYPRFLRSD---------LYLDIIHQ--KKAS
>CHLSB03109|A0A0D9RJC7/941-1082
D-KMMKSFKPTSEEA-----LKWGESL--EKLLVH-KYGLAVFQAFLRTEFSEENLEFWLACEDFKKVKSQSKMASKAKKIFAEYIAIQACKEVNLDSYTREHTKDNLQ-SVTRGCFDLAQKRIFGLMEKDSYPRFLRSD---------LYLDLINQ--KKMS
>DIPOR12037|ENSDORG00000012427/910-1051
D-KMIKSFKPSSEEA-----LKWSESL--EKLLLH-KYGLEVFQAFLRTEFSEENLEFWLACEDFKKVKSQSKMVAKAKKIFAEFIAIQACKEVNLDSYTREHTKDNLQ-SVTRGCFDLAQKRIFGLMEKDSYPRFLRSD---------LYLDLINQ--KKMS
>ECHTE09601|ENSETEG00000012013/969-1110
D-KVMKSFKPTSEEA-----LKWGESL--EKLLLH-KYGLAVFQSFLRTEFSEENLEFWLACEDFKKFKSQSKMAAKAKKIFAEFIAIQACKEVNLDSYTREHTKANLQ-SVTQSCFDLAQKRIFGLMEKDSYPRFLRSD---------LYLDLINQ--KKMS
>FELCA14299|M3WX81/958-1106
D-KMVKSFKPLEGKLGGQRAEVAGSASHKRPGLLL-TDGLAVFQAFLRTEFSEENLEFWLACEDFKKVKSQSKMTAKAKKIFAEYIAIQACKEVNLDSYTREHTKDNLQ-SVTRGCFDLAQKRIFGLMEKDSYPRFLRSD---------LYLDLINQ--KKMS
>FICAL11581|U3JS50/910-1051
G-VMCKSKKPTPEEA-----LKWGDSL--EKLLLH-KYGLAAFRAFLRTEFSEENLEFWLACEEFKKIKSQSKMVSKAKKIFSEYIAIQSCKEVNLDSYTREHTKENLQ-NITRSCFDLAQKRIYGLMEKDSYPRFLRSD---------LYLDIINQ--KKGS
>GASAC04753|G3PWF9/651-801
D-KSMKSVKPTPEEA-----LKWGDSL--DKLLTH-KYGLAAFRAFLRTEFSEENLEFWLACEEYKKVKSQSKMASKAKKIFAEYIAIQSCKEVNLDSYTRDHTKDNLQ-NVTRSCFELAQRRIYGLMEKDSYPRFLRSSTKKKPASPRLHLPIRHQ--EKIK
>GORGO20565|G3S4X9/1032-1173
D-KMMKSFKPTSEEA-----LKWGESL--EKLLVH-KYGLAVFQAFLRTEFSEENLEFWLACEDFKKVKSQSKMASKAKKIFAEYIAIQACKEVNLDSYTREHTKDNLQ-SVTRGCFDLAQKRIFGLMEKDSYPRFLRSD---------LYLDLINQ--KKMS
>HORSE11775|F7D462/947-1088
D-KVMKSFKPTSEEA-----LKWGESL--EKLLLH-KYGLAVFQAFLRTEFSEENLEFWLACEDFKKVKSQSKMASKAKKIFAEYIAIQACKEVNLDSYTREHTKDNLQ-SVTRGCFDLAQKRIFGLMEKDSYPRFLRSD---------LYLDLINQ--KKMS
>HUMAN29066|RGS3_HUMAN/1054-1195
D-KMMKSFKPTSEEA-----LKWGESL--EKLLVH-KYGLAVFQAFLRTEFSEENLEFWLACEDFKKVKSQSKMASKAKKIFAEYIAIQACKEVNLDSYTREHTKDNLQ-SVTRGCFDLAQKRIFGLMEKDSYPRFLRSD---------LYLDLINQ--KKMS
>LEPOC08562|W5MBF9/987-1128
D-KAMKSVKPTPEEA-----LKWGESL--DKLLVH-KYGLAAFRAFLRTEFSEENLEFWLACEDYKKIKSQSKMASKAKKIFAEYIAIQSCKEVNLDSYTREHTKENLQ-NINRSCFDLAQKRIYGLMEKDSYPRFLRSE---------LYLDLVNQ--KKPN
>LINUN22697|/960-1095
D-QQLEVFRKTCRNV-----TDLIHAW--IELDDE-MGGLGLFQEFLRTEFSEENIEFWIACEEFKNTK-LSKLADKAQKVYSDFVAVQAPKEINLDSKTRLATLHTIR-HPDRHAFDAAQKRIQGLMEKDSYPRFLQSQ---------MYKQLIS-------
>LOXAF17191|G3T0G5/791-932
D-KVMKSFKPTSEEA-----LKWGESL--EKLLLH-KYGLAVFQAFLRTEFSEENLEFWLACEDFKKVKSQSKMAAKAKKIFAEYIAIQACKEVNLDSDTREQTKNNLQ-SVTRGCFDLAQKRIFGLMEKDSYPRFLRSD---------LYLDLINQ--KKMS
>MACEU14578|ENSMEUG00000012893/609-750
D-KGMKSLKPTSEEA-----LKWGESL--EKLLLH-KYGLAVFRAFLRTEFSEENLEFWLACEDFKKVKSQSKMSSKAKKIFAEYIAIQACKEVNLDSYTREHTKDNLQ-NVTRGCFDLAQKRIYGLMEKDSYPRFLRSE---------LYLDLINQ--KKLS
>MELGA05143|G1MSZ6/962-1103
R-PLRRTALPQPSQ------LKWGESL--EKLLLH-KYGLAAFRAFLRTEFSEENLEFWLACEEYKKIKSQSKMVSKAKKIFAEYIAIQSCKEVNLDSYTREHTKENLQ-NITRGCFDLAQKRIYGLMEKDSYPRFLRSD---------LYLDIIHQ--KKAS
>MICMU16024|ENSMICG00000015130/911-1050
D-KMMKSF-PTSEEA-----LKWAES---EKLLLH-KYGLAVFQAFLRTEFSEENLEFWLACEDFKKVKSQSKMAAKAKKIFAEYIAIQACKEVNLDSYTREHTKDNLQ-SVTRGCFDLAQKRIFGLMEKDSYPRFLRSD---------LYLDLINQ--KKMS
>MOUSE15834|RGS3_MOUSE/822-963
D-KTTKSFKPTSEEA-----LKWSESL--EKLLLH-KYGLEVFQAFLRTEFSEENLEFWLACEDFKKVKSQSKMAAKAKKIFAEFIAIQACKEVNLDSYTREHTKENLQ-SITRGCFDLAQKRIFGLMEKDSYPRFLRSD---------LYLDLINQ--KKMS
>MUSPF15618|M3Y991/916-1057
D-KMVKSFKPTSEEA-----LKWGESL--EKLLLH-KYGLAVFQAFLRTEFSEENLEFWLACEDFKKVKSQSKMTAKAKKIFAEYIAIQACKEVNLDSYTREHTKVNLQ-SVTRGCFDLAQKRIFGLMEKDSYPRFLRSD---------LYLDLINQ--KKMS
>MYOLU09821|G1PTC3/940-1081
D-KVMKSFKPTSEEA-----LKWGESL--EKLLLH-KYGLAVFQAFLRTEFSEENLEFWLACEDFKKVKSQSKMAAKAKKIFAEYIAIQACKEVNLDSYTREHTKDNLQ-SVTRGCFDLAQKRIFGLMEKDSYPRFLRSD---------LYLDLVNQ--KKMS
>NOMLE06619|G1S497/1052-1194
D-KMMKSFKPTSEEA-----LKWGESL--EKLLVHNSYGLAVFQAFLRTEFSEENLEFWLACEDFKKVKSQSKMASKAKKIFAEYIAIQACKEVNLDSYTREHTKDNLQ-SVTRGCFDLAQKRIFGLMEKDSYPRFLRSD---------LYLDLINQ--KKMS
>OCHPR15815|ENSOPRG00000005450/985-1126
D-KMMKSFKPTSEEA-----LKWSESL--EKLLLH-KYGLAVFQAFLRTEFSEENLEFWLACEDFKKVKSQSKMAAKAKKIFAEYIAIQACKEVNLDSYTREHTKDNLQ-SVTRGCFDLAQKRIFGLMEKDSYPRFLRSD---------LYLDLINQ--KKMS
>ORENI16079|I3KCP9/808-949
D-KSMKSVKPTPEEA-----LKWGDSL--DKLLAH-KYGLAAFRAFLRTEFSEENLEFWLACEEYKKIKSQSKMASKAKKIFAEYIAIQSCKEVNLDSYTRDHTKDNLQ-NVTRSCFDLAQRRIYGLMEKDSYPRFLRSE---------LYLDLINQ--KKPS
>ORYLA18128|H2MT99/898-1042
E-KALRNNRPSSAEV-----RRWAESL--EALLTN-QYGLAVFRHFLRSEFSEENLDFWLAVERFKNTRPFSKMAARAVKIQEEFISANAARQVNVDASVREMTNQSLRLGVTPTSFQLAQDQIFSLMETDSYPRFLKSR---------LYAQLADHNTKMAA
>OTOGA15791|H0X3K9/938-1079
D-KMMKSFKPTSEEA-----LKWSESL--EKLLLH-KYGLAVFQAFLRTEFSEENLEFWLACEDFKKVKSQSKMAAKAKKIFAEYIAIQACKEVNLDSYTREHTKDNLQ-SVTRGCFDLAQKRIFGLMEKDSYPRFLRSD---------LYLDLINQ--KKMS
>PANTR17441|H2R051/1032-1173
D-KMMKSFKPTSEEA-----LKWGESL--EKLLVH-KYGLAVFQAFLRTEFSEENLEFWLACEDFKKVKSQSKMASKAKKIFAEYIAIQACKEVNLDSYTREHTKDNLQ-SVTRGCFDLAQKRIFGLMEKDSYPRFLRSD---------LYLDLINQ--KKMS
>PAPAN06635|A0A096P0T4/941-1082
D-KMMKSFKPTSEEA-----LKWGESL--EKLLVH-KYGLAVFQAFLRTEFSEENLEFWLACEDFKKVKSQSKMASKAKKIFAEYIAIQACKEVNLDSYTREHTKDNLQ-SVTRGCFDLAQKRIFGLMEKDSYPRFLRSD---------LYLDLINQ--KKMS
>PELSI05502|K7GC53/655-796
D-KAVKSLKPSPEEA-----LKWGESL--ERLLHQ-KYGLAAFRAFLRTEFSEENLEFWLACEEYKKIKSQSKMVSKAKKVFAEYIAIQSCKEVNLDSYTRDHTKENLQ-TVTRSCFDLAQKRIYGLMEKDPYPRFLRSE---------LYLDLIHQ--KKSS
>POEFO01572|A0A087YPM6/666-807
D-KSMKSVKPTPEEA-----LKWGDSL--DKLLAH-KYGLAAFRAFLRTEFSEENLEFWLACEEYKKIKSQSKMASKAKKIFAEYIAIQSCKEVNLDSYTRDHTKDNLQ-NVTRSCFDLAQRRIYGLMEKDSYPRFLRSE---------LYLDLINQ--KKPS
>PONAB16080|H2PT50/950-1091
D-KMMKSFKPTSEEA-----LKWGESL--EKLLVH-KYGLAVFQAFLRTEFSEENLEFWLACEDFKKVKSQSKMASKAKKIFAEYIAIQACKEVNLDSYTREHTKDNLQ-SVTRGCFDLAQKRIFGLMEKDSYPRFLRSD---------LYLDLINQ--KKMS
>PROCA12380|ENSPCAG00000009530/944-1085
D-KVLKSFRPTSEEA-----LKWGESL--EKLLLH-KYGLAVFQAFLRTEFSEENLEFWLACEDFKKVKSQSKMAAKAKKIFAEYIAIQACKEVNLDSDTREQTKNNLQ-SVTQGCFDLAQKRIFGLMEKDSYPRFLRSD---------LYLDLINQ--KKMS
>PTEVA04696|ENSPVAG00000003083/792-933
D-KVMKSFKPTSEEA-----LKWGESL--EKLLLH-KYGLAVFQAFLRTEFSEENLEFWLACEDFKKVKSQSKMAAKAKKIFAEYIAIQACKEVNLDSYTREHTKDNLQ-SVTRGCFDLAQKRIFGLMEKDSYPRFLRSD---------LYLDLINQ--KKMS
>RABIT14047|G1SUS3/926-1067
D-KMMKSFKPTSEEA-----LKWSESL--EKLLLH-KYGLAVFQAFLRTEFSEENLEFWLACEDFKKVKSQSKMAAKAKKIFAEYIAIQACKEVNLDSYTREHTKDNLQ-SVTRGCFDLAQKRIFGLMEKDSYPRFLRSD---------LYLDLIQQ--KKMS
>RATNO16052|A0A0G2K1B5/1000-1141
D-KTTKSFKPTSEEA-----LKWSESL--EKLLLH-KYGLEVFQAFLRTEFSEENLEFWLACEDFKKVKSQSKMAAKAKKIFAEFIAIQACKEVNLDSYTREHTKENLQ-SITRGCFDLAQKRIFGLMEKDSYPRFLRSD---------LYLDLINQ--KKMS
>SARHA03239|G3WY46/895-1036
D-KGMKSLKPTSEEA-----LKWGESL--EKLLLH-KYGLAVFRAFLRTEFSEENLEFWLACEDFKKVKSQSKMASKAKKIFSEYIAIQACKEVNLDSYTREHTKDNLQ-NVTRGCFDLAQKRIYGLMEKDSYPRFLRSE---------LYLDLINQ--KKLS
>SHEEP08687|W5P890/965-1106
D-KVMKSFKPTSEEA-----LKWGESL--EKLLVH-KYGLAVFQAFLRTEFSEENLEFWLACEDFKKVKSQSKMAAKAKKIFAEYIAIQACKEVNLDSYTREHTKDNLQ-SVTRGCFDLAQKRIFGLMEKDSYPRFLRSD---------LYLDLINQ--KKMS
>TAKRU16526|H2SBD8/845-986
D-KSMKSVKPTPEEA-----LKWGDSL--DKLLTH-KYGLAAFRAFLRTEFSEENLEFWLACEEYKKIKSQSKMASKAKKIFAEYIAIQSCKEVNLDSYTRDHTKDNLQ-NVTRSSFDLAQRRIYGLMEKDSYPRFLRSE---------LYSDLINQ--KKAS
>TUPBE08440|ENSTBEG00000007267/750-891
D-KTMKSFKPTSEEA-----LKWGESL--EKLLLH-KYGLAVFQAFLRTEFSEENLEFWLACEDFKKVKSQSKMAAKAKKIFAEYIAIQACKEVNLDSYTREHTKDNLQ-SVTRGCFDLAQKRIFGLMEKDSYPRFLRSD---------LYLDLINQ--KKMS
>TURTR11122|ENSTTRG00000013802/987-1128
D-KVTKSFKPTSEEA-----LKWGESL--EKLLVH-KYGLAVFQAFLRTEFSEENLEFWLACEDFKKVKSQSKMAAKAKKIFAEYIAIQACKEVNLDSYTREHTKDNLQ-SVTRGCFDLAQKRIFGLMEKDSYPRFLRSD---------LYLDLINQ--KKMS
>XIPMA12191|M3ZU31/929-1070
D-KSMKSVKPTPEEA-----LKWGDSL--DKLLGH-KYGLAAFRAFLRTEFSEENLEFWLACEEYKKIKSQSKMASKAKKIFAEYIAIQSCKEVNLDSYTRDHTKDNLQ-NVTRSCFDLAQRRIYGLMEKDSYPRFLRSE---------LYLDLINQ--KKPS

RGS4:
>AILME11899|G1L3M1/112-253
DKVVVCQRVS--QEEVKKWAESLENLISHECGLAAFKAFLKSEYSEENIDFWISCEEYKKIKSPSKLSPKAKKIYNEFISVQATK-EVNLDSCTREETSRNMLEPTITCFDEAQKRIFNLMEKDSYRRFLKSRFYLDLANSSSTG
>ASTMX11564|W5KWB4/45-185
EKATVVKSIA--PVEAEKWKTSFNNLIKNDVGRAAFTAFLKSEFSQENIEFWEACEDFKRT-PAKQMEAKAKQIFEHYVSVDSPK-EVNLDSATREETRSNLEKIDTSCFEEAQNKIFTLMENDSYRRFLRSKLFLDLCHSPTNK
>BOVIN13633|RGS4_BOVIN/138-279
DKVVICQRVS--HEEVKKWAESLENLISHECGLAAFKAFLKSEYSEENIDFWISCEEYKKIKSPSKLSPKAKKIYNEFISVQATK-EVNLDSCTREETSRNMLEPTITCFDEAQRKIFNLMEKDSYRRFLKSRFYLDLVNLSSCG
>CALJA09350|F6RJK3/140-281
DKVVICQRVS--QEEIKKWAESLENLISHECGLAAFKAFLKSEYSEENIDFWISCEEYKKIKSPSKLSPKAKKIYNEFISVQATK-EVNLDSCTREETSRNMLEPTITCFDEAQKKIFNLMEKDSYRRFLKSRFYLDLVNPSSCG
>CANLF14385|J9P4G6/43-184
DRVVVCQRVS--QEEVKKWAESLENLISHECGLAAFKAFLKSEYSEENIDFWISCEEYKKIKSPSKLSPKAKKIYNEFISVQATK-EVNLDSCTREETSRNMLEPTITCFDEAQKRIFNLMEKDSYRRFLKSRFYLDLANSSIAG
>CAVPO07789|H0VT45/43-184
DKVVICQRVS--QEEVKKWGESLENLISHECGLAAFKAFLRSEYSEENIDFWISCEEYKKIKSPSKLSPKAKKIYNEFISVQATK-EVNLDSCTREETSRNMLEPTITCFDEAQRKIFHLMEKDSYRRFLKSPFYLDLTNPSSCG
>CHICK12815|F1NHZ4/43-184
EKVSPSQRVS--QEEVKKWAESLENLIHHDRGLAAFRAFLKSEYSEENIEFWVSCEDYKKTKSPAKLSTKARKIYDEFISVQATK-EVNLDSCTREKTSHNMLEPTLSCFDEAQRKIFTLMEKDSYRRFLKSPYYLDLVSPPRAG
>CHLSB12276|A0A0D9RE39/140-281
DKVVICQRVS--QEEVKKWAESLENLISHECGLAAFKAFLKSEYSEENIDFWISCEEYKKIKSPSKLSPKAKKIYNEFISVQATK-EVNLDSCTREETSRNMLEPTITCFDEAQKKIFNLMEKDSYRRFLKSRFYLDLVNPSSCG
>DANRE23188|A8WGN3/51-191
VKDTVVNRIT--PAETEKWKTSFTNLIKNDDGRKAFASFLQSEYSQENIEFWVACEDFKQT-PADKMNLKARNIFERYIEADSPR-EVNLDSVTREQTRKNLEMCDVSCFDEAQSKIFTLMEKDSYRRFLRSRLFLELSQPAMDN
>DASNO15241|ENSDNOG00000014340/139-282
DKVVICQRSDVENHFTENREKGTEKKIPNTGGLAAFKAFLKSEYSEENIDFWISCEEYKKIKSPSKLSPKAKKIYNEFISVQATK-EVNLDACTREETSRNMLEPTITCFDEAQKKIYNLMEKDSYRRFLKSRFYLDLANSSSCG
>DIPOR06457|ENSDORG00000008241/43-181
DRGVVNQRAS--QEEVKKWAESLENLISHECGLAAFKAFLKSEFSEENIDFWVSCEEYKKIRSPSKLSPKAKKIYNEFISVQA----VNLDSCTREETSRNMIHPTRTCFDEAQRKIFNLMEKDSYRRFLKSRFYLDLVNPSSCR
>ECHTE13532|ENSETEG00000005570/42-183
DKVVICQRVS--QEELKKWAESLENLISHECGLTAFKAFLKSEYSEENIDFWISCEEYKKIKSAAKLSPKAKKIYNEFISVQATK-EVNLDACTREETSRNMLEPTITCFDEAQKKIFNLMEKDSYRRFLKSQFYLDLIKPSSCG
>FELCA17878|M3X000/43-184
DKVVVCQRVS--QEEVKKWAESLENLISHECGLAAFKAFLKSEYSEENIDFWISCEEYKKIKSPSKLSPKAKKIYNEFISVQATK-EVNLDSCTREETSRNMLEPTITCFDEAQKRIFNLMEKDSYRRFLKSRFYLDLADSSSAG
>GORGO01555|G3R6X0/140-282
DKVVICQRVS--QEEVKKWAESLENLISHECGLAAFKAFLKSEYSEENIDFWISCEEYKKIKSPSKLSPKAKKIYNEFISVQATKEVVNLDSCTREETSRNMLEPTITCFDEAQKKIFNLMEKDSYRRFLKSRFYLDLVNPSSCG
>HORSE15286|F7AWM3/43-184
DKVVICQRVS--QEEVKKWAESLENLISHECGLAAFKAFLKSEYSEENIDFWISCEEYKKIKSPSKLSPKAKKIYNEFISVQATK-EVNLDSCTREETSRNMLEPTITCFDEAQKKIFNLMEKDSYRRFLKSRFYLDLANPSSCG
>HUMAN02058|RGS4_HUMAN/43-184
DKVVICQRVS--QEEVKKWAESLENLISHECGLAAFKAFLKSEYSEENIDFWISCEEYKKIKSPSKLSPKAKKIYNEFISVQATK-EVNLDSCTREETSRNMLEPTITCFDEAQKKIFNLMEKDSYRRFLKSRFYLDLVNPSSCG
>ICTTR14304|I3N3L8/43-184
DKVAVCQRVS--QEEVKKWAESLENLITHECGLATFRAFLKSEYSEENIDFWVSCEEYRKTKSPAKLSPKAKKIYEEFISVQATK-EVNLDSHTREETGRNVLEPTVTCFDEAQRKIFNLMEKDSYRRFLKSRFYLDLATPSSGR
>LEPOC01514|W5MK09/44-185
EKSFGPKKIC--PGDAKKWGESLESLVNNEDGLAAFTTFLKSEFSDENIEFWMACEEYKKTTSQIKLASKAKKIYDLYIAVESEK-EVNLDSSTREETRKNIEDPNITCFDEAQKKIFLLMEKDSYRRFLKSKYYQDLIQQTRTI
>LOXAF09598|G3T443/43-184
DKVVICQRVS--QEEVKKWAESLENLINHECGLAAFKAFLKSEYSEENIDFWISCEEYKKIKSPSKLSPKAKKIYNEFISVQATK-EVNLDACTREETSRNMLEPTITCFDEAQKKIFNLMEKDSYRRFLKSQFYLDLANPSNCG
>MACEU01498|ENSMEUG00000009082/28-169
DKASTSQRVS--HEEVKKWAESLENLISHDCGLAAFKAFLKSEYSEENIDFWVSCEEYKKIKSPSKLSPKAKKIYNEFISVQATK-EVNLDSCTREETSRNMLEPTITCFDEAQKKIFNLMEKDSYRRFLKSRFYLDLVNQASSS
>MACMU02289|ENSMMUG00000005185/43-184
DKVVICQRVS--QEEVKKWAESLENLISHECGLAAFKAFLKSEYSEENIDFWISCEEYKKIKSPSKLSPKAKKIYNEFISVQATK-EVNLDSCTREETSRNMLEPTITCFDEAQKKIFNLMEKDSYRRFLKSRFYLDLVNPSSCG
>MELGA02179|G1N127/56-197
EKVSPSQRVS--QEEVKKWAESLENLIHHDRGLAAFRAFLKSEYSEENIEFWVSCEDYKKTKSPAKLSPKARKIYDEFISVQATK-EVNLDSCTREKTSHNMLEPTLSCFDEAQRKIFTLMEKDSYRRFLKSPYYLDLVSPPTAG
>MICMU06756|ENSMICG00000007845/43-182
DKVVICQRVS--QEEVKKWAESLENLITHECGLAAFKAFLKSEYSEENIDFWISCEEYKKIKSPSKLSPKAKKIYNEFISVQATK-EVNLDSCTREETCRNMLEPTITCFDEAQRKIF-LMEKDSY-RFLKSRFYLDLANPSSCG
>MONDO00351|F7GHB2/43-184
EKASSSPRVS--HEEVKKWAESLENLISHDCGLAAFKAFLKSEYSEENIDFWVSCEEYKKIKSPSKLSPKAKKIYNEFISVQATK-EVNLDSCTREETSRNMLEPTITCFDEAQKKIFNLMEKDSYRRFLKSRFYLDLVNQAGTN
>MOUSE01190|Q5D078/43-184
DKVVTCQRVS--QEEVKKWAESLENLIHHECGLAAFKAFLKSEYSEENIDFWISCEEYKKIKSPSKLSPKAKKIYNEFISVQATK-EVNLDSCTREETSRNMLQPTITCFDEAQKKIFNLMEKDSYRRFLKSRFYLDLTNPSSCG
>MUSPF13994|M3XXC2/43-184
DKVVVCQRVS--QEEVKKWAESLENLISHECGLAAFKAFLKSEYSEENIDFWISCEEYKKIKSPSKLSPKAKKIYNEFISVQATK-EVNLDSCTREETSRNMLEPTITCFDEAQKRIFNLMEKDSYRRFLKSRFYLDLANSSSAG
>MYOLU14792|G1NW83/43-184
DKLVVCPRVS--QEEVKKWAESLENLISHECGLAAFRAFLRSEHSEENVEFWLRCEEYKRTRSPSKLRPKAMKIYEEFISVQATQ-EVNLDSGTREQTHRNLLAPTATCFDEAQRKIFHLMEKDSYRRFLKSRFYLALADPSGGA
>NOMLE03952|G1RX06/140-281
DKVVICQRVS--QEEVKKWAESLENLISHECGLAAFKAFLKSEYSEENIDFWISCEEYKKIKSPSKLSPKAKKIYNEFISVQATK-EVNLDSCTREETSRNMLEPTITCFDEAQKKIFNLMEKDSYRRFLKSRFYLDLVNPSSCG
>OTOGA15503|H0X7G7/43-184
DKVVICQRVS--QEEVKKWAESLENLISHECGLAAFKAFLKSEYSEENIDFWISCEEYKKIKSPSKLSPKAKKIYNEFISVQATK-EVNLDSCTREETSRNMLEPTITCFDEAQKKIFNLMEKDSYRRFLKSRFYLDLANPASTG
>PANTR01365|H2Q0H9/140-281
DKVVICQRVS--QEEVKKWAESLENLISHECGLAAFKAFLKSEYSEENIDFWISCEEYKKIKSPSKLSPKAKKIYNEFISVQATK-EVNLDSCTREETSRNMLEPTITCFDEAQKKIFNLMEKDSYRRFLKSRFYLDLVNPSSCG
>PAPAN01731|A0A096MRL1/140-281
DKVVICQRVS--QEEVKKWAESLENLISHECGLAAFKAFLKSEYSEENIDFWISCEEYKKIKSPSKLSPKAKKIYNEFISVQATK-EVNLDSCTREETSRNMLQPTITCFDEAQKKIFNLMEKDSYRRFLKSRFYLDLVNPSSCG
>PELSI06089|K7GHY7/43-184
EKVAPAQRVG--HEDVQQWADCLENLIHHNIGLAAFRAFLKSEYSEENIEFWASCEEYKKTKSPAELGPRARKIYEEFISEQATR-EVNLDSCTREVTSRNVLEPTLSCFDEAQRKIFILMEKDSYRRFLKSHFYLDLVSPSATT
>PIGXX12256|F1S215/43-184
DKVVICQRVS--QEEVKKWAESLENLISHECGLAAFKAFLKSEYSEENIDFWISCEEYKKIKSPSKLSPRAKKIYNEFISVQQTK-EVNLDSCTREETSRNMLEPTITCFDEAQKKIFNLMEKDSYRRFLKSRFYLDLANLSSCG
>POEFO16863|A0A087X327/44-186
TATAVTKRVP-NAAEVEKWKESFCHVMSSEMGRTVFTSFLKSEFSQENVDFWIACEDYKKT-PPSKMATKAKQMYQQYVEADAPNEVVNLDAATREKTRREIESGGPSCFDEAQKMIYNLMEKDSYRRFLKSKMIQEICQKESCA
>RABIT03152|RGS4_RABIT/43-184
DKVVVCQRVS--QEEVKKWAESLENLINHECGLAAFKAFLKSEYSEENIDFWISCEEYKKIKSPSKLSPKAKKIYNEFISVQATK-EVNLDSCTREETSRNMLEPTITCFDEAQKKIFNLMEKDSYRRFLKSRFYLDLANPSNCG
>RATNO06365|RGS4_RAT/43-184
DKVVTCQRVS--QEEVKKWAESLENLINHECGLAAFKAFLKSEYSEENIDFWISCEEYKKIKSPSKLSPKAKKIYNEFISVQATK-EVNLDSCTREETSRNMLEPTITCFDEAQKKIFNLMEKDSYRRFLKSRFYLDLTNPSSCG
>SARHA09290|G3WR07/43-184
DKASSSQRVS--HEEVKKWAESLENLITHDCGLAAFKAFLKSEYSEENIDFWVSCEEYKKIKSPSKLSPKAKKIYNEFISVQATK-EVNLDSCTREETSRNMLEPTITCFDEAQKKIFNLMEKDSYRRFLKSRFYLDLVNQASSS
>SHEEP01111|D3U1F9/43-184
DKVVICQRVS--HEEVKKWAESLENLISHECGLAAFKAFLKSEYSEENIDFWISCEEYKKIKSPSKLSPKAKKIYNEFISVQATK-EVNLDSCTREETSRNMLEPTITCFDEAQKKIFNLMEKDSYRRFLKSRFYLDLVNLSSCG
>TARSY02103|ENSTSYG00000007466/43-184
DKVVICQRVS--QEEVKKWAESLENLISHECGLAAFKAFLKSEYSEENIDFWISCEEYKKIKSPSKLSPKAKKIYNEFISVQATK-EVNLDSCTREETSRNMLEPTITCFDEAQKKIFNLMEKDSYRRFLKSRFYLDLANPSSFG
>TURTR13689|ENSTTRG00000001289/43-184
DKVVICQRVS--QEEVKKWAESLENLISHECGLAAFKAFLKSEYSEENIDFWISCEEYKKIKSPSKLSPKAKKIYNEFISVQATK-EVNLDSCTREETSRNMLEPTITCFDEAQKKIFNLMEKDSYRRFLKSRFYLDLANLSSCG
>VICPA01930|ENSVPAG00000001090/33-164
--------VS--QEEVKKWAESLENLISHECGLAAFKAFLKSEYSEENIDFWISCEEYKKIKSPSKLSPKAKKIYNEFISVQA----VNLDSCTREETSRNMLEPTITCFDEAQKKIFNLMEKDSYRRFLKSRFYLDLASLSSCG
>XENTR04676|Q6P300/44-185
-DKPGSQRLR--QDEVKKWAESLENLINNECGLAAFRAFLQSEYSEENIDFWLACENYKKVKTPEKLLEKAQKIYEDFISVEATR-EVNLDSATREETSNNIIQPTHSTFDEAQHRIFILMEKDSYRRFLKSKFYLDLVLSSSGA
>XIPMA13428|M3ZU93/44-185
TATTVTKRVP-NAAEVEKWKESFCHVMSSEMGRTVFTSFLKSEFSQENVDFWIACEDYKKT-PPSKMATKAKQMYQQYVEADAPN-EVNLDAATREKTRREIESGSPSCFDEAQKMIYNLMEKDSYRRFLKSKMIQEICQKESCA

RGS5:
>AILME11898|G1L3I3/46-182
EKPA-------KTQKPSLDEALQW-RDSLDKL-LQNNYGLTSFKSFLKSEFSEENLEFWLACEDYKKIK-SPANMAEKAKKIYEEFIQTEAPKEVNIDHFTKDITMKNLVEPSLSSFDVAQKRIYALMEKDSLPRFVRSEFYQELIK
>ANAPL07959|U3J8X1/20-156
EKPA-------KAQKPSPEEALQW-RDSLEKL-LQNPYGLASFRSFLRSEFSEENAEFWVACEDYKRTK-SPVKMAEKAKRIYEEFIQTEAPKEVNIDHFTKAMTMKNLVEPSPSSFDMAQKRIFALMEKDSLPRFVRSEFYQELIK
>ANOCA05771|ENSACAG00000007160/65-201
EKPA-------KLQKPSAEEAWQW-RNSLEKL-LQNPYGLASFQNFLKSEFSEENIEFWIACEDYKKIK-FPSKMTEKAKKIYEEFIQSEAPKEVNIDHFTKSVTMKNLVEPSESTFDLAQKKIFMLMEKDSLPRFVRSSIYQEFIK
>ASTMX11565|W5KWC7/46-182
KKTE-------KLQKPTPEEASQW-RESLDRV-LNNSYGLATFRGFLRSEFSEENIEFWAACEDYKKTK-SPLKMATKAKKIYEDFIQTGGPKEVNIDHFTKDVTLRNLVDLSPTTFDLAQSRIYTLMEKDSFGRFLRSEQYQELIK
>BOVIN13632|RGS5_BOVIN/45-181
EKPA-------KTQKPSLDEALQW-RDSLDKL-LQNNYGLASFKSFLKSEFSEENLEFWMACEDYKKIK-SPVKMAETAKKIYEEFIQVEAPKEVNIDHFTKEITVKNLVEPSPSSFDVAQKRIHALMEKDSLPRFVRSEFYQEFIK
>CALJA09351|F6TDR7/45-181
EKPA-------KTQKPSLDEALQW-RDSLDKL-LQNNYGLASFKSFLKSEFSEENLEFWIACEDYKKIK-SPAKMAEKAKQIYEEFIQTEAPKEVNIDHFTKDITMKNLVEPSLSSFDMAQKRIHSLMEKDSLPRFVRSEFYQELIK
>CANLF14384|E2RJZ0/45-181
EKPA-------KTQKPSLDEALQW-RDSLDKL-LQNNYGLASFKSFLKSEFSEENLEFWLACEDYKKIK-SPTKMAEKAKKIYEEFIQTEAPKEVNIDHFTKDITMKSLVEPSLSSFDVAQKRIYALMEKDSLPRFVRSEFYQELIK
>CAVPO07790|H0VIK6/45-181
EKPA-------KIQKPSADEALQW-RDSLDKV-LQNSYGLASFKSFLKSEFSEENLEFWIACEDYKKIK-SPAKMAEKAKEIYEEFIQTEAPKEVNIDHFTKDVTMKNLMEPSLNSFDMAQKRIHALMEKDSLPRFVRSEFYQELVK
>CHICK12816|R4GKX0/45-181
EKPA-------KALKPSPEEVLQW-RDSLEKL-LQNPYGLASFRSFLCSEFSEENVEFWVACEDYKKTK-SPVKMEEKAKRIYEEFIQTEAPKEVNIDHFTKAVTMKNLVEPSPSSFDMAQKRIFALMEKDSLPRFVRSEFYQELIK
>CHLSB12275|A0A0D9RE45/45-181
EKPA-------KTHKPSLDEALQW-RDSLDKL-LQNNYGLASFKSFLKSEFSEENLEFWIACEDYKKIK-SPAKMTEKAKQIYEEFIQTEAPKEVNIDHFTKDITMKNLVEPSLSSFDMAQKRIHALMEKDSLPRFVRSEFYQELIK
>CHOHO06769|ENSCHOG00000007650/41-133
EKPA-------KAQKPSPDEALQW-RDSLDKL-LQNNYGLASFKSFLKE---------------------------------------FVNID-----HFTKDITMKNLVQPSLSSFDMAQKRIHALMEKDSLPRFVRSEYL-ELVE
>DANRE23190|Q7T2D3/46-182
KKPE-------KLQKATPEEAAQW-RESLDKV-LSNSYGLATFKSFLRSEFSEENIEFWEACEDFKKTK-NPLKMATKAKKIYEDFIQTGGPKEVNIDHFTKDVTLRNLVDLSSSTFELAQSRIYTLMEKDSFGRFLRSDQYQELLK
>DASNO15240|ENSDNOG00000025377/44-180
EKPA-------KTQKPSPDEALQW-CDSLDKL-LHNDYGLASFKSFLKSEFSEENLEFWIACEDYKKTK-SPAKMAEKAKKIYEDFIQTEAPKEVNIDHFTKNITMKNLVEPSLRSFDLAQKRVHALMEKDSLPRFLRSKFYLELVK
>DIPOR06493|ENSDORG00000002714/37-173
EKPT-------KTQKPSLDEALQW-RDSLDKL-LQNNYGLASFKSFLKSEFSEENLEFWIACEDYKKIK-SPVKMAEKAKQIYEEFIQTEAPKEVNIDHFTKDITMKSLVEPSLSSFDVAQKRIHALMEKDSLPRFVRSEFYQELIK
>ECHTE13533|ENSETEG00000005573/55-191
EKPA-------KTQKPSLDEALQW-RDSLDKL-LQSNYGLASFKSFLKSEFSEENLEFWIACEDYKKIK-SAAKMAEKAKKIYEEFIQTEAPKEVNIDHFTKDITMKNLVQPSLSSFDLAQKRIHALMEKDSLPRFVRSEFYQEFIK
>FELCA17877|M3VZD1/45-181
EKPA-------KTQKPPLDEALQW-RDSLDKI-LQNNYGLASFKSFLKSEFSEENLEFWLACEDYKKIK-SPAKMAEKAKKIYEEFIQTEAPKEVNIDHFTKDITTKNLVEPSPSSFDVAQKRIYALMEKDSLPRFVRSEFYQELIK
>FICAL04248|U3JLF6/45-181
EKPP-------KAQKPSPEEALQW-RDSLEKL-LQNPYGLASFRSFLRSEFSEENAEFWVACEDYKKTK-SPVKMAEKAKKIYEEFIQTEAPKEVNIDHFTKAVTMKNLVEPSPTSFDMAQKRIFALMEKDSLPRFVRSEFYHELIK
>GADMO11266|ENSGMOG00000009803/34-150
EKKP-----------------EKL------------Q-GVHAFRTFLQSEFSEENIEFWVACEDFKKTK-NPVKMAAKAKKIYEDFIQAEGPREVNIDHVTKDVTLRNLVDLSPATFDLAQKRIFALMEKDSFGRFLRSEQYQEILV
>GASAC12289|G3NQH7/63-199
KKPE-------KQQKPTPEEAAQW-REGLDRV-LNNSYGLAAFRSFLQSEFSDENIEFWMTCEDFKKTK-NPVKMATKAKKIYEDYIQSEGPREVNIDHFTKDVTLRNLVDLSPTTFDLAQKRIFALMEKDSFGRFLRSEQYQQLLV
>GORGO01556|G3RDN4/65-201
EKPA-------KTQKPSLDEALQW-RDSLDKL-LQNNYGLASFKSFLKSEFSEENLEFWIACEDYKKIK-SPAKMADKAKQIYEEFIQTEAPKEVNIDHFTKDITMKNLVEPSLSSFDMAQKRIHALMEKDSLPRFVRSEFYQELIK
>HORSE15287|F7C833/45-181
EKPA-------KTQKPSLDEALQW-RDSLDKV-LQNNYGLASFKSFLKSEFSEENLEFWIACEDYKKIK-SPDKMAEKAKKIYEEFIQTEAPKEVNIDHFTKDITMKNLVEPSPSSFDVAQKRIHALMEKDSLPRFVRSEFYQELIK
>HUMAN02060|RGS5_HUMAN/45-181
EKPA-------KTQKTSLDEALQW-RDSLDKL-LQNNYGLASFKSFLKSEFSEENLEFWIACEDYKKIK-SPAKMAEKAKQIYEEFIQTEAPKEVNIDHFTKDITMKNLVEPSLSSFDMAQKRIHALMEKDSLPRFVRSEFYQELIK
>ICTTR17576|I3N061/43-179
QKPA-------KPQKPSRDEALQW-RDSLDKL-LQNDHALASFKSFLQSEFSEENLEFWLACEDYKKIQ-SPVEMAERAKQIYEEFIQTEAPKEVNIDHFTKDLTVKNLVEPSLSSFDSAQKKVHALMEKDSLPRFLRSEFYQELVK
>LATCH14457|H3BBI5/45-181
EKLV-------KTQRPTSEEAFQW-QESLDKL-LQNNYGLATFKSFLRSEFSEENLEFWIACKDYKKTK-SPVKMAAKAKKIYEDFIQKEAPKEVNIDHFTKEATIKNLVEISSTSFDLAQKRIHALMEKDSFARFLRSDLYQELIK
>LEPOC01515|W5MK39/46-182
KKPD-------KPQKPSPEEAVQW-RESLDKV-LSNSYGLVTFRSFLRSEFSEENIEFWMACEDFKKTK-SPTKLATKAKKIYEEFIQTEAPKEVNIDHFTKEVTMKNLVEVSPSAFDLAQKRIHALMEKDSFARFLRSEQYQELIN
>LOXAF09599|G3SLW4/45-180
EKPA-------KTQKPLLNEALQW-RDSLDKL-LQNNYGLASFKNFLKSEFSEENLEFWIACEDYKKIK-SPEKMAEKAKEIYEEFIQTEAPKEVNIDHFTKDITLKNLVQPSLSSFDVAQKRIHALMEKDSLPRFVRSEFYQELI-
>MACEU02606|ENSMEUG00000011346/29-145
--EK-----------------PVK-----------TQ-GLASFKGFLKSEFSEENIEFWIACEDYKKIK-SPIKMAEKAKKIYEEFIQTEAPKEVNIDHFTKAMTMKNLVEPSPSSFDMAQKRIHALMEKDSLPRFIRSEFYQELIK
>MACMU02290|ENSMMUG00000005186/45-181
EKPA-------KTHKPSLDEALQW-RDSLDKL-LQNNYGLASFKSFLKSEFSEENLEFWIACEDYKKIK-SPAKMAEKAKQIYEEFIQTEAPKEVNIDHFTKDITMKNLVEPSLSSFDMAQKRIHALMEKDSLPRFVRSEFYQELIK
>MELGA02178|G1N104/45-181
EKPA-------KAVKPSPEEVLQW-RDSLEKL-LQNPYGLASFRSFLCSEFSEENVEFWVACEDYKKTK-SPVKMEEKAKRIYEEFIQTEAPKEVNIDHFTKAVTMKNLVEPSPSSFDMAQKRIFALMEKDSLPRFVRSEFYQELIN
>MICMU06757|ENSMICG00000007854/41-175
EKPA-------KAQKPSPDEALQW-RDSLDKL-LQNDYGLASFKSFLKSE--SEELEFWIACQDYKKIK-SPAKMAEKAKQIYEEFIQTEAPKEVNIDHFTKDITMKNLVEPSLSSFDVAQKRIHALMEKDSLPRFVRSEFYQELIK
>MNELE07092|/61-198
-DKK-------PGKKPSREQCARW-QTSLENV-LDDPKGAAHFMQFLVGEYCSENYEFWKEIKQLKEDNPSGDKLKKKVKNIYDKYIGESASKQINVNGRLKVAIRDAVDEPYLEMFDEAQKFVIQLMRDGPYRRFIDEDNLQKLQR
>MONDO00352|F7G7X1/45-181
EKPV-------KTQKPSPEEALQW-RDSLEKL-LQNNYGLASFKSFLKSEFSEENIEFWIACEDYKKTK-SPIKMAEKAKKIYEEFIRAEAPKEVNIDHFTKAMTMKNLVEPSPSSFDMAQKRIHALMEKDSLPRFIRSEFYQELIK
>MOUSE01189|RGS5_MOUSE/45-181
EKPA-------KAHKPSLEEVLQW-RQSLDKL-LQNSYGFASFKSFLKSEFSEENLEFWVACENYKKIK-SPIKMAEKAKQIYEEFIQTEAPKEVNIDHFTKDITMKNLVEPSPRSFDLAQKRIYALMEKDSLPRFVRSEFYKELIK
>MUSPF13995|M3XXC8/45-181
EKPA-------KTQKPTLDEALQW-RDCLDKL-LQNNYGLASFKSFLKSEFSEENLEFWLACEDYKKIK-SPAKMAEKAKKIYEEFIQTEAPKEVNIDHFTKDITMKNLVEPSLSSFDVAQKRIYALMEKDSLPRFVRSEFYQELIK
>MYOLU14791|G1PT89/45-181
EKPA-------KTQKPSPEEALQW-RDSLDKL-LQSSYGLASFKSFLKSEFSEENLEFWMACEDFKKTK-SATKMAEKAKKIYEEFIQTEAPKEVNIDHFTKDITVRNLVEPSPSSFDVAQKRVHALMEKDSLPRFVRSEFYQEFIK
>NOMLE03953|G1RX18/44-180
EKPA-------KTQKPSLDEALQW-RDSLDKL-LQNNYGLASFKSFLKSEFSEENLEFWIACEDYKKIK-SPAKMAEKAKQIYEEFIQTEAPKEVNIDHFTKDITMKNLVEPSLSSFDMAQKRIHALMEKDSLPRFVRSEFYQELIK
>OCHPR10222|ENSOPRG00000003952/41-177
EKPA-------KAQRPSLDEALQW-RDSLDRL-LQNNYGLASFKSFLKSEFSEENLEFWIACEEYKKIK-SPAKMAEKARQIYEEFIQTEAPKEVNIDHFTKDITVKNLVEPSLSSFDVAQKRIHALMEKDSLPRFVRSEFYQELIK
>ORENI15129|I3JY63/46-182
KKPE-------KLQKPNPEEASQW-RESLDRV-LNNSYGLSAFRSFLQSEFSDENIEFWMACEDFKKTK-NPVKMAAKAKKIYEDFIQSEGPREVNIDHFTKDVTLRNLVELSPSTFDLAQKRIYALMEKDSFGRFLRSEQYQELLV
>ORNAN18778|ENSOANG00000004673/45-181
PKPV-------KAPNAQPDEDPRR-GVSAPPL-PPLPDGLASFKSFLKSEFSEENLEFWIACEDYKKIK-SPAKMAEQAKKIYEEFIQPEAPKEVNIDHLTRACTEQNLAEPSPCCFEMAQRRVHALMEKDSLPRFVRSHFYHQCGQ
>ORYLA13321|H2MAC1/46-182
KKPE-------KLQKPTHEEAAQW-RESLDRV-LNNNYGLTAFRSFLQSEFSDENIEFWMACEDFKKTK-NPVKMAAKAKKIYEDFIQSEGPREVNIDHFTKDVTLRNLVDLSPSTFELAQKRIFALMEKDSFARFLRSEQYQELLV
>OTOGA15502|H0X7G9/45-181
EKPA-------KAQKPSPDEALQW-RDCLDKV-LQNDYGLASFKSFLKSEFSEENLEFWIACEDYKKIK-SPAKMAEKAKQIYEEFIQTEAPKEVNIDHFTKDITMKNLVEPSLSSFDVAQKRIHALMEKDSLPRFVRSEFYQELIK
>PANTR01366|H2R8G6/45-181
EKPA-------KTQKPSLDESLQW-RDSLDKL-LQNNYGLASFKSFLKSEFSEENLEFWIACEDYKKIK-SPAKMAEKAKQIYEEFIQTEAPKEVNIDHFTKDITMKNLVEPSLSSFDMAQKRIHALMEKDSLPRFVRSEFYQELIK
>PAPAN01732|A0A096MQH7/46-182
EKPA-------KTHKPSLDEALQW-RDSLDKL-LQNNYGLASFKSFLKSEFSEENLEFWIACEDYKKIK-SPAKMAEKAKQIYEEFIQTEAPKEVNIDHFTKDITMKNLVEPSLSSFDMAQKRIHALMEKDSLPRFVRSEFYQELIK
>PELSI06091|K7GIE3/45-181
EKPA-------KAQKPSPDEALQW-RESLEKL-LQNAYGLAGFRSFLRSEFSEENIEFWIACEEYKKIK-SPTKMAEKAKKIYEEFIQTEAPKEVNIDHGTKAVTMKNLVEPSASSFNEAQKRIFALMEKDSLPRFMRSEFYQELIK
>PIGXX12255|RGS5_PIG/45-181
DKPV-------KIQKPSLDEALQW-RDSLDKL-LQNNYGLASFKSFLKSEFSEENLEFWMACEDYKKIK-SPVKMAEKAKKIYEEFIQSEAPKEVNIDHFTKEITMKNLVEPSPSSFDVAQKRIYALMEKDSLPRFVRSEFYQEFIK
>POEFO16862|A0A096MEX9/46-188
KKPE-KLQKIVLQCRPAPEEAAQW-RESLERV-LNNSYGLAAFRSFLQSEFSDENIEFWMACEDFKKTK-NPMKMAAKAKKIYEDFIQSEGPREVNIDHFTKDVTLRNLVALSSSTFDLAQKRIYALMEKDSFGRFLRSDQYQELLV
>PTEVA03153|ENSPVAG00000005262/27-161
-KPA-------KTQKPSLEEAVQW-RESLDKL-LQNNYGLASFKSFLRSEFSEENLDFWMACEDYKKTK-SPAKMAEKAQKIYEEFIQSEAPKEVNIDHCTKDITLKNLAEPSPSSFDAAQQRVRALMEKDSLPRFVRSPHFREL--
>RABIT03151|G1SEW4/45-181
EKPA-------KPQRPLPEEALQW-RDSLDKL-LQNNYGLASFKSFLKSEFSEENLEFWIACEEYKKIK-SPAKMAEKAKQIYEEFIQTEAPKEVNIDHFTKDITMKNLVEPSLSSFDVAQKRIHALMEKDSLPRFVRSEFYLELIK
>RATNO06364|A0A0G2JVF3/45-180
EKPA-------KAHKPSLEEVLQW-RQSLDKL-LQSNYGFASFKSFLKSEFSEENLEFWVACENYKKIK-SPIKMAEKAKQIYEEFIQTEAPEVNID-HFTKDITMKNLVEPSPHSFDLAQKRIYALMEKDSLPRFVRSEFYKELIN
>SARHA09291|G3WRL0/45-181
EKPV-------KTQKPSPEEALQW-RDSLEKL-LQNNYGLASFKSFLKSEFSEENIEFWIACEDYKKIK-SPIKMVEKAKKIYEEFIQTEAPKEVNIDHFTKAVTMKNLVEPSPSSFDMAQKRIHALMEKDSLPRFIRSEFYQELIK
>SHEEP01115|W5PN81/45-181
EKPA-------KTQKPSLDEALQW-RDSLDKL-LQNNYGLASFKSFLKSEFSEENLEFWMACEDYKKIK-SPVKMAETAKKIYEEFIQAEAPKEVNIDHFTKEITVKNLVEPSPSSFDVAQKRIHALMEKDSLPRFVRSEFYQEFIK
>TAEGU16964|H1A341/45-181
EKPP-------KVQKPSPEEALQW-RDSLEKL-LQNPYGLASFRSFLRSEFSEENAEFWVACEDYKQTK-SPVKMAEKAKKIYEEFIQTEAPKEVNIDHFTKAVTMKNLMESSPTSFDMAQKRIFALMEKDSLHRFVRSEFYHELIK
>TAKRU10309|H2SJU1/46-187
KKPEKQQNQTRCNSRPTPEEAAQW-RESLDRV-LNNSYGLNAFRSFLQSEFSDENVEFWMSCEDFKKTK-DPVKMAAKAKKIYEDFIQAEGPREVNIDHFTKDMTLRNLVKLSHMTFDLAQKRIYALMEKDSFGRFLRSELYQDL--
>TARSY10621|ENSTSYG00000002661/62-198
EKPA-------KTQKPSTDEALQW-RDSLDKL-LQNNYGLASFKSFLKSEFSEENLEFWIACEDYKKIR-SPAKMAEKAKQIYEEFIQTEAPKEVNIDHFTKDITMKNLVEASLSSFDVAQKRIHALMEKDSLPRFVRSEFYQELIK
>TETNG01159|H3C710/46-184
KKPE-------KQQKTHLYHSLEWKREEIDKLNLNIKNGLNAFRSFLQSEFSDENIEFWMSCEEFKKSK-DPVKMAAKAKKIYEDFIQAEGPREVNIDHFTKDVTLRNLVKLSPTTFDLAQKRIYALMEKDSFGRFLRSQLYQDLLV
>TUPBE07307|ENSTBEG00000008237/40-176
EKPA-------KTQKPSPDEALQW-RDSLDKL-LQNNYGLASFKSFLKSEFSEENLEFWIACEEYKKIK-SPARMAEKAKHIYEEFIQTEAPKEVNIDHFTKDITMKNLVEPSLSSFDVAQKRIHALMEKDSLPRFVRSEFYQELIK
>TURTR13690|ENSTTRG00000001291/61-197
EKPA-------KTQKPSLDKALQW-RDSLDKL-LQNNYGLASFKSFLRSEFSEENLEFWMACEDYKKIK-SPVKMAEKAKKIYEEFIQAEAPKEVNIDHFTKDITVKNLAEPSPSSFDVAQKRIHALMEKDSLPRFVRSGFYQEFIK
>VICPA01931|ENSVPAG00000001091/52-188
EKPA-------RPQRPSLEEVLQW-RESLDKL-LQNNYGLASFKSFLKSEFSEENLEFWLACEDYKKIK-CPVKMAEKAKKIYEEFIQTEAPNEVNIDHFTKDITMKNLVEPSPSSFDVAQKRIYALMEKDSLPRFVHSEFYQELIK
>XENTR04675|A0JM97/45-181
EKTP-------KASKPSAEEAGQW-RDSLDKL-LQNSYGLSVFQGFLKSEFSEENIEFWMACEDYKKVK-SPSKMATKAKKIYDEFIQTEAPREVNIDHFTKAVTMKNLVEPSSSSFDLAQKKIFALMEKDSLPRFVRSEFYQELIK
>XIPMA13427|M3ZU01/46-182
KKPE-------KLQKPTPEEAAQW-RDSLEGV-LNNSYGLAAFRSFLQSEFSDENIEFWMACEDFKKTK-NPMKMAAKAKKIYEDFIQSEGPREVNIDHFTKDVTLRNLVTLSSSTFDLAQKRIYALMEKDSFGRFLRSDQYLELLV

RGS6:
>AILME11741|G1MCM4/248-388
WDIE--MSKEPSQQRVKRWGFSFDEVLKDQVGRDQFRRFLESEFSSENLRFWLAVQNLKKQPLQDVAKRVEEIWQEFLAPGAPSAINLDSHSYEITSQNVKDGGRYTFEDAQEHIYKLMKSDSYARFLRSNAYQDLLLAKKKP
>ANAPL01436|U3I7N1/272-414
WDIEMRNSKEPSQQRVKRWGFSMDEVLKDPVGRDQFLRFLESEFSSENLRFWLAVQDLKKQPLQDVTTRVEEIWQEFLAPGAQSAINLDSHSYEKTSQNVKDPGRYTYEDAQEHIYKLMKSDSYARFLRSNAYQDLLLAKKKV
>ASTMX15646|W5LDG0/265-405
WELE--ASKDPSQQRVRKWGFSLEEALKDPVGQDQFLKFLESEFSSENLRFWLAVQDLKRRPLQDVPARAQEIWQEFLAEGAPSSINLDSHSYERTSQNLKDPGRYSFEDAQDHIYKLMKSDSYTRFLRSSAYQDLLLARKKP
>BOVIN01592|F1MM21/251-391
WDIE--MSKEPSQQRVKRWGFSFDEILKDQVGRDQFLRFLESEFSSENLRFWLAVQDLKKQPLQDVARRVEEIWQEFLAPGAPSAINLDSHSYEITSQNVKDGGRYTFEDAQEHIYKLMKSDSYARFLRSNAYQDLLLAKKKP
>CALJA02521|F7I4A3/297-437
WDIE--MSKEPSQQRVKRWGFSFDEILKDQVGRDQFLRFLESEFSSENLRFWLAVQDLKKQPLQDVAKRVEEIWQEFLAPGAPSAINLDSHSYEITSQNVKDGGRYTFEDAQEHIYKLMKSDSYARFLRSNAYQDLLLAKKKP
>CANLF18052|J9P0T7/282-422
WDIE--MSKEPSQQRVKRWGFSFDEVLKDQVGRDQFRRFLESEFSSENLRFWLAVQDLKKQPLQDVAKRVEEIWQEFLAPGAPSAINLDSHSYEITSQNVKDGGRYTFEDAQEHIYKLMKSDSYARFLRSNAYQDLLLAKKKP
>CAVPO11403|H0V9T2/290-430
WDIE--MSKEPSQQRVKRWGFSFDEILKDQVGRDQFLRFLESEFSSENLRFWLAVQDLKKQPLQDVAKRVEEIWQEFLAPGAPSAINLDSHSYEITSQNVKDGGRYTFEDAQEHIYKLMKSDSYARFLRSNAYQDLLLAKKKG
>CHICK11318|ENSGALG00000009368/317-457
WDIE--MSKEPSQQRVKRWGFSMDEVLKDPVGRDQFLRFLESEFSSENLRFWLAVQDLKKQPLQDVTTRVEEIWQEFLAPGAQSAINLDSHSYEKTSQNVKDPGRYTYEDAQEHIYKLMKSDSYARFLRSNAYQDLLLAKKKP
>CHLSB11574|A0A0D9RKB1/282-422
WDIE--ISKEPSQQRVKRWGFSFDEILKDQVGRDQFLRFLESEFSSENLRFWLAVQDLKKQPLQDVAKRVEEIWQEFLAPGAPSAINLDSHSYEITSQNVKDGGRYTFEDAQEHIYKLMKSDSYARFLRSNAYQDLLLAKKKK
>CHOHO10777|ENSCHOG00000010798/264-351
--------KEPGQQRVKRWGFSFDEMLKDQVGRDQFLRFLESEFSSENLRFWLAVQDLKKQPLQDVAKRVEEIWQEFLA--GPSAI-LHSHSYETSQ----------------------------------------------
>DANRE12737|Q38JL1/316-456
WELE--ASKDPSQQRVKKWGFSLDEALKDPVGREQFLKFLESEFSSENLLFWLAVQDLKCRPLQEVASRAQEIWQEFLAEGAPNAINLDSHSYERTSQNLKDPGRYSFEDAQDHIYKLMKSDSYPRFLRSNAYQDLLLARKKP
>DASNO07627|ENSDNOG00000016888/332-472
WDIE--TSKEPSQQRVKRWGFSFDEILKDQVGRDQFLRFLESEFSSENLRFWLAVQDLKKQPLQDVAKRVEEIWQEFLAPGAQSAINLDSHSYEITSQNVKDGGRYTFEDAQEHIYKLMKSDSYARFLRSNTYQDLLLAKKKP
>ECHTE14690|ENSETEG00000012116/237-376
WDVE--TSKEPSQQRVKRWGFSFDEMLQDQVGRDQFLRFLESEFSSENLRFWLAVQDLKKQPLQDVAKRVEEIWQEFLAPGAQSAINLDSHSYEITSQNIREGGRYTFEDAQEHIYKLMKSDSYARFPVQ-CLPGLAAGQEEG
>ERIEU11820|ENSEEUG00000001514/264-398
--------KEPSQQRVKRWGFSFDEILKDQVGRDQFLRFLESEFSSENLRFWLAVQDLKKQPLQDVAKRVEEIWQEFLAPGAPSAINLDSHSYEITSQNIKDGGRYTFEDAQEHIYKLMKSDSYARFAIQ-CLPGLAAGQEEG
>FELCA07078|M3WJY5/248-388
WDIE--TSKEPSQQRVKRWGFSFDEVLKDQVGRDQFLRFLESEFSSENLRFWLAVQDLKKQPLQDVAKRVEEIWQEFLAPGAPSAINLDSHSYEITSQNVKDGGRYTFEDAQEHIYKLMKSDSYARFLRSNAYQDLLLAKKKP
>FICAL08305|U3JS58/282-422
WDIE--MSKEPSQQRVKRWGFSMDEVLKDPVGRDQFLRFLESEFSSENLRFWLAVQDLKKQPLQDVTARVEEIWQEFLAPGAQSAINLDSHSYEKTSQNVKDPGRYTYEDAQEHIYKLMKSDSYARFLRSNAYQDLLLAKKKP
>GORGO06283|G3QWE8/317-457
WDIE--MSKEPSQQRVKRWGFSFDEILKDQVGRDQFLRFLESEFSSENLRFWLAVQDLKKQPLQDVAKRVEEIWQEFLAPGAPSAINLDSHSYEITSQNVKDGGRYTFEDAQEHIYKLMKSDSYARFLRSNAYQDLLLAKKKP
>HORSE11348|F6T7E8/282-422
WDIE--MSKEPSQQRVKRWGFSFDEILKDQVGRDQFLRFLESEFSSENLRFWLAVQDLKKQPLQDVAKRVEEIWQEFLAPGAPSAINLDSHSYEITSQNVKDGGRYTFEDAQEHIYKLMKSDSYARFLRSNAYQDLLLAKKKP
>HUMAN08602|RGS6_HUMAN/317-457
WDIE--MSKEPSQQRVKRWGFSFDEILKDQVGRDQFLRFLESEFSSENLRFWLAVQDLKKQPLQDVAKRVEEIWQEFLAPGAPSAINLDSHSYEITSQNVKDGGRYTFEDAQEHIYKLMKSDSYARFLRSNAYQDLLLAKKKP
>LATCH10391|H3B3Q0/259-401
WDLESRLSKDPSQQRVKRWGFSMDEVLKDPVGRDQFLRFLESEFSSENLRFWLAVQDLKKRPLQEVADRIQEIWQEFLAPGAPSAINLDSHSYEKTSQNVKDPGRYTFEDAQEHIYKLMKSDSYARFLRSNAYQDLLQARRKV
>LEPOC15580|W5N3N7/324-464
WDLE--ASKEPSQQRVKRWGFSLDEALKDPVGRDLFLKFLESEFSSENLRFWLAVQDLKRHPLQDVPARAQEIWQEFLAAGAPSAINLDSHSYERTSQNIKDPGRYSFEDAQEHIYKLMKSDSYARFLRSNTYQDLLLAKKKP
>LOXAF16055|G3T6C5/259-399
WDME--MSKEPSQQRVKRWGFSFDEILKDQVGRDQFLRFLESEFSSENLRFWLAVQDLKKQPLQDVAKRVEEIWQEFLAPGAQSAINLDSHSYEITSQNVKDGGRYTFEDAQEHIYKLMKSDSYARFLRSNAYQDLLLAKKKG
>MACMU20644|G7MYK8/282-422
WDIE--MSKEPSQQRVKRWGFSFDEILKDQVGRDQFLRFLESEFSSENLRFWLAVQDLKKQPLQDVAKRVEEIWQEFLAPGAPSAINLDSHSYEITSQNVKDGGRYTFEDAQEHIYKLMKSDSYARFLRSNAYQDLLLAKKKP
>MELGA10856|G1NGT2/256-396
WDIE--MSKEPSQQRVKRWGFSMDEVLKDPVGRDQFLRFLESEFSSENLRFWLAVQDLKKQPLQDVTTRVEEIWQEFLAPGAQSAINLDSHSYEKTSQNVKDPGRYTYEDAQEHIYKLMKSDSYARFLRSNAYQDLLLAKKKP
>MICMU14838|ENSMICG00000015450/236-370
--------KEPSQQRVKRWGFSFDEILKDQVGRDQFLRFLESEFSSENLRFWLAVQDLKKQPLQDVAKRVEEIWQEFLAPGAPSAINLDSHSYEITSQNVKDGGRYTFEDAQEHIYKLMKSDSYARFPVK-CLPGLAAGQEEG
>MOUSE05080|A0A087WPD1/317-457
WDIE--MSKEPSQQRVKRWGFSFDEILKDQVGRDQFLRFLESEFSSENLRFWLSVQDLKKQPLQDVAKRVEEIWQEFLAPGAPSAINLDSHSYEITSQNVKDGGRYTFEDAQEHIYKLMKSDSYARFLRSNAYQDLLLAKKKP
>MUSPF12599|M3XX34/250-385
--------KEPSQQRVKRWGFSFDEVLKDQVGQDQFRRFLESEFSSENLRFWLAVQDLKKQPLQDVAKRVEEIWQEFLAPGAPSAINLDSHSYEITSQNVKDGGRYTFEDAQEHIYKLMKSDSYARFLRSNAYQDLLLAKKKP
>MYOLU10841|G1PDL8/259-399
WDIE--MSKEPSQQRVKRWGFSFDEMLKDQVGRDQFLRFLESEFSSENLRFWLSVQDLKKQPLQDVAKRVEEIWQEFLSPGAPSAINLDSHSYEITSQNVKDGGRYTYEDAQEHIYKLMKSDSYARFLRSNAYQDLLLAKKKP
>NOMLE06529|G1QPL0/290-430
WDIE--MSKEPSQQRVKRWGFSFDEILKDQVGRDQFLRFLESEFSSENLRFWLAVQDLKKQPLQDVAKRVEEIWQEFLAPGAPSAINLDSHSYEITSQNVKDGGRYTFEDAQEHIYKLMKSDSYARFLRSNAYQDLLLAKKKP
>OCHPR15411|ENSOPRG00000016677/270-396
WDIE--MSKEPSQQRVKRWGFSFDEILKDQVGRDQFLRFLESEFSSENLRFWLAVQDLKKQPLQDVAKRVEEIWQEFLAPGAPSAINLDSHSYEVTSQNVKDGGRHTFEDAQ-GKSLAGKRLTGLMQSS--------------
>OTOGA02526|H0X970/282-422
WDIE--MSKEPSQQRVKRWGFSFDEILQDQVGRDQFLRFLESEFSSENLRFWLAVQDLKKQPLQDVAKRVEEIWQEFLAPGAPSAINLDSHSYEITSQNVKDGGRYTFEDAQEHIYKLMKSDSYARFLRSNAYQDLLLAKKKG
>PANTR05299|H2R1H2/322-462
WDIE--MSKEPSQQRVKRWGFSFDEILKDQVGRDQFLRFLESEFSSENLRFWLAVQDLKKQPLQDVAKRVEEIWQEFLAPGAPSAINLDSHSYEITSQNVKDGGRYTFEDAQEHIYKLMKSDSYARFLRSNAYQDLLLAKKKP
>PAPAN16348|A0A096NVW8/301-441
WDIE--MSKEPSQQRVKRWGFSFDEILKDQVGRDQFLRFLESEFSSENLRFWLAVQDLKKQPLQDVAKRVEEIWQEFLAPGAPSAINLDSHSYEITSQNVKDGGRYTFEDAQEHIYKLMKSDSYARFLRSNAYQDLLLAKKKP
>PELSI14788|K7FH44/259-399
WDIE--MSKEPSQQRVKRWGFSIDEVLKDPVGRDLFLRFLESEFSSENLRFWLAVQDLKKQPLQDVATRVEEIWQEFLAPGAQSAINLDSHSYERTSQNVKDPGRYTFEDAQEHIYKLMKSDSYARFLRSNAYQDLLLAKKKP
>PIGXX20098|I3LPV0/259-368
WDIE--MSKEPSQQRVKRWGFSFDEILKDQVGRDQFLRFLESEFSSENLSFWLSE-DLKKQPLQDVARRVEEIWQEFLAPGAPSAINLDSHSYEITSQNVKDGGRYTFEDAQ-------------------------------
>PONAB03668|H2NLP6/282-422
WDIE--MSKEPSQQRVKRWGFSFDEILKDQVGRDQFLRFLESEFSSENLRFWLAVQDLKKQPLQDVAKRVEEIWQEFLAPGAPSAINLDSHSYEITSQNVKDGGRYTFEDAQEHIYKLMKSDSYARFLRSNAYQDLLLAKKKP
>PTEVA15862|ENSPVAG00000010792/297-436
WDIE--ISKEPSQQRVKRWGFSFDEMLKDQVGRDQFLRFLESEFSSENLRFWLAVQDLKKQPLQDVHKRVEEIWQEFLAPGAPSAINLDSHSYEITSQNVKEGGRYTFEDAQEHIYKLMKSDSYARFPIK-CLPGLAAGQEEG
>RABIT09053|G1SD35/282-422
WDVE--MSKEPSQQRVKRWGFSFDEVLKDQVGRDQFLRFLESEFSSENLRFWLAVQDLKKQPLQDVAKRVEEIWQEFLAPGAPSAINLDSHSYEITSHNVKDGGRYTFEDAQEHIYKLMKSDSYARFLRSNAYQDLLQAKKKP
>RATNO17494|A0A0G2JUG4/248-388
WDIE--MSKEPSQQRVKRWGFSFDEILKDQVGRDQFLRFLESEFSSENLRFWLAVQDLKKQPLQDVAKRVEEIWQEFLAPGAPSAINLDSHSYEITSQNVKDGGRYTFEDAQEHIYKLMKSDSYARFLRSNAYQDLLLAKKKP
>SHEEP18434|W5QJ85/303-443
WDIE--MSKEPSQQRVKRWGFSFDEILKDQVGRDQFLRFLESEFSSENLRFWLAVQDLKKQPLQDVARRVEEIWQEFLAPGAPSAINLDSHSYEITSQNVKDGGRYTFEDAQEHIYKLMKSDSYARFLRSNAYQDLLLAKKKP
>TAEGU10563|H0ZM35/320-429
WDIE--MSKEPSQQRVKRWGFSMDEVLKDPVGRDQFLRFLESEFSSENLRFWLAVQDLKKRPLQDVATRVEEIWQEFLAPGAQSAINLDSHSYEKTSQNVKDPGRYTYEDAQ-------------------------------
>TUPBE15234|ENSTBEG00000017299/311-450
WDIE--MSKEPSQQRVKRWGFSFDEILKDQVGRDQFLRFLESEFSSENLRFWLAVQDLKKQPLQDVAKRVEEIWQEFLAPGAPSAINLDSHSYEITSQNVKDGGRYTFEDAQEHIYKLMKSDSYARFPVK-CLPGLAAGQEEG
>TURTR10717|ENSTTRG00000013634/317-456
WDIE--MSKEPSQHRVKRWGFSFDEILKDQVGRDQFLRFLESEFSSENLRFWLAVQDLKKQPLQDVAKRVEEIWQEFLAPGAPSAINLDSHSYEITSQNVKDGGRYTFEDAQEHIYKLMKSDSYARFPVK-CLPGLAARQEE-
>VICPA01782|ENSVPAG00000011196/284-422
WDIE--MSKEPSQQRVKRWGFSFDEILKDQVGRDQFLRFLESEFSSENLRFWLAVQDLKKQPLQDVAKRVEEIWQEFLAPGAPSAINLDSHSYEITSQNVKDGGRYTFEDAQEHIYKLMKSDSYARFPVQ-RLPGLAAGQEE-
>XENTR08990|F6VG27/259-399
LDLE--NSKEPSQQRVKRWGFSLDEVLKDPVGREQFLRFLESEFSSENLRFWVVVQDLKKQPLHEVPKRVEEIWQEFLAPGAQSAINLDSHSFEKTSQNVKDPGRYTFEDAQEHIYKLMKSDSYARFLRSNAYQDLLLMKKKT

RGS7:
>AILME13552|G1M631/288-428
WELE---ASKEPSQQRVKRWGFGMDEALKDPVGREQFLKFLESEFSSENL--RFWLAVEDLKKRPIREVPSRVQEIWQEFLAPGAPSAINLDSKSYDKTTQNVKEPGRYTFEDAQEH--IYKLMKS-DSYPRFIRSSAYQELLQAKKKS
>ANAPL02058|R0JLY6/281-420
WELE---ASKEPGQQRVKRWGFGMDEALKDPVGREQFLKFLESEFSSENL--RFWLAVEDLKKRPIREVPARVQEIWQEFLAPGAPSAINLDSKSYDKTTQNVKDPGRYTFEDAQEH--IYKLMKS-DSYPRFIRSSAYQELLQAKKK-
>ANOCA01605|ENSACAG00000003468/244-384
WEAE---ASKEPNQQRVKRWGFSIDEALKDPVGREQFLKFLESEFSSENL--RFWLAVEDLKKRPMREVPARVQEIWQEFLAPGAPSAINLDSKSYDKTTQNVKEPGRHTFGDAQEH--IYKLMKS-DSYPRFLRSSAYQELLQAKKKL
>BOVIN05196|RGS7_BOVIN/314-454
WELE---ASKEPSQQRVKRWGFGMDEALKDPVGREQFLKFLESEFSSENL--RFWLAVEDLKKRPIREVPSRVQEIWQEFLAPGAPSAINLDSKSYDKTTQNVKEPGRYTFEDAQEH--IYKLMKS-DSYPRFIRSSAYQELLQAKKKG
>BRAFL09907|C3Y0W1/186-329
WEQDKMGENREIPSRRVRKWSLSFDELLTDLAGREQFLKFLEKEFSAENL--RFWLACDELYAVPLKDVESAVQEIYSEFLAPGCPSPINVDSKCQAIANKNMEKPNRYTFDACMEH--IYNLMKS-DSYRRFIRSQQYKDLIQTKKKS
>CALJA09899|F7GRN7/288-428
WELE---ASKEPSQQRVKRWGFGMDEALKDPVGREQFLKFLESEFSSENL--RFWLAVEDLKKRPIKEVPSRVQEIWQEFLAPGAPSAINLDSKSYDKTTQNVKEPGRYTFEDAQEH--IYKLMKS-DSYPRFIRSSAYQELLQAKKKG
>CANLF17302|F1P8K5/319-459
WELE---ASKEPSQQRVKRWGFGMDEALKDPVGREQFLKFLESEFSSENL--RFWLAVEDLKKRPIREVPSRVQEIWQEFLAPGAPSAINLDSKSYDKTTQNVKEPGRYTFEDAQEH--IYKLMKS-DSYPRFIRSSAYQELLQAKKKG
>CAVPO13649|H0V7U7/288-428
WELE---ASKEPSQQRVKRWGFGMDEALKDPVGREQFLKFLESEFSSENL--RFWLAVEDLKKRPIREVPSRVQEIWQEFLAPGAPSAINLDSKSYDKTTHNVKEPGRYTFEDAQEH--IYKLMKS-DSYPRFIRSSAYQELLQAKKKS
>CHICK09021|A0A1D5PT23/314-454
WELE---ASKEPGQQRVKRWGFGMDEALKDPVGREQFLKFLESEFSSENL--RFWLAVEDLKKRPIREVPARVQEIWQEFLAPGAPSAINLDSKSYDKTTQNVKDPGRYTFEDAQEH--IYKLMKS-DSYPRFIRSSAYQELLQAKKKA
>CHLSB12337|A0A0D9RAZ2/288-428
WELE---ASKEPSQQRVKRWGFGMDEALKDPVGREQFLKFLESEFSSENL--RFWLAVEDLKKRPIKEVPSRVQEIWQEFLAPGAPSAINLDSKSYDKTTQNVKEPGRYTFEDAQEH--IYKLMKS-DSYPRFIRSSAYQELLQAKKKS
>CHOHO11355|ENSCHOG00000007222/261-401
WELE---ASKEPSQQRVKRWGFGMDEALKDPIGREQFLKFLESEFSSENL--RFWLAVEDLKKRPIREVPSRVQEIWQEFLAPGAPSAINLDSKSYDKTTQNVKEPGRYTFEDAQEH--IYKLMKS-DSYPRFIRSSAYQELLQAKKKS
>DASNO12464|ENSDNOG00000035512/288-428
WELE---ASKEPSQQRVKRWGFGMDEALKDPVGREQFLKFLESEFSSENL--RFWLAVEDLKKRPIREVASRVQEIWQEFLAPGAPSAINLDSKSYDKTTQNVKEPGRYTFEDAQEH--IYKLMKS-DSYPRFIRSSAYQELLQAKKKG
>DIPOR13866|ENSDORG00000004523/291-381
WELE---ASKEPSQQRVKRWGYGMDEALKDSVGREQFLKFLESEFSSENL-----------------------------------------------------KEPGRYTFEDAQEH--IYKLMKS-DSYPRFIRSSAYQELLQAKKKS
>ECHTE13912|ENSETEG00000011513/270-368
WELD---------------------------------------------A---FWLAVEDLKKRPIREVPCRVQEIWQEFLAPGAPSAINLDSKSYDKTTQTVKEPGRYTFEDAQEH--IYKLMKS-DSYPRFIRSNAYQELLQAKKKS
>FELCA17469|M3VWF9/230-370
WELE---ASKEPSQQRVKRWGFGMDEALKDPVGREQFLKFLESEFSSENL--RFWLAVEDLKKRPIREVPSRVQEIWQEFLAPGAPSAINLDSKSYDKTTQNVKEPGRYTFEDAQEH--IYKLMKS-DSYPRFIRSSAYQELLQAKKKV
>FICAL00226|U3KFE7/281-421
WELE---ASKEPGQQRVKRWGFGMDEALKDPVGREQFLKFLESEFSSENL--RFWLAVEDLKKRPIREVPARVQEIWQEFLAPGAPSAINLDSKSYDKTTQNVKEPGRYTFEDAQEH--IYKLMKS-DSYPRFIRSSAYQELLQAKKKL
>GADMO19011|ENSGMOG00000018787/260-400
WELE---ASKEPGQQRVKRWAFGIDEVLKDPIGREQFLKFLESEFSSENL--RFWLAVQELKKRPIREVPSRVQEIWQEFLASGAPSAINVDSKSYAKTTQNVKDPGRYAFEDAQEH--IYKLMKS-DSYSRFIRSSAYQELLQAKKKG
>GASAC10130|G3P6W3/260-400
WELE---ASKEPGQQRVKRWAFGIDEVLKDPVGREQFLKFLESEFSSENL--RFWLAVQELKKRPIREVPTRVQEIWQEFLAPGAPSAINVDSKSYGKTTQNVKDPGRYAFEDAQEH--IYKLMKS-DSYSRFIRSSAYQELLQAKKKG
>GORGO02064|G3R5W2/230-370
WELE---ASKEPSQQRVKRWGFGMDEALKDPVGREQFLKFLESEFSSENL--RFWLAVEDLKKRPIKEVPSRVQEIWQEFLAPGAPSAINLDSKSYDKTTQNVKEPGRYTFEDAQEH--IYKLMKS-DSYPRFIRSSAYQELLQAKKKS
>HORSE13959|F6X970/245-385
WELE---ASKEPSQQRVKRWGFGMDEALKDPVGREQFLKFLESEFSSENL--RFWLAVEDLKKRPIREVPSRVQEIWQEFLAPGAPSAINLDSKSYDKTTQNVKEPGRYTFEDAQEH--IYKLMKS-DSYPRFIRSSAYQELLQAKKKS
>HUMAN02695|RGS7_HUMAN/314-454
WELE---ASKEPSQQRVKRWGFGMDEALKDPVGREQFLKFLESEFSSENL--RFWLAVEDLKKRPIKEVPSRVQEIWQEFLAPGAPSAINLDSKSYDKTTQNVKEPGRYTFEDAQEH--IYKLMKS-DSYPRFIRSSAYQELLQAKKKS
>ICTTR04219|I3M8P8/288-428
WELE---ASKEPSQQRVKRWGFGMDEALKDPVGREQFLKFLESEFSSENL--RFWLAVEDLKKRPIREVPSRVQEIWQEFLAPGAPSAINLDSKSYDKTTQNVKEPGRYTFEDAQEH--IYKLMKS-DSYPRFIRSSAYQELLQAKKKG
>LATCH11505|H3B244/186-328
WELE---SSKEPGQQRVKRWGFNINEVLKDPVGREQFLKFLESEFSSENLRNRFWLAVQDLKKRPIREVPNRVEEIWQEFLAPGAPSAINLDSKSYDKTTQNVKDPGRYTFEDAQEH--IYKLMKS-DSYPRFIRSGAYQELLQAKKKL
>LEPOC05349|W5NIN2/314-454
WELE---ASKEPGQQRVKRWGFGINEVLKDPVGREQFLKFLESEFSSENL--RFWLAVQELKKRPIHEVPARVQEIWLEFLAPGAPSAINVDSKSYDKTTQNVKDPGRYTFEDAQEH--IYKLMKS-DSYARFIRSSAYQELLQAKKKE
>LOXAF13797|G3UIU1/288-427
WELE---ASKEPSQQRVKRWGFGMDEALKDPVGREQFLKFLESEFSSENL--RFWLAVEDLKKRPIREVPSRVQEIWQEFLAPGAPSAINLDSKSYDKTTQNVKEPGRYTFEDAQEH--IYKLMKS-DSYPRFIRSSAYQELLQAKKK-
>MACEU12661|ENSMEUG00000000495/238-377
WELE---ASKEPGQQRVKRWGFGMDEALKDPVGREQFLKFLESEFSSENL--RFWLAVEDLKKRTIREVPTRVQEIWQEFLAPGAPSAINLDSKSYDKTTQNVKEPGRYTFEDAQEH--IYKLMKS-DSYPRFIRSSAYQELLQAKKK-
>MACMU02478|ENSMMUG00000010729/314-454
WELE---ASKEPSQQRVKRWGFGMDEALKDPVGREQFLKFLESEFSSENL--RFWLAVEDLKKRPIKEVPSRVQEIWQEFLAPGAPSAINLDSKSYDKTTQNVKEPGRYTFEDAQEH--IYKLMKS-DSYPRFIRSSAYQELLQAKKKS
>MELGA05781|G1NGC0/239-379
WELE---ASKEPGQQRVKRWGFGMDEALKDPVGREQFLKFLESEFSSENL--RFWLAVEDLKKRPIREVPARVQEIWQEFLAPGAPSAINLDSKSYDKTTQNVKDPGRYTFEDAQEH--IYKLMKS-DSYPRFIRSSAYQELLQAKKKL
>MICMU15823|ENSMICG00000003443/267-407
WELE---ASKEPSQQRVKRWGFGMDEALKDPVGREQFLKFLESEFSSENL--RFWLAVEDLKKRPIKEVPLRVQEIWQEFLAPGAPSAINLDSKSYDKTTQNVKEPGRYTFEDAQEH--IYKLMKS-DSYPRFIRSSAYQELLQAKKKS
>MONDO00831|F6UEK4/288-428
WELE---ASKEPGQQRVKRWGFGMDEALKDPVGREQFLKFLESEFSSENL--RFWLAVEDLKKRTIREVPTRVQEIWQEFLAPGAPSAINLDSKSYDKTTQNVKEPGRYTFEDAQEH--IYKLMKS-DSYPRFIRSSAYQELLQAKKKG
>MUSPF11695|M3YW76/288-428
WELE---ASKEPSQQRVKRWGFGMDEALKDPVGREQFLKFLESEFSSENL--RFWLAVEDLKKRPIREVPSRVQEIWQEFLAPGAPSAINLDSKSYDKTTQNVKEPGRYTFEDAQEH--IYKLMKS-DSYPRFIRSSAYQELLQAKKKG
>MYOLU15545|G1P0A9/293-433
WELE---ASKEPSQQRVKRWGFGMDEALKDPVGREQFLKFLESEFSSENL--RFWLAVEDLKKRPIREVPSRVQEIWQEFLAPGAPSAINLDSKSYDKTTQNVKEPGRYTFEDAQEH--IYKLMKS-DSYPRFLRSSAYQELLQAKKKS
>NOMLE08662|G1QTZ4/288-428
WELE---ASKEPSQQRVKRWGFGMDEALKDPVGREQFLKFLESEFSSENL--RFWLAVEDLKKRPIKEVPSRVQEIWQEFLAPGAPSAINLDSKSYDKTTQNVKEPGRYTFEDAQEH--IYKLMKS-DSYPRFIRSSAYQELLQAKKKS
>OCHPR12847|ENSOPRG00000005542/240-376
---------KEPSQQRVKRWGFGMDEALKDPVGREQFLKFLESEFSSENL--RFWLAVEDLKKRPIREVPSRVQEIWQEFLAPGAPSAINLDSKSYDKTTQNVKEPGRYTFEDAQEH--IYKLMKS-DSYPRFIRSSAYQELLQAKKKS
>ORENI17683|I3IW10/292-432
WELE---ASKEPGQQRVKRWAFGIDEVLKDPVGREQFLKFLESEFSSENL--RFWLAVQELKKRPIREVPTRVQEIWQEFLAPGAPSAINVDSKSYDKTTQNVKDPGRYAFEDAQEH--IYKLMKS-DSYSRFIRSSAYQELLQAKKKK
>ORNAN08660|ENSOANG00000010274/319-459
WELE---ASKEPGQQRVKRWGFGMDEALKDPVGREQFLKFLESEFSSENL--RFWLAVEDLKKRTIREVPTRVQEIWQEFLAPGAPSAINLDSKSYDKTTQNVKEPGRYTFEDAQEH--IYKLMKS-DSYPRFIRSSAYQELLQAKKKL
>ORYLA04902|H2LKU1/294-436
WELE---ASKEPGQQRVKRWAFGIDEVLKDPVGREQFLKFLESEFSSENL--RFWLAVQEVKKRPIREVPTRVQEIWQEFLAPGAPSAINVDSKSYGKTTQNIKDPGRYAFEDAQQN-RKEKLMTSFANYESYLYSNVNLEKSNIDKKI
>OTOGA03349|H0X1K4/281-421
WELE---ASKEPSQQRVKRWGFGMDEALKDPVGREQFLKFLESEFSSENL--RFWLAVEDLKKRPIKEVPSRVQEIWQEFLAPGAPSAINLDSKSYDKTTQNVKEPGRYTFEDAQEH--IYKLMKS-DSYPRFIRSSAYQELLQAKKKG
>PANTR01815|H2Q8J8/314-454
WELE---ASKEPSQQRVKRWGFGMDEALKDPVGREQFLKFLESEFSSENL--RFWLAVEDLKKRPIKEVPSRVQEIWQEFLAPGAPSAINLDSKSYDKTTQNVKEPGRYTFEDAQEH--IYKLMKS-DSYPRFIRSSAYQELLQAKKKS
>PAPAN01874|A0A096N7H9/288-428
WELE---ASKEPSQQRVKRWGFGMDEALKDPVGREQFLKFLESEFSSENL--RFWLAVEDLKKRPIKEVPSRVQEIWQEFLAPGAPSAINLDSKSYDKTTQNVKEPGRYTFEDAQEH--IYKLMKS-DSYPRFIRSSAYQELLQAKKKG
>PELSI08712|K7G164/281-421
WELE---ASKEPGQQRVKRWGFGMDEALKDTVGREQFLKFLESEFSSENL--RFWLAVENLKKRPNREVPVRVQEIWQEFLAPGAPSAINLDSKSYDKTQQNVKDPGRYTFEDAQEH--IYKLMKS-DSYPRFLRSSAYQELLQAKKKL
>PIGXX01968|F1S9G4/242-381
WELE---ARKNPTVTNCKVFGLGGDREMKEPD-NMSYLKFSELNSDSRNL--RFWLAVEDLKKRPIREVPSRVQEIWQEFLAPGAPSAINLDSKSYDKTTQNVKEPGRYTFEDAQEH--IYKLMKS-DSYPRFIRSSAYQELLQAKKKS
>POEFO02562|A0A087YKH3/314-454
WELE---VSKEPGQQRVKRWAFGIDEVLKDPVGREQFLKFLESEFSSENL--RFWLAVQELKKRPIREVPTRVQEIWQEFLAPGAPSAINVDSKSYGKTTQNVKDPGRYAFEDAQEH--IYKLMKS-DSYSRFIRSSAYQELLQAKKKK
>PROCA14382|ENSPCAG00000002104/290-427
WELE---ASKEPSQQRVKRWGFGMDEALKDPVGREQFLKFLESEFSSENL--RFWLAVEDLKKMPIREVPSRV-EIW-EFLAPGAPSAINLDSKSYD-TTHNVKEPGRYTF----EH--IYKLMKS-DSYPRFIRSSAYQELLQAKKKS
>PTEVA16727|ENSPVAG00000004430/260-396
---------KEPSQQRVKRWGFGMDEALKDPVGREQFLKFLESEFSSENL--RFWLAVEDLKKRPIREVPSRVQEIWQEFLAPGAPSAINLDSKSYDKTTQNVKEPGRYTFEDAQEH--IYKLMKS-DSYPRFIRSSAYQELLQAKKKS
>RABIT05593|G1T260/288-428
WELE---ASKEPSQQRVKRWGFGMDEALKDPVGREQFLKFLESEFSSENL--RFWLAVEDLKKRPIREVPSRVQEIWQEFLAPGAPSAINLDSKSYDKTTQNVKEPGRYTFEDAQEH--IYKLMKS-DSYPRFIRSSAYQELLQAKKKG
>RATNO06472|D3ZWG2/288-428
WELE---ASKEPSQQRVKRWGFGMDEALKDPVGREQFLKFLESEFSSENL--RFWLAVEDLKKRPIREVPSRVQEIWQEFLAPGAPSAINLDSKSYDKTTQNVKEPGRYTFEDAQEH--IYKLMKS-DSYPRFIRSSAYQELLQAKRKG
>SHEEP03660|W5PGH1/299-439
WELE---ASKEPSQQRVKRWGFGMDEALKDPVGREQFLKFLESEFSSENL--RFWLAVEDLKKRPIREVPSRVQEIWQEFLAPGAPSAINLDSKSYDKTTQNVKEPGRYTFEDAQEH--IYKLMKS-DSYPRFIRSSAYQELLQAKKKG
>SORAR08308|ENSSARG00000001022/266-406
-GLE---ASKEPSQQRVKRWGFGMDEALKDPVGREQFLKFLESEFSSENL--RFWLAVEDLKKRPIREVPSRVQEIWQEFLAPGAPSAINLDSKSYDKTTQNVKEPGRYTFEDAQEH--IYKLMKS-DSYPRFIRSSAYQELLQAKKKS
>TAEGU08458|H0ZK45/288-428
WELE---ASKEPGQQRVKRWGFGMDEALKDPVGREQFLKFLESEFSSENL--RFWLAVEDLKKRPIREVPARVQEIWQEFLAPGAPSAINLDSKSYDKTTQNVKEPGRYTFEDAQEH--IYKLMKS-DSYPRFIRSSAYQELLQAKKKL
>TARSY13236|ENSTSYG00000012789/314-412
WELE---------------------------------------------A---FWLAVEDLKKRPIKEVPSRVQEIWQEFLAPGAPSAINLDSKSYDKTTQNVKEPGRYTFEDAQEH--IYKLMKS-DSYPRFIRSSAYQELLQAKKKS
>TETNG06588|H3DI10/314-454
WELE---ASKEPSQQRVKRW-FGIDEVLKDPVGREQFLKFLESEFSSENL--RFWLAVQDLKKRPIREVPARVQEIWQEFLAPGAPSAINVDSKSYDKTTQNVKDPGRYAFEDAQQEH-IYKLMKS-DSYSRFIRSSAYQELLQAKKKE
>TUPBE14932|ENSTBEG00000009823/235-375
WELE---ASKEPSQQRVKRWGFGMDEALKDPVGREQFLKFLESEFSSENL--RFWLAVEDLKKRPMREVPSRVQEIWQEFLAPGAPSAINLDSKSYDKTTQNVKEPGRYTFEDAQEH--IYKLMKS-DSYPRFIRSSAYQELLQAKKKS
>TURTR15147|ENSTTRG00000003792/291-426
WELE---ASKEPSQQR-----FGMDEALKDPVGKEQFLKFLESEFSSENL--RFWLAVEDLKKRPIREVPSRVQEIWQEFLAPGAPSAINLDSKSYDKTTQNVKEPGRYTFEDAQEH--IYKLMKS-DSYPRFIRSSAYQELLQAKKKS
>VICPA00687|ENSVPAG00000003057/267-407
WELE---ASKEPSQQRVKRWGFGMDEALKDPVGREQFLKFLESEFSSENL--RFWLAVEDLKKRPIREVPSRVQEIWQEFLAPGAPSAINLDSKSYDKTTQNVKEPGRYTFEDAQEH--IYKLMKS-DSYPRFIRSSAYQELLQAKKKS
>XIPMA07593|M3ZNN0/289-429
WELE---ASKEPGQQRVKRWAFGIDEVLKDPVGREQFLKFLESEFSSENL--RFWLAVQELKKRPIREVPTRVQEIWQEFLAPGAPSAINVDSKSYDKTTQNVKDPGRYAFEDAQEH--IYKLMKS-DSYSRFIRSSAYQELLQAKKKK

RGS8:
>AILME12627|G1LMI3/37-193
KPNRALNYLRMSTFTATELQES-----RRLSTEEATRWADSFDVLLSHKYGVAAFRAFLKTEFSEENLEFWLACEEFKKTR-STAKLVSKAHRIFEEFVDVQAPREVNID--FQTREATRKNMQEP-SLTCFDQAQGKVHSLMEKDSYPRFLRSKMYLDLLSQSQR
>ANAPL10690|U3IPS9/37-177
KPNRAL---------------------KRLSTEEASRWADSFDVLLSHKYGLAAFRAFLKTEFSEENLEFWLACEDFKKTR-SAAKLASKAQRIFEEFIDVQAPREVNID--FQTRELTRRNMQEP-SLSCFDQAQGKVHSLMEKDSYPRFLRSKIYTDLLSQTQR
>ANOCA12082|ENSACAG00000005003/37-198
KPNRALNQNNLRLVSYAACNNFRVSFIKRLSTEEATRWGDSFDVLLSHKYGVAAFRAFLKTEFSEENLEFWLACEEFKKTR-STAKLASKAQRIFEEFVDVQAPREVNID--FQTREVTRRNIQEP-SSSCFDQAQGKIHSLMEKDSYPRFLRSKIYTDLLSQTQR
>BOVIN05497|G3MX08/37-193
KPNRALNYLRMCTFLATGLQES-----KRLSTEEATRWADSFDVLLSHKYGVAAFRAFLKTEFSEENLEFWLACEEFKKTR-STAKLVSKAHRIFEEFVDVQAPREVNID--FQTREATRKNMQEP-SLTCFDQAQGKVHSLMEKDSYPRFLRSKMYLDLLSQSQR
>CALJA09327|F7HMG2/37-194
KPNRALNNYLRMHKFTVTELQES----GRLSTEEATRWADSFDVLLSHKYGVAAFRAFLKTEFSEENLEFWLACEEFKKTR-STAKLVSKAHRIFEEFVDVQAPREVNID--FQTREATRKNMQEP-SLTCFDQAQGKVHSLMEKDSYPRFLRSKMYLDLLSQSQR
>CANLF17167|J9PBM8/53-193
KPNRAL---------------------KRLSTEEATRWADSFDVLLSHKYGVAAFRAFLKTEFSEENLEFWLACEEFKKTR-STAKLVSKAHRIFEEFVDVQAPREVNID--FQTREATRKNMQEP-SLTCFDQAQGKVHSLMEKDSYPRFLRSKMYLDLLSQSQR
>CAVPO13580|H0UX81/37-177
KPNRAL---------------------KRLSTEEATRWADSFDVLLSHKYGVAAFRAFLKTEFSEENLEFWLACEEFKKTR-STAKLVSKAHRIFEEFVDVQAPREVNID--FQTREATRKNMQEP-SLTCFDQAQGKVHSLMEKDSYPRFLRSKMYLDLLSQSQR
>CHICK12875|ENSGALG00000026263/37-177
KPNRAL---------------------KRLSTEEATRWADSFDVLLSHKYGLAAFRAFLKTEFSEENLEFWLACEDFKKTR-STAKLAAKAQRIFEEFIDVQAPREVNID--FQTRELTRRNMQEP-SLSCFDQAQGKVHSLMEKDSYPRFLRSKIYTDLLSQTQR
>CHLSB12158|A0A0D9RJB9/55-195
KPNRAL---------------------KRLSTEEATRWADSFDVLLSHKYGVAAFRAFLKTEFSEENLEFWLACEEFKKTR-STAKLVSKAHRIFEEFVDVQAPREVNID--FQTREATRKNMQEP-SLTCFDQAQGKVHSLMEKDSYPRFLRSKMYLDLLSQSQR
>DANRE23193|F1R249/26-167
QERTTRY--------------------LKLSNDEVTRWADSFDILLSNKYGLAAFRTFLKTEFSDENIEFWLACEDYKKIK-SPAKMMSKANKIYKEFIDVHAPREVNID--HRTREETKNRLLEP-TPHSLNEVQAKVYSLMEKDSYPRFIRSKIYQDLLNRTQI
>DASNO01668|ENSDNOG00000004023/37-177
KPNRAL---------------------KRLSTEEATRWADSFDVLLSHKYGVAAFRAFLKTEFSEENLEFWLACEEFKKTR-STTKLVSKAHRIFEEFVDVQAPREVNID--FQTREATRKNMQEP-SLTCFDQAQGKVHSLMEKDSYPRFLRSKMYLDLLSQSQR
>DIPOR06591|ENSDORG00000001314/55-195
KPNRAL---------------------KRLSTEEATRWADSFDVLLSHKYGVAAFRAFLKTEFSEENLEFWLACEEFKKTR-STAKLVSKAHRIFEEFVDVQAPREVNID--FQTREATRKNMQEP-SLTCFDQAQGKVHSLMEKDSYPRFLRSKMYLDLLSQSQR
>ERIEU07640|ENSEEUG00000001869/28-168
KPNRAL---------------------KRLSTEEATRWADSFDVLLSHKYGVAAFRAFLKTEFSEENLEFWLACEEFKKTR-STAKLVSKAHRIFEEFVDVQAPREVNID--FQTREATRKNMQEP-SLTCFDQAQGKVHSLMEKDSYPRFLRSKMYLDLLSQSQR
>FELCA17607|M3W4U0/37-177
KPNRAL---------------------KRLSTEEATRWADSFDVLLSHKYGVAAFRAFLKTEFSEENLEFWLACEEFKKTR-STAKLVSKAHRIFEEFVDVQAPREVNID--FQTREATRKNMQEP-SLTCFDQAQGKVHSLMEKDSYPRFLRSKMYLDLLSQSQR
>FICAL09539|U3JZY1/37-177
KPNRAL---------------------KRLSTEEATRWADSFDVLLSHKYGLAAFRAFLKTEFSEENLEFWLACEDFKKTR-SAAKLASKAQRIFDEFIDVQAPREVNID--FQTRELTRRNVQEP-SLSCFDQAQGKVHSLMEKDSYPRFLRSKIYTDLLSQTQR
>GADMO11268|ENSGMOG00000009813/26-167
DVTAARC--------------------LKISTAEVVQWSESFDQLLSHKYGFSAFRAFLKTEFSDENIEFWMACEDYKKNK-SSTKLVSKANKIYMEFIDVQAPREVNID--YGTRERTRQSLEDP-SPSSLNEVQAKVYGLMEKDSYPRFLRSSMYQDIVNRTHA
>GASAC12291|G3NQL2/26-167
HETTARC--------------------LKVSTDEVVRWSESFDHLLSHKYGLAAFRTFLKSEFSDENIEFWMACEEYKKIK-SSTKLVSKANKIFQEFIDIQAPREVNID--YRTREKTKQSLEDP-SPTSLNEVQGKVYGLMEKDSYPRFLRSKMYQDMVNRANA
>GORGO01684|G3QJL5/55-195
KPNRAL---------------------KRLSTEEATRWADSFDVLLSHKYGVAAFRAFLKTEFSEENLEFWLACEEFKKTR-STAKLVSKAHRIFEEFVDVQAPREVNID--FQTREATRKNLQEP-SLTCFDQAQGKVHSLMEKDSYPRFLRSKMYLDLLSQSQR
>HORSE15193|F6VQD2/37-177
KPNRAL---------------------KRLSTEEATRWADSFDVLLSHKYGVAAFRAFLKTEFSEENLEFWLACEEFKKTR-STAKLVSKAHRIFEEFVDVQAPREVNID--FQTREATRKNMQEP-SLTCFDQAQGKVHSLMEKDSYPRFLRSKMYLDLLSQNQR
>HUMAN02214|RGS8_HUMAN/37-177
KPNRAL---------------------KRLSTEEATRWADSFDVLLSHKYGVAAFRAFLKTEFSEENLEFWLACEEFKKTR-STAKLVSKAHRIFEEFVDVQAPREVNID--FQTREATRKNLQEP-SLTCFDQAQGKVHSLMEKDSYPRFLRSKMYLDLLSQSQR
>ICTTR17457|I3M1F1/37-177
KPNRAL---------------------KRLSTEEATRWADSFDVLLSHKYGVAAFRAFLKTEFSEENLEFWLACEEFKKTR-STAKLVSKAHRIFEEFVDVQAPREVNID--FQTREATRKNMQEP-SLTCFDQAQGKVHSLMEKDSYPRFLRSKMYLDLLSQSQR
>IXOSC03258|B7PHT8/64-198
---------------------------VRPSSAEAKQWALSFADLAASKYGLALFHVFLSREFSEENLEFWLACEEFKKCR-C-NKLPVKAKRIFNEFIAPRAPKEVNLD--ALTRSQVMDSLSHP-DRQSLDRAQRRVQGLMEQDAYLRFLQCDLYLELCREEPQ
>LATCH04772|H3AIZ0/37-177
KSEKAG---------------------SRLSTEEAVSWTESFEILLSHKYGVTAFRAYLKTEFSEENLDFWMACEDYKKTK-SPSKLASKAKKIYEEFIDVQAPKEINID--FQTRETTKKNLLEP-IYSCFDIAQSKIYSLMEKDSYPRFLRSKLYIDLLNQTQS
>LOXAF13684|G3SLJ3/37-177
KPNRAL---------------------KRLSTEEATRWADSFDVLLSHKYGVAAFRAFLKTEFSEENLEFWLACEEFKKTR-STAKLVSKAHRIFEEFVDVQAPREVNID--FQTREATRKNMQEP-SLTCFDQAQGKVHSLMEKDSYPRFLRSKMYLDLLSQSQR
>MACEU09727|ENSMEUG00000000571/55-179
KPNRAL---------------------KRLSTEEATRWADSFDVLLSHKYGVAAFRAFLKTEFSEENLEFWLACEEFKKTR-STTKLVSKAHRIFEEFVDVQAPRE----------------MQEP-SLTCFDQA-GKVHS-MEKDSYPRF-RSKMYLDLLTQSQR
>MELGA02117|G1MWE7/37-179
KPNRAL---------------------KRLSTEEATRWADSFDVLLSHKYGLAAFRAFLKTEFSEENLEFWLACEDFKKTR-SAAKLAAKAQRIFEEFIDVQAPPFSQVNIDFQTRELTRRNMQEP-SLSCFDQAQGKVHSLMEKDSYPRFLRSKIYTDLLSQTQR
>MONDO00477|F6PX35/89-246
KPNRALKGLDFVDGIQEYNFFCY----RRLSTEEATRWADSFDVLLSHKYGVAAFRAFLKTEFSEENLEFWLACEEFKKTR-STTKLVSKAHRIFEEFVDVQAPREVNID--FQTREETRKNMQEP-SLTCFDQAQGKVHSLMEKDSYPRFLRSKMYLDLLTQSQR
>MOUSE01031|RGS8_MOUSE/37-177
KPNRAL---------------------KRLSTEEATRWAESFDVLLSHKYGVAAFRAFLKTEFSEENLEFWLACEEFKKTR-STAKLVTKAHRIFEEFVDVQAPREVNID--FQTREATRKNMQEP-SLTCFDQAQGKVHSLMEKDSYPRFLRSKMYLDLLSQSQR
>MUSPF06763|M3YJE1/37-177
KPNRAL---------------------KRLSTEEATRWADSFDVLLSHKYGVAAFRAFLKTEFSEENLEFWLACEEFKKTR-STAKLVSKAHRIFEEFVDVQAPREVNID--FQTREATRKNMQEP-SLTCFDQAQGKVHSLMEKDSYPRFLRSKMYLDLLSQSQR
>MYOLU05171|G1Q8Y4/37-192
KPNRALNFKKIILTTTFLQES------RRLSTEEATRWADSFDVLLSHKYGVAAFLAFLKTEFSEENLEFWLACEEFKKTR-STAKLVSKAHRIFEEFVDVQAPREVNID--FQTREATRKNMQEP-SLTCFDQAQGKVHSLMEKDSYPRFLRSKMYLDLLSQSQR
>OCHPR05340|ENSOPRG00000011525/48-188
KPSRAL---------------------KRLSTEEAARWADSFDVLLAHKYGVAAFRAFLKTEFSEENLEFWLACEDFKRTR-SAAKLASRAHRIFEEFVDVQAPREVNID--FQTREATRKNMEEP-SLSCFDQAQGKVHSLMEKDSYPRFLRSKMYLDLLSQSQR
>ORENI15127|I3JY56/38-195
AHETTARCLNHMYKFTIMHVNTE----SWLSTDEVVRWSESFDSLLTHKYGLAAFRTFLKSEFSDENIEFWMACEDYKKIK-SSAKLVSKANKIFKEFVEVQAPREINID--YRTRERTKQSLADP-TPTSLNEVQGKIYSLMEKDSYPRFLRSKMYQDIVNRAQA
>ORNAN06086|F6XK44/37-193
KPNRALNDLKLIKWTLWGLAEY-----RRLSTEEATRWADSFDVLLSHKYGVAAFRAFLKTEFSEENLEFWLACEEFKKTR-SNTKMVSKAHRIFEEFVDAQAPREVNID--FQTREVTRKNMQEP-SLSCFDQAQGKVHSLMEKDSYPRFLRSKLYTDLLTQSQR
>ORYLA13319|H2MA61/37-194
AHETTARCLNTSHAVTSEQLKQT----FRLSTDEVVRWSDSFEHLLSHKYGLAAFRTFLKSEFSDENIEFWMACEEYKKIK-SSTKLLSKANKIFKEFIEVQSPREVNID--YRTREKTKQSLADP-TPTSLNEVQGKIYSLMEKDSYPRFLRSKMYQDMINRAHA
>OTOGA15375|H0XUD4/37-194
KPNRALKNMLRFRTFTATELQGS----RRLSTEEATRWADSFDVLLSHKYGVAAFRAFLKTEFSEENLEFWLACEEFKKTR-STAKLVSKAHRIFEEFVDVQAPREVNID--FQTREATRKNMQEP-SLTCFDQAQGKVHSLMEKDSYPRFLRSKMYLDLLSQSQR
>PANTR01480|H2Q0Q8/37-177
KPNRAL---------------------KRLSTEEATRWADSFDVLLSHKYGVAAFRAFLKTEFSEENLEFWLACEEFKKTR-STAKLVSKAHRIFEEFVDVQAPREVNID--FQTREATRKNLQEP-SLTCFDQAQGKVHSLMEKDSYPRFLRSKMYLDLLSQSQR
>PAPAN01698|A0A096MPX4/53-192
KPNRAL---------------------KRLSTEEATRWADSFDVLLSHKYGVAAFRAFLKTEFSEENLEFWLACEEFKKR--STAKLVSKAHRIFEEFVDVQAPREVNID--FQTREATRKNMQEP-SLTCFDQAQGKVHSLMEKDSYPRFLRSKMYLDLLSQSQR
>PELSI11506|K7FJ77/84-224
KPNRAL---------------------KRLSTEEATRWADSFDSLLSHKYGVAAFRAFLKTEFSEENLEFWLACEEFKKTR-SATKLASKAHRIFEEFVDVQAPREVNID--FQTREVTRNNVQEP-SLSCFDQAQGKVHSLMEKDSYPRFLRSKIYTDLLTQTQR
>PETMA10060|S4RUN1/43-182
LGKH-----------------------SRPSCEDAMKWSESFEKLLAHKYGLAAFRAFLKTEFSEENIDFWLACEDFKRSARSTSKLVSKSKKISEEFIAIQSPKEVNLD--SSTREVTMANLQKP-TVTSLDLAQKRIYGLMERDSYPRFLRSDLYHDLTTVKKP
>PIGXX19012|F1S667/37-177
KPNRAL---------------------KRLSTEEATRWADSFDVLLSHKYGVAAFRAFLKTEFSEENLEFWLACEEFKKTR-STAKLVSKAHRIFEEFVDVQAPREVNID--FQTREATRKNMQEP-SLTCFDQAQGKVHSLMEKDSYPRFLRSKMYLDLLSQSQR
>POEFO16860|A0A087X2W1/26-167
HETTARC--------------------LKLSTDEVVRWSESFDHLLAHKYGLAAFRTFLKSEFSDENIEFWMACEEYKKIK-SSTKLVSKANKIFKEFIEVQSPREVNID--YRTREKTKQSLSDP-TPASLNEVQGKIYSLMEKDSYPRFLRSKMYQDIVNRAHA
>PRIPA24653|H3FRJ2/24-160
---------------------------LYPTKDEVRQWENSFEALLNHKYGQMLFSQFLSKEFCAENIEFWCACEEFKKMK-DGKKSTTKANEIYKKFVAEGSLREVNLD--SDTRAATKAAMESGCRPDTFNLAQGKIEHLMETDKHKRFLKDKIYLDMLTHAEG
>PTEVA04941|ENSPVAG00000016014/50-190
KPNRAL---------------------KRLSTEEATRWADSFDVLLSHKYGVAAFRAFLKTEFSEENLEFWLACEEFKKTR-STAKLVSKAHRIFEEFVDVQAPREVNID--FQTREATRKNMQEP-SLTCFDQAQGKVHSLMEKDSYPRFLRSKMYLDLLSQSQR
>RABIT18889|G1TJG2/37-177
KPSRAL---------------------KRLSTEEAARWADSFDVLLAHKYGVAAFRAFLKTEFSEENLEFWLACEDFKKTR-SAAKLASRAHRIFEEFVDVQAPREVNID--FQTREATRKNMQEP-SLTCFDQAQGKVRSLMEKDSYPRFLRSQLYLDLLSQSQR
>RATNO06237|RGS8_RAT/37-177
KPNRAL---------------------KRLSTEEATRWADSFDVLLSHKYGVAAFRAFLKTEFSEENLEFWLACEEFKKTR-STAKLVTKAHRIFEEFVDVQAPREVNID--FQTREATRKNMQEP-SLTCFDQAQGKVHSLMEKDSYPRFLRSKMYLDLLSQSQR
>SARHA16205|G3VU30/37-177
KPNRAL---------------------KRLSTEEATRWADSFDVLLSHKYGVAAFRAFLKTEFSEENLEFWLACEEFKKTR-SSTKLVSKAHRIFEEFVDVQAPREVNID--FQTREETRKNMQEP-SLTCFDQAQGKVHSLMEKDSYPRFLRSKMYLDLLTQSQR
>SHEEP03955|W5QCH6/37-177
KPNRAL---------------------KRLSTEEATRWADSFDVLLSHKYGVAAFRAFLKTEFSEENLEFWLACEEFKKTR-STAKLVSKAHRIFEEFVDVQAPREVNID--FQTREATRKNMQEP-SLTCFDQAQGKVHSLMEKDSYPRFLRSKMYLDLLSQSQR
>TAKRU10305|H2SG09/20-155
---------------------------RRLSTDEVVRWSESFDHLLSHKHGLAAFRTFLKSEFSDENIEFWMACEEYKKTK-SSTKLVSKANKIYQEFLDIQAPREVNID--HRTREKTKQSLEDP-SPTSLNEVQAKVYSLMERDSYPRFLRSKMYKDLVSRAHA
>TARSY07314|ENSTSYG00000006357/53-166
KPNRAL---------------------KRLSTEEATRWADSFDVLLSHKYGVAAFRAFLKTEFSEENLEFWLACEEFKKTR-STAKLVSKAHRIFEEFVDVQAPRE-------------------------------KVHSLMEKDSYPRFLRSKMYLDLLSQSQR
>TETNG01163|H3CS32/37-180
AHETTARCL------------------NRLSTDEVVRWSESFEHLLSHKHGLAAFRTFLKSEFSDENIEFWMACEEYKKTK-SSTKLVSKANKIYKEFIDTQAPREVNID--HRTREKTKQSLEDP-SPTSLNEVQAKIYSLMERDSYPRFLRSKMYQDMVSRAHA
>TUPBE14074|ENSTBEG00000004169/55-173
KPN-------------------------------------------RAL-GVAAFRAFLKTEFSEENLEFWLACEEFKKTR-STAKLVSKAHRIFEEFVDVQAPREVNID--FQTREATRKNMQEP-SLTCFDQAQGKVHSLMEKDSYPRFLRSKMYLDLLSQSQR
>TURTR15231|ENSTTRG00000007649/52-192
KPNRAL---------------------KRLSTEEATRWADSFDVLLSHKYGVAAFRAFLKTEFSEENLQFWLVCEEFKKPR-STAKLVSKAHRIFEEFVDVQAPREVNID--FQTREATRKNMQEP-SLTCFDQAQGKVHSLMEKDSYPRFLRSKMYLDLLSQSQR
>XIPMA13425|M3ZTR6/36-178
AHETTARC-------------------LKLSTDEVVRWSESFDHLLAHKYGLAAFRTFLKSEFSDENIEFWMACEEYKKIK-SSTKLVSKANKIFKEFIEVQSPREVNID--YRTREKTKLSLSDP-TPTSLNEVQGKIYSLMEKDSYPRFLRSKMYQNIVNRAHA

RGS9:
>AILME10260|G1LZL5/70-210
LNAK-LVEIPTKMRVERWAFNFSELIRDPKGRQSFQYFLKKEFS--GENLGFWEACEDLKYGDQSKVKEKAEEIYKLFLAPGARRWINIDGKTMDITVKGLRHPHRYVLDAAQTHIYMLMKKDSYARYLKSPIYKEMLAKAIEP
>ANAPL06306|U3IVM2/281-421
LNAK-LVEVPTRMRVERWAFNFSELIRDPKGRQNFQLFLKKEFS--GENLSFWEACEDLKYGDQSKVKEKAEEIYKLFLAPGARRWINIDGTTMGITVKGLKHPHRYVLDAAQTHIYMLMKKDSYGRYLKSPIYKEMLAKAVVP
>ANOCA16210|H9G5M4/159-299
LNAK-LVEIPTKARVERWALNFSELMRDPKGRQNFQLFLKKEFS--GENLGFWEACEDLKYGDQSKVKEKAEEIYKTFLAPGARRWINIDGTTMGITVRGLKHPHRYVLDAAQTHIYMLMKKDSYGRYLKSPIYKEMLSKAIVP
>ASTMX01420|W5KKA9/283-423
LNMQ-NIENPTKMRVERWTFSFGELLSDPRGRDDFRLFLKKEFS--GENLAFWEACEDLKWGTAATMKEKAQQIYKTFLARGAPRWINIDGKTMEITVKGLSHPHRYVLDAAQTHIYMLMKKDSYGRYLKSPVFKETQKKAVAP
>BOVIN08407|F1MYX4/280-420
LNAK-LVDIPTKMRVERWAFNFSELIRDPKGRQSFQHFLRKEFS--GENLGFWEACEDLKYGDQSKVKEKAEEIYKLFLAPGARRWINIDGKTMDITVKGLKHPHRYVLDAAQTHIYMLMKKDSYARYLKSPIYKEMLAKAIEP
>CALJA17189|F7EHV0/283-423
LNAK-LVEIPTKMRVERWAFNFSELIRDPKGRQSFQYFLKKEFS--GENLGFWEACEDLKYGDQSKVKEKAEEIYKLFLAPGARRWINIDGKTMDITVKGLKHPHRYVLDAAQTHIYMLMKKDSYARYLKSPIYKEMLAKAIEP
>CANLF18586|J9P1Y8/283-423
LNAK-LVEVPTKMRVERWAFNFSELIRDPKGRQSFQYFLKKEFS--GENLGFWEACEDLKYGDQSKVKEKAEEISKLFLAPGARRWINIDGKTMDITVKGLRHPHRYVLDAAQTHIYMLMKKDSYARYLKSPIYKEMLAKAIEP
>CAPI126981|/286-426
LNTV-LVDTPTEKRVKRWSFDMMELLNDPRGLHEFKGFLEKEYS--SENIHFWLAVEHLKHGTQSAVKETVEHIYKEYLAPGAPCEINIDSKTMEGTLQSIKHATRYSFDAAQEHIFLLMKKDSYQRFLRSEQYKHLLATAINP
>CAPTE08865|R7T821/286-426
LNTV-LVDTPTEKRVKRWSFDMMELLNDPRGLHEFKGFLEKEYS--SENIHFWLAVEHLKHGTQSAVKETVEHIYKEYLAPGAPCEINIDSKTMEGTLQSIKHATRYSFDAAQEHIFLLMKKDSYQRFLRSEQYKHLLATAINP
>CAVPO04588|H0VMW5/280-420
LNAK-LVEIPTKMRVERWAFNFSELIRDPKGRQSFQYFLKKEFS--GENLGFWEACEDLKYGDQSKVKEKAEEIYKLFLAPGARRWINIDGKTMDITVKGLRHPHRYVLDAAQTHIYMLMKKDSYARYLKSPIYKEMLAKAIEP
>CHICK04756|ENSGALG00000004060/282-422
LNAK-LVEIPTRMRVERWAFNFSELIRDPKGRQNFQLFLKKEFS--GENLSFWEACEDLKYGDQSKVKEKAEEIYKLFLAPGARRWINIDGTTMGITVKGLKHPHRYVLDAAQTHIYMLMKKDSYGRYLKSPVYKEMLAKAVVP
>CHLSB05729|A0A0D9QVL2/280-420
LNAK-LVEIPTKMRVERWAFNFSELIRDPKGRQSFQYFLKKEFS--GENLGFWEACEDLKYGDQSKVKEKAEEIYKLFLAPGARRWINIDGKTMDITVKGLKHPHRYVLDAAQTHIYMLMKKDSYARYLKSPIYKEMLAKAIEP
>DANRE03548|Q6ZM84/283-423
LNMP-NVETPTKMRVERWTFSFGELLTDQRGRADFRLFLKKEFS--GENLAFWEACEDLKWGAAETMKEKAQQIYKTFLARGAPRWINIDGKTMEITVKGLGHPHRYVLDAAQTHIYMLMKKDSYGRYLKSPVFKETQKKAIAP
>DASNO02645|ENSDNOG00000014523/280-420
LNAK-LVEFPTKMRVERWAFNFSELIRDPKGRQSFQCFLKKEFS--GENLGFWEACEDLKYGDQSKVKEKAEEIYKLFLAPGARRWINIDGKTMDITVKGLRQPHRYVLDAAQTHIYMLMKKDSYARYLKSPIYKEMLAKAVEP
>DIPOR09753|ENSDORG00000016162/280-420
LNAK-LVEIPTKMRVERWAFNFSELIRDPKGRQSFQYFLKKEFS--GENLGFWEACEDLKYGDQSKVKEKAEEIYKLFLAPGARRWINIDGKTMDITVKGLRHPHRYVLDAAQTHIYMLMKKDSYARYLKSPIYKEMLAKAIEP
>ERIEU09550|ENSEEUG00000008507/242-382
VNAK-LVEIPTKMRVERWAFNFSELIRDPKGRQSFQYFLKKEFS--GENLGFWEACEDLKYGDQSKVKEKAEEIYKLFLAPGARRWINIDGKTMDITVKGLRHPHRYVLDAAQTHIYMLMKKDSYARYLKSPIYKEMLAKAIEP
>FELCA15467|M3WMH2/280-420
LNAK-LVEIPTKMRVERWAFNFSELIRDPKGRQSFQYFLKKEFS--GENLGFWEACEDLKYGDQSKVKEKAEEIYKLFLAPGARRWINIDGKTMDITVKGLRHPHRYVLDAAQTHIYMLMKKDSYARYLKSPIYKEMLAKAIEP
>FICAL09059|U3JIE6/282-422
LNAK-LVEVPTRMRVERWAFNFSELIRDPKGRQNFQLFLKKEFS--GENLGFWEACEDLKYGDQSKVKEKAEEIYKLFLAPGARRWINIDGKTMGITVKGLEHPHRYVLDAAQTHIYMLMKKDSYGRYLKSPIYKEMLAKAVVP
>GADMO09167|ENSGMOG00000004263/252-372
LNGA-HVEVPTKMRVERWTFSFGELLSDPRGRDDFRLFLKKEFS--GENLAFWEGCEDLKWGTAATMKDKAQQIYKTFLARGAPRWINIDGKTMEVTVKGLKHPHRYVLDAAQTHIFMLMKK-Q--------------------
>GASAC03137|G3NG15/289-429
LNMP-NVEIPTKMRVERWTFSFKELLSDPRGRDDFRLFLKKEFS--GENLAFWEGCEDLKWGQASTMREKAEHIYKTFLARGAPRWINIDGKTMEITVKGLKHPHRYVLDPAQTHIYMLMKKDSYGRYQKSPVFKETVKKAICP
>GORGO15676|G3RHN0/283-423
LNAK-LVEIPTKMRVERWAFNFSELIRDPKGRQSFQYFLKKEFS--GENLGFWEACEDLKYGDQSKVKEKAEEIYKLFLAPGARRWINIDGKTMDITVKGLKHPHRYVLDAAQTHIYMLMKKDSYARYLKSPIYKEMLAKAIEP
>HORSE02907|F7CHW9/283-423
LNAK-LVEIPTKMRVERWAFNFSELIRDPKGRQSFQYFLKKEFS--GENLGFWEACEDLKYGDQSKVKEKAEEIYKLFLAPGARRWINIDGKTMDITVKGLRHPHRYVLDAAQTHIYMLMKKDSYARYLKSPIYKEMLAKAIEP
>HUMAN13194|A0A1B0GVU3/283-423
LNAK-LVEIPTKMRVERWAFNFSELIRDPKGRQSFQYFLKKEFS--GENLGFWEACEDLKYGDQSKVKEKAEEIYKLFLAPGARRWINIDGKTMDITVKGLKHPHRYVLDAAQTHIYMLMKKDSYARYLKSPIYKDMLAKAIEP
>ICTTR03027|I3N536/280-422
LNAK-LVEIPTKMRVERWAFNFSELIRDPKGRQSFQYFLKKEFSGAGENLGFWEACEDLKYGDQSKVKEKAEEIYKLFLAPGARRWINIDGKTMDITVKGLKHPHRYVLDAAQTHIYMLMKKDSYARYLKSPIYKEMLAKAIEP
>LATCH16274|H3BBA2/278-418
LNAP-LVEIPTKLRVERWTFNFSELIGDPKGRQSFQLFLKKEFS--GENMGFWEACEDIKYGDQSKVKEKAEEIYKLFLAPGARRWINIDGKTMEITVKGLKHPHRYVLDAAQTHIFMLMKKDSYPRYLKSPIYKEILSKAIVP
>LOXAF07296|G3TDC9/71-211
LNAK-LVEIPTKMRVERWAFNFNELIRDPKGRQSFQYFLKKEFS--GENLGFWEACEDLKYGDQSKVKEKAEEIYKLFLAPGARRWINIDGKTMDITVKGLRHPHRYVLDAAQTHIYMLMKKDSYARYLKSPIYKEMLAKAIEP
>MELGA06726|G1N5L9/282-422
LNAK-LVEIPTRMRVERWAFNFSELIRDPKGRQNFQLFLKKEFS--GENLSFWEACEDLKYGDQSKVKEKAEEIYKLFLAPGARRWINIDGTTMGITVKGLKHPHRYVLDAAQTHIYMLMKKDSYGRYLKSPVYKEMLAKAVVP
>MICMU16092|ENSMICG00000013181/247-387
LNAK-LVEIPTKMRVERWAINFSELIRDPKGRQSFQYFLKKEFS--GENLGFWEACEDLKYGDQSKVKEKAEEIYKLFLAPGARRWINIDGKTMDITVKGLRHPHRYVLDAAQTHIYMLMKKDSYARYLKSPIYKEMLAKAIEP
>MONDO01615|F6X6F0/284-424
LNAK-LVDIPTKMRVERWAFNFSELIRDPKGRQSFQFFLKKEFS--GENLGFWEACEDLKYGDQSKVKEKAQEIYKLFLAPGARRWINIDGKTMDITVKGLKHPHRYVLDAAQTHIYMLMKKDSYARYLKSPIYKEMLAKAIEP
>MOUSE04381|RGS9_MOUSE/280-420
LNAK-LVEIPTKMRVERWAFNFSELIRDPKGRQSFQYFLKKEFS--GENLGFWEACEDLKYGDQSKVKEKAEEIYKLFLAPGARRWINIDGKTMDITVKGLRHPHRYVLDAAQTHIYMLMKKDSYARYLKSPIYKEMLAKAIEP
>MUSPF15069|M3YT16/280-420
LNAK-LVEIPTKMRVERWAFNFSELIRDPKGRQSFQYFLKKEFS--GENLGFWEACEDLKYGDQSKVKEKAEEIYKLFLAPGARRWINIDGKTMDITVKGLRHPHRYVLDAAQTHIYMLMKKDSYARYLKSPIYKEMLAKAIEP
>MYOLU07037|G1PGL5/280-421
LSCQLLVEIPTKMRVERWAINFSELIRDPKGRQSFQYFLKKEFS--GENLGFWEACEDLKYGDQSKVKEKAEEIYKLFLAPGARRWINIDGKTMDITVKGLRHPHRYVLDAAQTHIYMLMKKDSYARYLKSPIYKEMLAKAIEP
>NOMLE05790|G1RXW7/283-423
LNAK-LVEIPTKMRVERWAFNFSELIRDPKGRQSFQYFLKKEFS--GENLGFWEACEDLKYGDQSKVKEKAEEIYKLFLAPGARRWINIDGKTMDITVKGLKHPHRYVLDAAQTHIYMLMKKDSYARYLKSPIYKEMLAKAIEP
>OCHPR09776|ENSOPRG00000013874/207-347
LNAK-LVEIPTKMRVERWAFNFSELIRDPKGRQSFQYFLKKEFS--GENLGFWEACEDLKYGDQSKVKEKAEEIYKLFLAPGARRWINIDGKTMDITVKGLRHPHRYVLDAAQTHIYMLMKKDSYARYLKSPIYKEMLAKAIEP
>ORNAN16208|ENSOANG00000008064/280-420
LNAK-LVEIPTKMRVERWAINFSELIRDPKGRQSFQLFLKKEFS--GENLGFWEACEDLKYGDQSKVKEKAEDIYKLFLAPGARRWINIDGKTMDITVKGLKHPHRYVLDAAQTHIYMLMKKDSYARYLKSPIYKEMLAKAVKP
>OTOGA14848|H0X569/281-421
LNAK-LVEIPTKMRVERWAFNFSELIRDPKGRQSFQYFLKKEFS--GENLGFWEACEDLKYGDQSKVKEKAEEIYKLFLAPGARRWINIDGKTMDITVKGLRHPHRYVLDAAQTHIYMLMKKDSYARYLKSPIYKEMLAKAVEP
>PANTR07772|H2QDP8/283-423
LNAK-LVEIPTKMRVERWAFNFSELIRDPKGRQSFQYFLKKEFS--GENLGFWEACEDLKYGDQSKVKEKAEEIYKLFLAPGARRWINIDGKTMDITVKGLKHPHRYVLDAAQTHIYMLMKKDSYARYLKSPIYKDMLAKAIEP
>PAPAN07983|A0A096NTX4/283-423
LNAK-LVEIPTKMRVERWAFNFSELIRDPKGRQSFQYFLKKEFS--GENLGFWEACEDLKYGDQSKVKEKAEEIYKLFLAPGARRWINIDGKTMDITVKGLKHPHRYVLDAAQTHIYMLMKKDSYARYLKSPIYKEMLAKAIEP
>PELSI10315|K7G1I1/281-421
LNAK-LVEIPTRMRVERWAFNFNELIRDPKGRQNFQLFLKKEFS--GENLGFWEACEDLKYGDQSKVKEKAEEIYKLFLAPGARRWINIDGTTMGITVRGLKHPHRYVLDAAQTHIYMLMKKDSYGRYLKSPIYKEMLAKAIVP
>POEFO01658|A0A087Y887/284-424
LNMS-NVEIPTKMRVERWTFSFKELLSDPRGRDDFRLFLKKEFS--GENLAFWEGCEDLKWGTAVAMREKAEQIYKTFLARGAPRWINIDGKTMEITVKGLKHPHRYVLDAAQTHIYMLMKKDSYGRYLKSPVFKETLKKAICP
>PONAB06050|H2NUH2/283-423
LNAK-LVEIPTKMRVERWAFNFSELIRDPKGRQSFQYFLKKEFS--GENLGFWEACEDLKYGDQSKVKEKAEEIYKLFLAPGARRWINIDGKTMDITVKGLKHPHRYVLDAAQTHIYMLMKKDSYARYLKSPIYKEMLAKAIEP
>PROCA07586|ENSPCAG00000004143/283-383
LNAK-LVEIPTKMRVERWAFNFSELIRDPKGRQSFQYFLKKEFS--GENLGFWEACEDLKYGDQSKVKEKAEEIYKLFLAR-ARRWINIDGR-MDITVKGLKHP-S--------------------------------------
>PTEVA09564|ENSPVAG00000009184/283-407
LNAK-LVETPTKMRVERWAFNFSELIRDPKGRQSFQYFLKKEFS--GENLGFWEACEDLKYGDQSKVKEKAEEIYKLFLAPGARRWINIDGKTMDITVKGLRHPHRYVLDAAQTHIYMLMKKDSYAR-----------------
>RABIT07901|G1SJ01/280-420
LNAK-LVEIPTKMRVERWAFNFSELIRDPKGRQSFQYFLKKEFS--GENLGFWEACEDLKYGDQSKVKEKAEEIYKLFLAPGARRWINIDGKTMDITVKGLRHPHRYVLDAAQTHIYMLMKKDSYARYLKSPIYKEMLAKAIEP
>RATNO04510|RGS9_RAT/280-420
LNAK-LVEVPTKMRVERWAFNFSELIRDPKGRQSFQYFLKKEFS--GENLGFWEACEDLKYGDQSKVKEKAEEIYKLFLAPGARRWINIDGKTMDITVKGLRHPHRYVLDAAQTHIYMLMKKDSYARYLKSPIYKEMLAKAIEP
>SHEEP03468|W5Q1A9/279-419
LNAK-LVDIPTKMRVERWAFNFSELIRDPKGRQSFQHFLRKEFS--GENLGFWEACEDLKYGDQSKVKEKAEEIYKLFLAPGARRWINIDGKTMDITVKGLKHPHRYVLDAAQTHIYMLMKKDSYARYLKSPIYKEMLAKAIEP
>TETNG07736|H3DAD6/280-420
LNAP-NVEIPTKMRVERWTFSFRELLSDPRGRNDFRLFLKKEFS--GENLAFWESCEDLKWGTAATMKEKAEQIYKTFLARGAPRWINIDGNTMEITVKGLKHPHRYVLDAAQTHIYMLMKKDSYGRYMKSPVFKETLKKAVCP
>TUPBE05569|ENSTBEG00000016182/283-423
LNAK-LVEIPTKMRVERWAFNFSELIRDPKGRQSFQHFLKKEFS--GENLGFWEACEDLKYGDQSKVKEKAEEIYKLFLAPGARRWINIDGKTMDITVKGLKHPHRYVLDAAQTHIYMLMKKDSYARYLKSPIYKEMLAKAIEP
>TURTR15593|ENSTTRG00000009329/266-406
LNAK-LVEFPTRMRVERWAFNFSELIRDPKGRQSFQYFLKKEFS--GENLGFWEACEDLKYGDQSKVKEKAEEIYKLFLAPGARRWINIDGKTMDITVKGLKHPHRYVLDAAQTHIYMLMKKDSYARYLKSPVYKEMLARAVEP
>VICPA06235|ENSVPAG00000000203/238-378
LNAK-LVEIPTKMRVERWAFNFSELIRDPKGRQSFQYFLKKEFS--GENLGFWEACEDLKYGDQSKVKEKAEEIYKLFLAPGARRWINIDGKTMDITVKGLKHPHRYVLDAAQTHIYMLMKKDSYARYLKSPIYKEMLAKAIEP
>XIPMA20303|M4ARS3/284-424
LNMS-NVEIPTKMRVERWTFSFKELLSDPRGRDDFRLFLKKEFS--GENLAFWEGCEDLKWGTAVAMREKAEQIYKTFLARGAPRWINIDGKTMEITVKGLKHPHRYVLDAAQTHIYMLMKKDSYGRYLKSPVFKETLKKAICP

RGS10:
>AILME16688|G1LUA2/14-154
DGSSSS----SQQNPKSTAKWAASLENLLEDPEGVKRFRE---FLKKEFSEENVLFWLACEDFKKTQDKKQMQEKAKEIYMTFLSSKASSQVNVEGQSRLN-EKILEEPHPLMFQKLQD-----------------------------QIFNLMKYDSYSRFLKSDLFLKHKQTEEE---E
>ANAPL02500|U3INA8/17-157
EGHPSS----SHQSLKGTSKWASSLENLLEDPEGVKRFRE---FLKKEFSEENVLFWLACEEFKKTQGKKQMQEKAKEIYMTFLSSKASSQVNVEGQSRLS-ETILETPHPLMFQKLQD-----------------------------QIFNLMKYDSYSRFLKSDIFLNHKKSEEQ---E
>ANOCA04436|G1KTD2/14-154
DNKPGS----SQQNLNGTRRWASSLENLLEDQEGVKRFRE---FLKREFSEENVLFWLACEEFKKIKDKKQMKTKANEIYMTFLSSKASFQVNVEGQSRLD-ESILEAPHPLMFQKLQD-----------------------------QIFNLMKYDSYSRFLKSDVFLKLKQTEEQ---E
>BOVIN12395|RGS10_BOVIN/22-162
DGSSSS----SHQTPKSTAKWASSLENLLEDPEGVKRFRE---FLKKEFSEENVLFWLACEDFKKTQDKKQMQEKAKEIYMTFLSSKASSQVNVEGQSRLN-EKILEEPHPLMFQKLQD-----------------------------QIFNLMKYDSYSRFLKSDLFLKHKRTEEE---D
>CALJA05446|F7GD38/22-162
DGSSSS----SHQSLKSTAKWAASLENLLEDPEGVKRFRE---FLKKEFSEENVLFWLACEDFKKMQDKKQMQEKAKEIYMTFLSSKASSQVNVEGQSRLN-EKILEEPHPLMFQKLQD-----------------------------QIFNLMKYDSYSRFLKSDLFLKHKRTEEE---E
>CANLF11525|J9NSQ4/18-158
DGSSSS----SHQSPKSTDKWAASLENLLEDPEGVKRFRE---FLKKEFSEENVLFWLACEDFKKTQDKKQMQEKAKEIYMTFLSSKASSQVNVEGQSRLN-EKILEEPHPLMFQKLQD-----------------------------QIFNLMKYDSYSRFLKSDLFLKHKRTEEE---E
>CAVPO18355|H0V2W7/13-153
DGSSSS----SHQSLKSTTKWASSLENLLEDPEGVKRFRE---FLKKEFSEENVLFWLACEDFKKMQDKKQMQEKAKEIYMTFLSNKASSQVNVEGQSRLN-EKILEEPHPLMFQKLQD-----------------------------QIFNLMKYDSYSRFLKSDLFLKHKRTEEE---E
>CHICK12213|ENSGALG00000009422/21-161
EGHPSS----SRQSLKGTSEWATSLENLLEDPEGVKRFRE---FLKKEFSEENVLFWLACEEFKKTQGKKQMREKAKEIYMTFLSNKASSQVNVEGQSRLN-ETILETPHPLMFQKLQD-----------------------------QIFNLMKYDSYSRFLKSDIFLNHKKSEEQ---E
>CHLSB18160|A0A0D9QXH5/14-154
DGSSSS----SHQSLKSTAKWAASLENLLEDPEGVKRFRE---FLKKEFSEENVLFWLACEDFKRMQEKTQMQEKAKEIYMTFLSSKASSQVNVEGQSRLN-EKILEEPHPLMFQKLQD-----------------------------QIFNLMKYDSYSRFLKSDLFLKHKRTEEE---E
>CHOHO04789|ENSCHOG00000009143/5-145
DGSSSS----SHPHLKSTAKWAASLENLLEDPEGVKRFRE---FLKKEFSEENVLFWLACEDFKKTQDKKQMQEKAKEIYGTFLSSKASSQVNVEGQSRLN-EKILEEPHPLMFQKLQD-----------------------------QIFNLMKYDSYSRFLKSDLFLKHKRTEEE---E
>DASNO19289|ENSDNOG00000041688/22-191
DGSSSS----SHQNLKSTAKWAASLENLLEDPEGVKRFRE---FLKKEFSEENVLFWLACEDFKKTQDKKQMQEKAKEIYMTFLSSKASSQVNVEGQSRLN-EKILDEPHPLMFQKLQDQSQTGKQDVRFPHAKSSDETLGLQRILLRQIFNLMKYDSYSRFLKSDLFLKHKRTEEE---E
>DIPOR05617|ENSDORG00000003521/22-162
DGSSSS----SHQNLKSTAKWATSLESLLEDPEGVKRFRE---FLKKEFSEENVLFWLACEEFKKMEDKKQMQEKAKEIYMTFLSNKASSQVNVEGQSRLN-EKILEEPHPLMFQKLQD-----------------------------QIFNLMKYDSYSRFLKSDLFLKHKRTEEE---E
>ECHTE05448|ENSETEG00000000810/5-145
DSSASS----SHQNLKSTTTWAASLENLLEDPEGVKRFRE---FLKKEFSEENVLFWLACEDFKKTQDKKQMQDKAKEIYMTFLSSKASSQVNVEGQSRLN-EKILEEPHPLMFQKLQD-----------------------------QIFNLMKYDSYSRFLKSDFFLKHKRTEEE---E
>ERIEU07360|ENSEEUG00000011817/22-165
DGGSSS----NHQNPKSAAKWAVSLENLLEDPEGVKRFRE---FLKKEFSEENVLFWLACEDFKKTQDKKKMQEKAKEIYMTYLSSKASSQVNVEGQSRLS-EKILEEPHPLMFQKLQD-----------------------------QIFHLMKYDSYSRFLKSDLFLKHKRTEEEEEEE
>FELCA13050|M3WT32/7-147
DGSPSS----SHQNPKSTAKWAASLENLLEDPEGVKRFRE---FLKKEFSEENVLFWLACEDFKKTQDKKQMQEKAKEIYMTFLSSKASSQVNVEGQSRLN-EKILEEPHPLMFQKLQD-----------------------------QIFNLMKYDSYSRFLKSDLFLKHKRTEEE---E
>FICAL06831|U3JHL3/8-148
EGHPSS----SHQTLKGTSKWAKSLESLLEDPEGVKRFRE---FLKKEFSEENVLFWLACEEFKKTQGKKQMQEKAKEIYMTFLSSKASSQVNVEGQSRLS-ETILETPHPLMFQKLQD-----------------------------QIFNLMKYDSYSRFLKSDIFLNHKKSEEQ---E
>GORGO02872|G3QZB5/8-148
DGSSSS----SHQSLKSTAKWAASLENLLEDPEGVKRFRE---FLKKEFSEENVLFWLACEDFKKMQDKTQMQEKAKEIYMTFLSSKASSQVNVEGQSRLN-EKILEEPHPLMFQKLQD-----------------------------QIFNLMKYDSYSRFLKSDLFLKHKRTEEE---E
>HORSE00099|F7CQL6/7-147
DGSPSS----SHQNPKSTAKWAASLENLLEDPEGVKRFRE---FLKKEFSEENVLFWLACEDFKKTQDKKQMQEKAKEIYMTFLSSKASSQVNVEGQSRLN-EKILEEPHPLMFQKLQD-----------------------------QIFNLMKYDSYSRFLKSDLFLKHKRTEEE---E
>HUMAN03704|RGS10_HUMAN/22-162
DGSSSS----SHQSLKSTAKWAASLENLLEDPEGVKRFRE---FLKKEFSEENVLFWLACEDFKKMQDKTQMQEKAKEIYMTFLSSKASSQVNVEGQSRLN-EKILEEPHPLMFQKLQD-----------------------------QIFNLMKYDSYSRFLKSDLFLKHKRTEEE---E
>ICTTR03853|I3M546/22-162
DGSSSS----SHQSLKTTAKWATSLESLLEDPEGVKRFRE---FLKKEFSEENVLFWLACEDFKKLQDKKQMQEKAKEIYMTFLSNKASSQVNVEGQSRLN-EKILEEPHPLMFQKLQD-----------------------------QIFSLMKYDSYSRFLKSDLFLKYKRTEEE---E
>LATCH11296|H3AW72/22-162
GSNPSS----SHQNLTGTLKWEFSLDHLLEDPEGVKRFRE---FLKMEYSEENVLFWLACEDFKRTQDKKQQKEKAKQIYMTFLSNKASSQVNVEGQSRLN-ESMLEQPHSSMFQKLQD-----------------------------QIFNLMKYDSYSRFLKSDLFLKCKRLEES---G
>LEPOC13905|W5N042/62-201
NVFAST----SQQCVTGAVKWSISLENLLEDPEGVRKFRE---FLKKEFSEENVLFWLACEEFKKIQDMQKLRDKAKYIYATYLSSTSTTQVNVEGQSKLN-ESMLDQAHPLMFEKLQE-----------------------------QIFNLMKFDSYKRFLRSDIFLKENGQKVS----
>LOXAF02146|G3SSB6/22-162
DGSSSS----SHQNLKSTTKWATSLENLLEDPEGVKRFRE---FLKKEFSEENVLFWLACEDFKKMQDKRQMQEKAKEIYMTFLSSKASSQVNVEGQSQLN-EKILEEPHPLMFQKLQD-----------------------------QIFNLMKYDSYSRFLKSDLFLKHRRTEDE---E
>MACEU13470|ENSMEUG00000007585/22-128
DGTPSS----SHQNVKGTAK--------------------------------------ACEDFKKIQDKKQMQEKAKDIYMTFLSSKASSQVNVEGQSRLN-EKILEEPHPLMFQKLQD-----------------------------QIFNLMKYDSYSRFLKSDLFLKHKRTEEE---E
>MACMU22659|F7E433/22-162
DGSSSS----SHQSLKSTAKWAASLENLLEDPEGVKRFRE---FLKKEFSEENVLFWLACEDFKKMQDKTQMQEKAKEIYMTFLSSKASSQVNVEGQSRLN-EKILEEPHPLMFQKLQD-----------------------------QIFNLMKYDSYSRFLKSDLFLKHKRTEEE---E
>MELGA12774|G1NFS0/23-163
EGHPSS----SRQSLKGTSEWATSLENLLEDPEGVKRFRE---FLKKEFSEENVLFWLACEEFKKTQGKKQMREKAKEIYMTFLSSKASSQVNVEGQSRLN-ETILETPHPLMFQKLQD-----------------------------QIFNLMKYDSYSRFLKSDIFLNHKKSEEQ---E
>MOUSE22278|RGS10_MOUSE/22-162
DGSSSS----GHQSLKSTAKWASSLENLLEDPEGVQRFRE---FLKKEFSEENVLFWLACEDFKKTEDRKQMQEKAKEIYMTFLSNKASSQVNVEGQSRLT-EKILEEPHPLMFQKLQD-----------------------------QIFNLMKYDSYSRFLKSDLFLKPKRTEEE---E
>MUSPF13869|M3XVD3/22-162
DGSPSS----SQQNPKSTAKWAASLENLLEDPEGVKRFRE---FLKKEFSEENVLFWLACEDFKKTQDKKQMQEKAKEIYMTFLSSKASSQVNVEGQSRLN-EKILEEPHPLMFQKLQD-----------------------------QIFNLMKYDSYSRFLKSDLFLKHKRTEEE---E
>MYOLU11319|G1P2W3/14-154
DGSSSS----SHQNPKSTAKWAASLENLLEDPEGVKRFRE---FLKKEFSEENVLFWLACEDFKKTQDKKQMQEKAKEIYMTFLSSKASSQVNVEGQSRLN-EKILEEPHPLMFQKLQD-----------------------------QIFNLMKYDSYSRFLKSDLFLKHKRTEEE---E
>NOMLE01928|G1S472/22-162
DGSSSS----SHQSLKSTAKWAASLENLLEDPEGVKRFRE---FLKKEFSEENVLFWLACEDFKKMQDKTQMQEKAKEIYMTFLSSKASSQVNVEGQSRLN-EKILEEPHPLMFQKLQD-----------------------------QIFNLMKYDSYSRFLKSDLFLKHKRTEEE---E
>OCHPR03528|ENSOPRG00000017209/22-162
DSSSGS----SHQSLRSTARWAASLENLLEDPEGVKRFRE---FLKKEFSEENVLFWLACEEFKKMEDKKQMQEKAKEIYVTFLSSKASSQVNVEGQSRLN-EKILEEPHPLMFQKLQD-----------------------------QIFSLMKYDSYSRFLKSELFLKHKQTEEE---E
>ORYLA13316|H2MA24/22-160
KAIFN--------SWNGDHKRHWSLEKVLKNKKYLEAFCA---FLKSEFSDENIEFWLACEDFKTTTSPDDLHRKAKEIYETFIQPTASREINVDHHVKEKIKRSLEKPSRSCFDEAQK-----------------------------HVYLLMQSDSCPRFLSSDAFLRLNLKSRTL--W
>OTOGA14121|H0XNI8/22-166
DGSSSSSRSSSRQSLKSTAKWATSLENLLEDPEGVKRFRE---FLKKEFSEENVLFWLACEDFKKTQDKKQMQEKAKEIYTTFLSSKASSQVNVEGQSRLN-EKILEEPHPLMFQKLQD-----------------------------QIFNLMKYDSYSRFLKSDLFLKHKRTEEE---E
>PANTR02484|H2Q2N8/22-162
DGSSSS----SHQSLKSTAKWAASLENLLEDPEGVKRFRE---FLKKEFSEENVLFWLACEDFKKMQDKTQMQEKAKEIYMTFLSSKASSQVNVEGQSRLN-EKILEEPHPLMFQKLQD-----------------------------QIFNLMKYDSYSRFLKSDLFLKHKRTEEE---E
>PAPAN17870|A0A096NTY9/22-162
DGSSSS----SHQSLKSTAKWAASLENLLEDPEGVKRFRE---FLKKEFSEENVLFWLACEDFKKMQDKTQMQEKAKEIYMTFLSSKASSQVNVEGQSRLN-EKILEEPHPLMFQKLQD-----------------------------QIFNLMKYDSYSRFLKSDLFLKHKRTEEE---E
>PIGXX06169|F1S416/22-162
DGSASS----SHQNPKSTAKWAASLENLLEDPEGVKRFRE---FLKKEFSEENVLFWLACEDFKKTQDKKQMQEKAKEIYMTFLSSKASSQVNVEGQSRLN-EKILEEPHPLMFQKLQD-----------------------------QIFNLMKYDSYSRFLKSDLFLKHKRTEEE---D
>PROCA11825|ENSPCAG00000003150/22-162
DGSSSS----SHQNLKSTTKWATSLEDLLEDPEGVKRFRE---FLKKEFSEENVLFWLACEDFKKMQDKKQMQEKAKEIYMTFLSSKASSQVNVEGQSRLN-EKILEEPHPLMFQKLQD-----------------------------QIFNLMKYDSYSRFLKSDLFLKHKRTEEE---E
>PTEVA13425|ENSPVAG00000003163/22-162
DGSSSS----SHQNPKSTAKWAASLENLLEDPEGVKRFRE---FLKKEFSEENVLFWLACEDFKKTQDKKQMQEKAKEIYMTFLSSKASSQVNVEGQSRLN-EKMLEEPHPLMFQKLQD-----------------------------QIFNLMKYDSYSRFLKSDLFLKHKQTEEE---G
>RABIT07070|G1T7R8/22-162
DGGSSS----GHQSLRSTAKWAASLENLLEDPEGVKRFRE---FLKKEFSEENVLFWLACEDFKKMQDKKQMQEKAKEIYMTFLSSKASSQVNVEGQSRLN-EKILEEPHPLMFQKLQD-----------------------------QIFNLMKYDSYSRFLKSDLFLKHKQTEEE---E
>RATNO02025|RGS10_RAT/22-162
DGSSSS----GHQSLKSTAKWASSLENLLEDPEGVKRFRE---FLKKEFSEENVLFWLACEDFKKTEDKKQMQEKAKKIYMTFLSNKASSQVNVEGQSRLT-EKILEEPHPLMFQKLQD-----------------------------QIFNLMKYDSYSRFLKSDLFLKHRRTEEE---E
>SHEEP11657|W5NWT1/8-148
DGSSSS----SHQTPKSTAKWASSLENLLEDPEGVKRFRE---FLKKEFSEENVLFWLACEDFKKTQDKKQMQEKAKEIYVTFLSSKASSQVNVEGQSRLN-EKILEEPHPLMFQKLQD-----------------------------QIFNLMKYDSYSRFLKSDLFLKHKRTEEE---D
>TAEGU11456|H0ZLL4/8-148
EGHPSS----SHQTLKGTSKWATSLENLLEDPEGVKRFRE---FLKKEFSEENVLFWLACEEFKKTQGKKQMQEKAKEIYMTFLSSKASSQVNVEGQSRLS-ETILETPHPLMFQKLQD-----------------------------QIFNLMKYDSYSRFLKSDIFLNHKKSEEQ---E
>TARSY06545|ENSTSYG00000008954/5-98
DGSSSS----SHQSLKSTAKWATSLENLLEDPEGVKRFRE---FLKKEFSEENVLFWLACEDFKKMQDKKQ------------------------------------------------------------------------------IFNLMKYDSYSRFLKSDLFLKHKRTEEE---E
>TUPBE04051|ENSTBEG00000007009/5-127
DGSSSS----SHQTLRSTAKWAASLENLLEDPEGVKRFRE---FLKKEFSEENVLFWLACEDFKKTQDKKQMQEKAKEIYMTYLSSKASSQVNVEGQSRL-------------------------------------------------IFNLMKYDSYSRFLKSDLFLKHKRTEEE---E
>TURTR10904|ENSTTRG00000014573/5-145
DGSSSS----SHQNPKSADKWAASLENLLEDPEGVKRFRE---FLKKEFSEENVLFWLACEDFKKTQDKKQMQEKAKEIYMTFLSSKASSQVNVEGQSRLN-ETILEEPHPLMFQKLQD-----------------------------QIFNLMKYDSYSRFLKSDLFLKHKRTEEE---D
>VICPA10503|ENSVPAG00000006211/5-145
DGISSS----SHQNPKSTAKWAASLENLLEDPEGVKRFRE---FLKKEFSEENVLFWLACEDFKKTQDKKQMQEKAKEIYTTFLSSKASSQVNVEGQSRLN-EKILEEPHPLMFQKLQD-----------------------------QIFNLMKYDSYSRFLKSDLFLKHKRTEEE---D
>XENTR14205|F6RC99/7-150
ESAVTA----PDNDQKGTRKWATSLESLLDDPKGVGEFTDCDWFLSEDQSHHNIVYITLCHEIVGNRRLKQMLKKAHDIYTTFLSSKAPAQVNVEGQSRVS-EKMLEEPHPLMFQKHQD-----------------------------QIFNLMKYDSYSRFLKSETFLKLKAKEEK---E
>XIPMA00138|M3ZXF7/19-153
KAKRTK----SLPSEGEVMRWAYSLEALLTNQYGVAVFRD---FLRSEFSEENLDFWLAVEKFKRTPSLSKMATQARRIYDQFLSPCAARKVNADSTN----HSLSLGVNPASFQRAQD-----------------------------QIFSLMEADSYPRFLKSHLYAQLANHN------

RGS11:
>ACYPI25068|/279-420
FNCPM---VE---AITEK-RIKRWALSMEDLVSDATGLYEFTNYLRKEYSHE--NIRFWLAVNDLKRSCQSQILQRVREIYDEFLAPGAPCEINIDGKTMERT------HKEM--KVPSRFTFDGAAEHVYTLLLKKDCYPRFIRSEHYKNLLANGVQP
>AILME11778|G1LK86/282-422
LNAPS---VA---VPTKL-RVERWGFSFQELLEDPVGRAHFMDFLRTEFSAE--NLSFWEACEELRHGGQAQIHATVDAVYRQFLAPGAARWVNIDSRTMERT------LQGL--QQPHRYVLDDAQLHIYM-LMKKDSYPRFLKSAAYKDLLAEAVIP
>ANAPL08036|U3IGP1/266-385
VSGPV----R---TPPRT-C--------------------CPPHTSCPPPG---NLSFWEACEELRYGEQSRIAEIVDSIYQQFLAPGATRWVNIDSKTMERT------LEGI--KTPHRYVMDDAQMHIYM-LMKKDSYPRFLKSELYRNLLAEAVIP
>ASTMX20617|W5KFY6/265-405
MNAEM---VP---MPTKL-RVERWTFSFMELLNDPLGKKELLTYLEKEFSAE--NLLFWQACEEVRHGEASKIADFLSSIYMQFLAPGASRWVNIDSKTMEKT------LQGI--KHPHRFVMDDAQMHIYF-LMKKDSYPRYLKSELYKNLLARAVVP
>BOVIN11443|F1MMH1/284-424
MNAPS---AA---VPTRL-RVEQWAFSFRELLEDPVGRAHFMDFLGKEFSAE--NLSFWEACEELRHGGQAQVPALVDAVYQQFLAPGAARWVNIDSRTMEQT------LAGL--TQPHRHVLDDAQRHIYL-LMKKDSYPRFLKSDLYRDLLAEAVVP
>CALJA04381|F6RX53/283-424
MNAPQ--GVA---APTKL-RVERWGFSFRELLEDPMGRAHFMDFLGKEFSGE--NLSFWEACEELRCGAQAQVPTLVDAVYQQFLAPGAARWVNIDSRTMERT------LEGL--RQPHRYVLDDAQLHIYM-LMKKDSYPRFLKSDMYRGLLAEAGVL
>CANLF16769|F1PNJ4/285-425
VNAPS---VA---VPTKL-RVERWGFSFQELLGDPVGRAHFLAFLGTEFSAE--NLSFWEACEELRYGGQAQVPALVDSVYQQFLAPGAARWVNVDSRTMEST------LAGL--RRPHRYVLDDAQLHIYM-LMKKDSYPRFLKSAAYRDLLAVAVVP
>CAVPO16587|ENSCPOG00000011460/290-413
INAPI------------------WAFSFQELLDDPVGRTHFMDFLQTEFSAE--NLSFWEACEELRFGGQAQIPDLVDAVYQQFLAPGAARWVNIDSRTMERT------LEGL--RQPHRYVLDDAQLHIYM-LMKKDSYPRFLKSDMYKGLL------
>CHICK03759|ENSGALG00000026609/286-426
MNAPT---VT---TPTKL-RVERWGFNFSELLMDPLGRTQLLEFLKKEFSAE--NLSFWEACEELRYGEQSRINEIVDSIYQQFLAPGATRWVNIDSKTMERT------LEGI--KTPHRYVMDDAQMHIYM-LMKKDSYPRFLKSELYRNLLAEAVIP
>CHLSB14241|A0A0D9RKM9/284-424
MNAPT---VV---APTKL-RVERWGFSFRELLEDPVGRAHFMDFLGKEFSGE--NLSFWEACEELRYGAQAQVPTLVDAVYQQFLAPGAARWVNIDSRTMERT------LEGL--RQPHRYVLDDAQLHIYM-LMKKDSYPRFLKSDMYKGLLAEAGIP
>CIOIN10647|H2XWK9/245-383
QPGP---------GPYKL-EAKSWALSFEMLIQSDLGQQYFEEHLKKEFSDE--NLNFYCEVMYLKCSKEKEVDQLIKAIFNDYISPNGSTPVNIDTQVVKHV------KQEL-KQAKSRYIFDAALDHIYT-LMRKDSYKRFLTSNIYKDAVANAKHP
>CRAGI22992|K1QT35/267-413
VTDTL---VK---IPTEL-RVKKWAISFFNLVKDEQGLREFEDFLRKEYSLE--NIRFWKEVEDMKNGPRSAIETKVEWICREFLSKTSPKEINVDSKTLEIVNKSREEMRGK--PESMRYILDPAQEHIYL-LMKKDSYPRFLRSEQYINLKEMAHNQ
>CULQU02874|B0XDT6/274-415
MNGPV---VE---VPTEK-RVKRWGISIEEVVSDPTGLQEFTAYLKKEYSHE--NIRFWMAVNDLRRSSHSQIFRKVKEIYEEFLEPGAPCEINIDGKTMEKV------QQGL--KNPSRFAFDLAAEHIYMLLLKKDCYPRFVRSEHYKTLMANAIQP
>DANRE15508|B8A5L7/281-421
MNSEA---VT---VPTKL-RVERWSFSFTELLDDPMGRKEFLIYLEKEFSAE--NLCFWQACEDVRHGESSKIPEKVDEVYKQFLAPGASRWVNIDSKTMEKT------LEGL--KRPHRFVLDDAQMHIYF-LMKKDSFPRYLKSDLYKSLLARAIVP
>DAPPU01444|E9FWE5/276-417
LNAAA---VE---VPTEK-RAKRWAISIEDLVTDQTGLQELTNYLRKEYSHE--NIRFWLATNQLRSGPASKILHRVQEIYQEFLAPGAPCEINIDGRTMDIV------QHEM--KRPSRFTFDKAAEHVYNLLLKKDCYPRFVRSDHYKQLLANALQP
>ECHTE03432|ENSETEG00000017691/236-364
LNAPT---VA---VPTRL-RVARWAFSFSELLEDPMGRAQFMEFLGKEFSAE--NLSFWEACEELRCGGQGRVSALVDTVY-------------IDSRTMERT------LEGL--RRPHRYVLDDAQLHIYM-LMKKDSYPRFLKSDLYRALLEGAVVA
>ERIEU03437|ENSEEUG00000002164/201-319
MNAPS---VA---MPTRL-RVERWAFSFWELLGDSMGRTHFLEFLGKEFSAE--NLCFWEACEELRHGAQAQLSHRVDAVYQQFLAPGAARWVNVDSRTMELT------LGGL--RQPHRYVLDLAQMHIYM-LMKK----------------------
>FELCA17389|M3WUJ3/284-424
MNAPS---VA---VPTKL-RVERWGFSFQELLEDPVGRAHFMAFLGTEFSAE--NLSFWEACEELRHGGQAQVRAMVDAVYQQFLAPGAARWVNIDSRTMERT------LEGL--HQPHRYVLDDAQLHIYM-LMKKDSYPRFLKSAAYKDLLAEAVIP
>FICAL05023|U3JNE8/269-409
MNAPT---VT---TPTKL-RVERWGFNFSELINDPLGRAQLLEFLKKEFSAE--NLSFWEACEELRYGEQSRIAEIVDSIYQQFLAPGATRWVNIDSKTMERT------LEGI--KTPHRYVMDDAQMHIYM-LMKKDSYPRFLKSDLYKNLLAEAVIP
>GADMO15616|ENSGMOG00000017278/258-398
LNADQ---VS---VPTRL-RVERWSFSFMELLNDSMGRKEFMTYLEKEFSAE--NLCFWQACEDLRHGETSKIVQKVEEVYRQFLAPGAARWVNIDSKTMDKT------MEGI--KHPHRFVMDAAQMHIYF-LMKKDSYPRYLKSELYKSMLAKAIVP
>GASAC09244|G3PVF7/289-429
MNLQI---VP---IPSRL-RVERWSFSFMELLNDIMGRREFMIYLEKEFSAE--NLCFWQACEDIRHGESSRIVEKVEEIYKNFLTPGAARWVNVDSKTMDKT------LKGI--RHPHRFVMDDAQMHIYF-LMKKDSYPRYLKSDLYKNLLAKAIVP
>GORGO07293|G3S8I7/286-426
MNAPT---VA---APTKL-RVERWGFSFRELLEDPVGRAHFMDFLGKEFSGE--NLSFWEACEELRYGAQAQVPTLVDAVYEQFLAPGAARWVNIDSRTMEQT------LEGL--HQPHRYVLDDAQLHIYM-LMKKDSYPRFLKSDMYKGLLAEAGIP
>HORSE05065|F6RD60/264-390
VNAPS---VA---APTKL-RVDRWGFSFRELLEDPVGRAHFMEFLRKEFSGE--KLEAL-------QGPRAEHPRP--CSHQPCLQLG----VGLTCHTMSD-------PEGL--RRPHRYVLDDAQLHIYM-LMKKDSYPRFLKSDMYRGLLAEAVVP
>HUMAN10148|RGS11_HUMAN/284-424
MNAPT---VA---APTKL-RVERWGFSFRELLEDPVGRAHFMDFLGKEFSGE--NLSFWEACEELRYGAQAQVPTLVDAVYEQFLAPGAAHWVNIDSRTMEQT------LEGL--RQPHRYVLDDAQLHIYM-LMKKDSYPRFLKSDMYKALLAEAGIP
>ICTTR12589|ENSSTOG00000009479/265-405
MNAPT---VA---MPTKL-RVERWGFSFRELLDDPMGRAHFMDFLQKEFSAE--NLSFWEACEELRFGGQAQIPTLVDTVYQQFLAPGAAHWVNIDSRTMERT------LEGL--HQPHRYVLDDAQLHIYM-LMKKDSYPRFMKSDMYQGLLAEAVIP
>LATCH09709|H3APU2/285-425
MSANF---VT---TPTKL-CVERWAFGFQELINDPLGRKEFKHFLEREFSGE--NIFFWEACEDLKYGEQSKIEEKVQALYHHFLAPGALRWVNIDSKTMEKT------LEGI--RSPHRYVMDDAQMHIYM-LMKKDSYPRFLKSDMYKNLLAKAVVP
>LEPOC03837|W5MH13/287-427
MNADL---VA---TPTKM-RVERWGFSFPELLNDPLGRREFHQFLEKEFSAE--NLCFWEACEDIRHGESSKIAQKVEEVYQHFLAPGASKWVNIDSKTMEKT------LQGV--KTPHRYTMDEAQMHIYF-LMKKDSYPRFLKSDLYKNLLARAIVP
>MACEU08960|ENSMEUG00000002956/246-386
MNAPT---VT---TPTKL-RVERWAFNFRELLGDPLGHIQFMEFLKKEFSAE--NLSFWEACEDLRYGEQSKIAESVDSVYQQFLAPGATRWVNIDSKTMEKT------LEGI--RRPHRYVMDDAQMHIYM-LMKKDSYPRFLKSDMYKTLLAEAVIP
>MACMU13985|ENSMMUG00000000602/264-404
MNAPT---VV---APTKL-RVERWGFSFRELLEDPVGRAHFMDFLGKEFSGE--NLSFWEACEELRYGAQAQVPTLVDAVYQQFLAPGAARWVNIDSRTMERT------LEGL--RQPHRYVLDDAQLHIYM-LMKKDSYPRFLKSDMYKGLLAEAGIP
>MELGA04602|G1N9N7/286-426
MNAPT---LG---AMPAA-PSPS-GFNFSELLMDPLGRAQLLEFLKKEFSAE--NLSFWEACEELRYGEQSRINEIVDSIYQQFLAPGATRWVNIDSKTMERT------LEGI--KTPHRYVMDDAQMHIYM-LMKKDSYPRFLKSELYRNLLAEAVIP
>MICMU08154|ENSMICG00000010412/209-335
-----------------------WAFSFQELLEGPLGRGHFMDFLGKEFSAE--NLSFWEACEELRYGGQAQVPALADAAYQQFLAPGAARWVNIDSRTMERT------LEGL--RQPHRYVLDDAQLHIYM-LMKKDSYPRFLKSDLYKGLLAEAGIP
>MONDO11734|F6ZVH2/284-424
MNAPT---VP---TPTKL-RVERWAFNFRELLGDPLGHIQFMEFLKKEFSAE--NLSFWEACEDLRYGEQSKITESVDSVYQQFLAPGATRWVNIDSKTMEKT------LEGI--RRPHRYVMDDAQMHIYM-LMKKDSYPRFLKSDMYKTLLAEAVIP
>MOUSE09805|G3X8W6/284-424
MNAPN---VA---APTKL-RVERWSFSFRELLDDPVGRAHFMDFLQKEFSAE--NLSFWEACEELRFGGQAQVPTLVDSVYQQFLAPGAARWINIDSRTMERT------LEGL--RQPHRYVLDAAQLHIYM-LMKKDSYPRFLKSDIYKGLLEEAVIP
>MUSPF14442|M3YX60/281-421
INAPS---VA---VPTKL-RVERWAFSFQELLEDPVGRAHFMDFLGTEFSAE--NLSFWEACEELRHGGQAQVRATVDAIYQQFLAPGAARWVNIDSRTMERT------LEGL--RQPHRYVLDEAQLHIYM-LMKKDSYPRFLKSAAYRDLLAEAVVP
>MYOLU15091|G1PG62/277-417
MNAPN---VA---VPTKL-RVERWGFSFRELLEDPVGRAHFMDFLRKEFSAE--NLSFWEACEELRHGGQAQIPALVDSVYQQFLAPGAARWVNIDSQTMERT------LEGL--RQPHRYVLDDAQLHIYM-LMKKDSYPRFLKSDMYKGLLAEATIL
>NOMLE09675|G1R9B1/264-404
MNAPT---VA---APTKL-RVERWGFSFRELLEDPVGRAHFMDFLGKEFSGE--NLSFWEACEELRYGAQAQVPTLVGAVYQQFLAPGAARWVNIDSRTMEQT------LEGL--RQPHRYVLDDAQLHIYM-LMKKDSYPRFLKSDMYKGLLAEAGIP
>OCHPR02684|ENSOPRG00000005354/282-422
VNAPM---VP---TPTRL-RVERWALSFRELLDDPVGRAHFLDFLEKEFSAE--NLSFWEACEELRYGGQAQVPALVDTVYQQFLAPGAARWVNIDSRTMECT------LAGL--SQPHRYVLDDAQLHIYT-LMKKDSYPRFLKSDLYKGLLAEAAVP
>ORENI05858|I3KQU6/261-401
MNAEI---VP---VPTRL-RVERWSFSFTELLNDAMGRKEFMTYLEKEFSAE--NLYFWQACEDIRHGENSKIVEKVEDVYKNFLAPGAARWVNIDSKTMDKT------LEGI--KRPHRFVMDDAQMHIYF-LMKKDSYPRYLKSDLYKNMLAKAIVP
>ORNAN09220|F7DFJ3/142-282
MNAPV---VP---KPTKL-RVERWAFGFRELLGDPLGRCQLMEFLKKEFSAE--NLIFWEACEELRYGKQARIAETVDSVYRKFLAPGATRWVNIDSRTMERT------LEGI--QRPHRYVMDDAQMHIYM-LMKKDSYPRFLKSEMYKTLLADAVIP
>ORYLA06621|H2M1C6/283-423
MNTEV---VP---VPTRL-RVERWSFSFMELLNDAMGRQEFMLYLEKEFSAE--NLYFWQACEEIRHGESSKIVEKVEEVYKNFLAPGAARWVNIDSKTMDKT------LEGI--KQPHRFVLDDAQMHIYF-LMKKDSYPRYLKSDLYKNMLAKAIVP
>OTOGA11117|H0Y0L8/284-424
MNAPT---VA---APTRL-RMERWAFSFRELLEDPVGRAHFMHFLRKEFSAE--NLSFWEACEEVRHGEQAQIPLLVDTVYQQFLAPGAARWVNIDSRTMEQT------LEGL--HQPHRHVLDDAQLHIYM-LMKKDSYPRFLKSDMYKGLLEEAEIP
>PANTR06118|H2QA71/274-414
MNAPT---VA---APTKL-RVERWGFSFRELLEDPMGRAHFMDFLGKEFSGE--NLSFWEACEELRYGTQAQVPTLVDAVYEQFLAPGAARWVNIDSRTMEQT------LERL--RQPHRYVLDDAQLHIYM-LMKKDSYPRFLKSDMYKGLLAEAGIP
>PAPAN11048|A0A096NKC7/286-426
MNAPT---VV---APTKL-RVERWGFSFRELLEDPVGRAHFMDFLGKEFSGE--NLSFWEACEELRYGAQAQVPTLVDAVYQQFLAPGAARWVNIDSRTMERT------LEGL--RQPHRYVLDDAQLHIYM-LMKKDSYPRFLKSDMYKGLLAEAGIP
>POEFO07653|A0A087Y3X1/284-424
MNSEI---VP---VPTRL-RVERWSFSFMELLSDAMGRREFMTYLEKEFSAE--NLHFWQACEEIRHGESSKIIEKVEDVYRNFLAPGAARWVNIDSKTMDKT------LEGI--KRPHRFVMDDAQMHIYF-LMKKDSYPRYLKSDLYKNMLAKAVVP
>PONAB04516|H2NPJ2/154-243
MNAP------------------------------------------------------------LRYGAQAQVPTLVEAVYEQFLAPGAARWVNIDSRTMEQT------LEGL--RQPHRYVLDDAQLHIYM-LMKKDSYPRFLKSDTYKGLLAEAGIP
>PROCA04692|ENSPCAG00000014260/150-263
MNAPT---VA---VPTKL-RVERWAFSFPELLEDPVGRGRFMDFLRKEFSAE--NLSFWEACEELRYGGQASIPALVDAVYQQFLAPGAAQWVNIDSRTM-------------------------------------DSYPRFLKSDMYRRLLVGAVLP
>PTEVA13690|ENSPVAG00000000545/256-396
MNAPS---VA---APTKL-RVEQWGFSFRELLEDPMGRAHFMDFLRKEFSAE--NLSFWEACEELRHGRQAQVPTLVDTVYQQFLAPGAARWVNIDSQTMERT------LEGL--HQPHRYMLDDAQLHIYM-LMKKDSYPRFLKSEMYKALLEEAVIP
>RABIT18607|G1TP43/222-362
VNAPT---AA---TPTRL-RVERWGFSFQELLEDPVGRAHFMDFLEKEFSAE--NLSFWEACEQLRYGGQAQVPALVDAVYQQFLAPGAARWVNIDSRTMERT------LAGL--CRPHRYVLDDAQLHIYM-LMKKDSYPRFLKSDMYKGLLTEATVP
>SARHA16514|G3VEC2/284-424
MNAPT---VA---IPTKL-RVERWAFNFRELMGDPLGHIQFMEFLKKEFSAE--NLSFWEACEDLRYGEQSKIAESVDAVYQQFLAPGATRWVNIDSKTMEKT------LEGI--RRPHRYVMDDAQMHIYM-LMKKDSYPRFLKSDIYKTLLAEAVIP
>SHEEP12050|W5PNS9/183-302
MNAPS---AA---APTRL-RVEQWAFSFRELLEDPVGRAHFMDFLGKEFSGE--KPPPCC-LLELTSGAQ------------Q--CRGLGWWLGS--------------PAGLIRQAPCAPLLDDAQRHIYL-LMKKDSYPRFLKSDLYRDLLAEAVVP
>TAEGU02564|H0Z1L7/265-405
MNAPT---VT---IPTKL-RVERWGFNFSELINDPLGRTQLLEFLKKEFSAE--NLSFWEACEELRYGEQSRISEIVDSIYQQFLAPGATRWVNIDSKTMERT------LEGI--KTPHRYVMDDAQMHIYM-LMKKDSYPRFLKSDLYKNLLAEAIIP
>TAKRU03754|H2SA59/271-411
MNTEQ---VP---VPTRL-RVERWSFSFMELLNDFMGRREFMTYLEKEFSAE--NLCFWQACEDVRHGESSKIIEKVEEIYTNFLAPGAARWVNIDSKTMDKT------LEGI--RHPHRFVMDDAQLHIYF-LMKKDSYPRYLKSELYKNMLARAVVP
>TETNG05125|H3BZ54/284-424
MNAQV---VP---VPMRL-RVERWSFSFMELLNDFMGRREFMTYLEKEFSAE--NLCFWQACEDVRHGESSKIPEKVEEIYMNFLAPGAARWVNIDSKTMDKT------LEGI--KQPHRFVMDDAQLHIYF-LMKKDSYPRYLKSELYKNMLAKAIVP
>XENTR07308|F7D7X3/265-407
INAPMGLLVL---SEGKH-LIGSCGFLWADLVKQPIGVPRAQNFY-KELETE--NLCFWEACEELRYGEQSKIASTVESVYQQFLAPGATRWVNIDSKTMEKT------LEGI--KNPHRYVLDDAQMHIYM-LMKKDSYPRYLKSDMYKNLLGQAFIP
>XIPMA02334|M4A9F3/281-420
MNSEM---FVTVKVVTEQKNLKLFGSSCH--HNRPVGP-----IINEPFSTSPVGLSYLSCSSSSKWAGFLQNIVRETHIYINFLAPGAARWVNIDSKTMDKT------LEGI--KQPHRFVMDDAQMHIYF-LMKKDSYPRYLKSDLYKNMLAKAVVP

RGS12:
>AILME15557|G1M8C0/696-838
P--SV---QS-C------RRL--R----ERRAASWAVSFERLLQDPLGVRYFSDFLRKEFSEENILFWQACEYFNHV---PAHDKKELSYRAREIFSKFLCSKATTPVNIDSQA--QLADDILSAPHPDMFKEQQLQIFNLMKFDSYTRFLKSQLYQECILAEV---EG
>ANAPL00041|U3IMK7/690-832
P--SV---QS-C------RRL--R----DRRVASWAVSFERLLQDPLGVKYFSEFLRKEFSEENILFWQACEYFNHV---PAHDKKELSYRAREIFTKFLCSKATTPVNIDSQA--QLADDILNSPHPDMFKEQQLQIFNLMKFDSYTRFLKSPLYQECILAEV---EG
>ANOCA16812|ENSACAG00000005758/685-827
P--SV---QS-C------RRH--R----ERRVASWAVSFERLLQDPVGVRYFSEFLRKEFSEENILFWQACEYFHHI---SAHDKKELSFRAREIFNKFLCSKATTPVNIDSQA--QLADDVLNAPHPDMFKDQQLQIFNLMKFDSYTRFLKSPVYQECILAEV---EG
>APIME07958|/630-773
G--ST---EL-C------NKN--T---DCKNIHAWASGFEKLLEDPKGLQTFAEFLKKEFSHENIYFWAACERYKDT---KD--VSTRRKLANQIYQRHLSTTAAEPVNVDSHATGQITQELLSESPADLFLQAQKQVFNLMKFDSYPRFLRSDLYRHCVETGN---SI
>ASTMX13897|W5KSM3/737-879
P--SV---QC-H------RRH--T----ERRVASWAVCFERLLQDPVGVRYFSEFLKKEFSEENILFWQACEFFSHV---PETDKKQLSQRAREIYNSFLSSKATTPVNIDSQA--QLADDILNAPRPDMFKEQQLQIFNLMKFDSYTRFLKSFLYQECMLAEV---EG
>ATTCE06002|/794-937
G--ST---ES-C------DKN--N---DCKGVHTWANGFEKLLEDPKGLQTFAEFLKKEFSHENIYFWAACERYKDT---KD--TTMRRRLACQIYQRHLSNTAAEPVNVDSHASGQITQELLDEAPADLFLQTQKQVFNLMKFDSYPRFLRSELYRACLEAGS---AV
>BOMIM14752|/632-775
G--ST---QL-C------DKN--T---DCKNIHAWANGFEKLLEDPKGLQTFAEFLKKEFSHENIYFWAACERYKDT---KD--VTTRRKLANQIYQRHLSTTAAEPVNVDSHATGQITQELLSEAPADLFLQAQKQVFNLMKFDSYPRFLRSDLYRRCVETGN---SI
>BRAFL07800|C3Y437/860-1007
H--SV---PE-AHVAGGATGT--A----TGRVASWAVSFDRLLHDPAGLACFTEFLKQEYSEENIVFWTECEKFKAI---T--NQQEMVTQAQVIYSTHMASKASMPVNIDSQAR-QMVDEMLGSPTPDMFNLAQQQIFQLMKFDSYSRFLKSPLYQDCMLCDV---EG
>CALJA14341|F7AVD8/689-829
P--SV---QS-C------RRL--R----ERRVASWAVSFERLLQDPLGVRYFSDFLRKEFSEENILFWQACEYFNHV---PAHDKKELSYRAREIFSKFLCSKATTPVNIDSQA--QLADDVLRAPHPDMFKEQQLQAGQCLE--SVTDKRRVAFSRQCAVRSQ---SL
>CAMFO05413|E2ABH5/596-739
G--ST---ES-C------DKN--N---DCKGVHTWANGFEKLLEDPKGLQTFAEFLKKEFSHENIYFWAACERYKDT---KD--TGMRRRLACQIYQRHLSNTAAEPVNVDSHASGQITQELLDEAPADLFLQAQKQVFNLMKFDSYPRFLRSELYRACLEAGN---TI
>CANLF12165|J9NWH5/696-838
P--SV---QS-C------RRL--R----ERRAASWAVSFERLLQDPLGVRYFSDFLRKEFSEENILFWQACEYFNHV---PAHDKKELSYRAREIFSKFLCSKATTPVNIDSQA--QLADDILSAPHPDMFKEQQLQIFNLMKFDSYTRFLKSQLYQECILAEV---EG
>CAVPO01320|ENSCPOG00000005334/694-836
P--SV---QS-C------RRL--R----ERRVASWAVSFERLLQDPVGIRYFSDFLRKEFSEENILFWQACEYFNHV---PAHDKKELSHRAREIFSKFLCSKATTPVNIDSQA--QLADDILNAPHPDMFKEQQLQIFNLMKFDSYTRFLKSQLYQECILAEV---EG
>CERBI13681|/593-736
G--ST---ES-C------DKS--N---DCKGVHTWANGFEKLLEDPKGLQTFAVFLKKEFSHENIYFWAACERYKDT---KD--IAARRRLACQIYQRHLSSTAAEPVNVDSHASGQITQELLDEAPADLFLQAQKQVFNLMKFDSYPRFLRSELYRSCLESGS---AI
>CHICK10718|ENSGALG00000015626/689-831
P--SV---QS-C------RRL--R----ERRVASWAVSFERLLQDPVGVKYFSEFLRKEFSEENILFWQACEYFNHV---PAHDKKELSYRAREIFSKFLCSKATTPVNIDSQA--QLADDILNSPHPDMFKEQQLQIFNLMKFDSYTRFLKSPLYQECILAEV---EG
>CHLSB13022|A0A0D9RTL5/696-838
P--SV---QS-C------RRL--R----ERRVASWAVSFERLLQDPVGVRYFSDFLRKEFSEENILFWQACEYFNHV---PAHDKKELSYRAREIFSKFLCSKATTPVNIDSQA--QLADDVLRAPHPDMFKEQQLQIFNLMKFDSYTRFLKSPLYQECILAEV---EG
>DANRE16365|Q6T9C2/721-863
P--SV---QC-H------RRH--T----ERRVASWAVCFERLLQDPVGVRYFSEFLKKEFSEENILFWQACEYFSHV---PETDKKQLSQRAREIYNSFLSSKATTPVNIDSQA--QLADDILNAPRPDMFKEQQLQIFNLMKFDSYTRFLKSYLYQECMLAEV---EG
>DAPPU06326|E9FUH4/814-962
P--DQQPPQP-P------PQT--S---QTQQQHVWMQGFEKLLEDPLGLRAFAGFLKKEFSHENIYFWAACERFHRLFPTED--TTTAAYEAQKIFERHLGPAASEPVNVDSQAR-QKAEDNLCQPSLELFDQAQKQVFNLMKYDCYPRFLRSPYFRECLQAMQ---QN
>DASNO14272|ENSDNOG00000043466/693-835
P--SV---RS-C------RRL--R----ERRAASWAVSFERLLQDPVGVQYFSDFLRKEFSEENILFWQACEHFNHV---PAHDKKELSCRAREIVSRFLGSKAATPVNIDSQA--QLADDVLHAPHPDMFKEHQLQIFNLMKFDSYTRFLKSPLYQECVLAEV---EG
>DROME16413|RGS_DROME/808-949
----V---AA-E------GAA--Q---DHGCPSSWAGSFERMLQDAAGMQTFSEFLKKEFSAENIYFWTACERYRLL---ES--EADRVAQAREIFAKHLANNSSDPVNVDSQAR-SLTEEKLADAAPDIFAPAQKQIFSLMKFDSYQRFIRSDLYKSCVEAEQ---KN
>DROMO13873|B4K7N8/794-935
E--ST---QE-L------A-A--P---EQKGPSSWGTSFERMLQDAAGMQTFAEFLKKEFSAENIYFWTACERYRCT---ES--ESERVALAREIFNKHLSNNSSDPVNVDSQAR-NLSDEKLASGDTDIFAASQKQIFNLMKFDSYQRFIRSDLYKSCVEAEQ---KQ
>DROPE08894|B4GNT5/820-962
E--TA---AA-A------DNL--P---DNGSPSSWGGSFERMLQDAAGMQTFSEFLKKEFSAENIYFWTACERYRLL---ES--EAERAIQARDIFGKHLANSSSDPVNVDSQAR-SLTEEKLASAAPDIFAPAQKQIFNLMKFDSYQRFIRSDLYKSCVEAEQ---KN
>DROPS12902|I5AN24/820-962
E--TA---AA-A------DNL--P---DNGSPSSWGGSFERMLQDAAGMQTFSEFLKKEFSAENIYFWTACERYRLL---ES--EAERAIQARDIFGKHLANSSSDPVNVDSQAR-SLTEEKLASAGPDIFAPAQKQIFNLMKFDSYQRFIRSDLYKSCVEAEQ---KN
>DROVI13916|B4M420/792-934
E--SA---LELA------P-Q--P---EQGGPGCWGTSFERMLQDAAGMQTFAEFLKKEFSAENIYFWTACERYRCL---ES--ETERVTLAREIFGKHLANSSSDPVNVDSQAR-NLSDEKLASGDSDIFAAAQKQIFNLMKFDSYQRFIRSDLYKSCVEAEQ---KQ
>FELCA04943|M3W2I7/692-834
P--SV---QS-C------RRL--R----ERRAASWAVSFERLLQDPLGVRYFSDFLRKEFSEENILFWQACEYFNHV---PAHDKKELSYRAREIFSKFLCSKATTPVNIDSQA--QLADDILSAPHPDMFKEQQLQIFNLMKFDSYTRFLKSQLYQECILAEV---EG
>FICAL02116|U3K540/689-831
P--SV---QS-C------RRL--R----ERRVASWAVSFERLLQDSVGVKYFSEFLRKEFSEENILFWQACEYFNHV---PAHDKKELSYRAREIFSKFLCSKATTPVNIDSQA--QLADDILNSPHPDMFKEQQLQIFNLMKFDSYTRFLKSPLYQECILAEV---EG
>GASAC16496|G3Q322/772-914
P--SV---QS-H------RRH--T----ERRVASWAVCFERLLQDPVGVRYFSEFLKKEFSEENILFWQACEFFSQV---PENDKKQLSQRAREIYNSFLSSKATTPVNIDSQA--QLADDILNAPRPDMFKEQQLQIFNLMKFDSYTRFLKSLLYQECMLAEV---EG
>GORGO14601|G3QLH8/696-838
P--SV---QS-C------RRL--R----ERRVASWAVSFERLLQDPVGVRYFSDFLRKEFSEENILFWQACEYFNHV---PAHDKKELSYRAREIFSKFLCSKATTPVNIDSQA--QLADDVLRAPHPDMFKEQQLQIFNLMKFDSYTRFLKSPLYQECILAEV---EG
>HARSA00552|E2B2P4/612-755
G--ST---ES-C------DKN--N---DCKGVHMWANGFEKLLDDPKGLQTFAEFLKKEFSHENIYFWAACERYKDT---KD--AATRHRLACQIYQRHLSSTAAEPVNVDSHASGQITQELLDEAPADLFLQAQKQVFNLMKFDSYPRFLRSELYRACLEAGT---AI
>HORSE13892|F7E0X7/696-838
P--SV---QS-C------RRL--R----ERRVASWAVSFERLLQDPLGVRYFSDFLRKEFSEENILFWQACEYFNHV---PAHDKKELSYRAREIFSKFLCSKATTPVNIDSQA--QLADDILSAPHPDMFKEQQLQIFNLMKFDSYTRFLKSQLYQECILAEV---EG
>HUMAN22140|RGS12_HUMAN/696-838
P--SV---QS-C------RRL--R----ERRVASWAVSFERLLQDPVGVRYFSDFLRKEFSEENILFWQACEYFNHV---PAHDKKELSYRAREIFSKFLCSKATTPVNIDSQA--QLADDVLRAPHPDMFKEQQLQIFNLMKFDSYTRFLKSPLYQECILAEV---EG
>IXOSC16846|B7PJL0/691-833
D--SS---SS-C------DQP-------RGRVGRWLVGFEGLLHDPLGLLVFAEFLKKEFSQENIFFWVVCEQYRKM---LSCDEVGRKMAAQDIYQKHLAPGAPEPVNVDGRAQ-QEVREGLEEAAPDLFVTAQKQILSLMKFDCYQRFLKSDLLKQCMMREV---QG
>LEPOC12767|W5MWI6/705-847
P--SV---QS-H------RRH--T----ERRVASWAVCFERLLQDRVGVRYFSEFLKKEFSEENILFWQACEFFSHV---PENDKKQLSQRAREIYNSFLSSKATTPVNIDSQA--QLADDILNAPRPDMFKEQQLQIFNLMKFDSYTRFLKSSLYQECMLAEV---EG
>LINHU11906|/593-736
G--ST---ES-C------DKN--N---DCKGVHTWANGFEKLLEDPKGLQTFAEFLKKEFSHENIYFWAACERYKDT---KD--AVMRRRLACQIYQRHLSNTAAEPVNVDSHAAGQITQELLDEAPADLFLQAQKQVFNLMKFDSYPRFLRSELYRACLEAGN---AI
>LOXAF13261|G3TBU4/627-769
P--SV---QS-C------RHL--R----ARRVASWAVSFERLLQDPVGVKYFSDFLRKEFSEENILFWQACERFHHV---PAHDKQELSYRAREIFSKFLCSKATTPVNIDSQA--QLADDILNAPHPDMFKEQQLQIFNLMKFDSYTRFLKSQLYQECILAEV---EG
>MACEU11990|ENSMEUG00000010459/686-812
P--SV---QS-C------RRL--R----ERRVASWAVSFERLLQDPIGVRYFSDFLRKEFSEENILFWQACEYFSHV---PAHDKKELSYRAREIFTKFLCSKATTPVNIDSQA--QLADDILNAPHPDMFKEQQLQIFNLMKFDTYT-K-------------------
>MELGA10271|G1NJT5/689-831
P--SV---QS-C------RRL--R----ERRVASWAVSFERLLQDPVGVKYFSEFLRKEFSEENILFWQACEYFNHV---PAHDKKELSYRAREIFSKFLCSKATTPVNIDSQA--QLADDILNSPHPDMFKEQQLQIFNLMKFDSYTRFLKSPLYQECILAEV---EG
>MONDO10089|F7C8M1/695-837
P--SV---QS-C------RRL--R----ERRVASWAVSLERLLQDPIGVRYFSDFLRKEFSEENILFWQACEYFSHV---PAHDKKELSYRAREIFAKFLCSKATTPVNIDSQA--QLADDILNAPHPDMFKEQQLQIFNLMKFDSYTRFLKSQLYQECILAEV---EG
>MOUSE17300|E9Q652/696-838
P--SV---QS-C------RRL--R----ERRVASWAVSFERLLQDPVGVRYFSDFLRKEFSEENILFWQACECFSHV---PAHDKKELSYRAREIFSKFLCSKATTPVNIDSQA--QLADDILNAPHPDMFKEQQLQIFNLMKFDSYTRFLKSQLYQECVLAEV---EG
>MUSPF04882|M3YH00/696-838
P--SV---QS-C------RRL--R----ERRAASWAVSFERLLQDPLGVRYFSDFLRKEFSEENILFWQACEYFNHV---PAHDKKELSYRAREIFSKFLCSKATTPVNIDSQA--QLADDILSAPHPDMFKEQQLQIFNLMKFDSYTRFLKSQLYQECILAEV---EG
>MYOLU18459|G1P061/695-837
P--SV---QS-C------RRL--R----ERRVASWAVSFERLLQDPLGVRYFSDFLRKEFSEENILFWQACEYFNHV---PAHDKKELSYRAREIFSTFLCSKATTPVNIDSQA--QLADDILSAPHPDMFKEQQLQIFNLMKFDSYTRFLKSPLYQECILAEV---EG
>NASVI03427|K7IVM2/688-830
G--ST---ES-C------DKT--T---G-FGVHTWAISFEKLLEDPKGLQTFAKYLKKEISHENIYFWAACERYSDT---ED--LVARKRLAAQIYQRHLSNNAPEPVNVDSHAAGKITPELLNSAPADLFAQAQKQVFNLMKFDSYPRFLRSDIYQKCLENGC---DD
>NOMLE16227|G1QHG0/684-826
P--SV---QS-C------RRL--R----ERRVASWAVSFERLLQDPVGVRYFSDFLRKEFSEENILFWQACEYFNHV---PAHDKKELSYRAREIFSKFLCSKATTPVNIDSQA--QLADDVLRAPHPDMFKEQQLQIFNLMKFDSYTRFLKSPLYQECILAEV---EG
>ORENI08519|I3KRV2/772-914
P--SV---QS-H------RRH--T----ERRVASWAVCFERLLQDPVGVRYFSEFLKKEFSEENILFWQACEFFSHV---PENDNKQLSQRAREIYNTFLSSKATTPVNIDSQA--QLADDILNAPKPDMFKEQQLQIFNLMKFDSYTRFLKSLLYQECMLAEV---EG
>ORYLA00846|H2MHR4/766-908
P--SV---QS-H------RRH--T----ERRVASWAVCFERLLQDPVGIRYFSEFLKKEFSEENILFWQACEFFSHL---PENDAKQLTQRAREIYNSFLSSKATTPVNIDSQA--QLADDILNAPKPDMFKEQQLQIFNLMKFDSYTRFLKSLLYQECMVAEV---EG
>OTOGA02508|H0WWP6/688-830
P--SV---QS-C------RRL--R----ERRVASWAVSFERLLQDPLGVHYFSDFLRKEFSEENILFWQACEYFNHV---PAHDKKELSYRAREIFSKFLCSKATTPVNIDSQA--QLADDILNAPHPDMFKEQQLQIFNLMKFDSYTRFLKSPLYQECILAEV---EG
>PANTR12988|H2QP51/696-838
P--SV---QS-C------RRL--R----ERRVASWAVSFERLLQDPVGVRYFSDFLRKEFSEENILFWQACEYFNHV---PAHDKKELSYRAREIFSKFLCSKATTPVNIDSQA--QLADDVLRAPHPDMFKEQQLQIFNLMKFDSYTRFLKSPLYQECILAEV---EG
>PAPAN00008|A0A096MZC4/696-838
P--SV---QS-C------RRL--R----ERRVASWAVSFERLLQDPVGVRYFSDFLRKEFSEENILFWQACEYFNHV---PAHDKKELSYRAREIFSKFLCSKATTPVNIDSQA--QLADDVLRAPHPDMFKEQQLQIFNLMKFDSYTRFLKSPLYQECILAEV---EG
>PELSI16420|K7G9B5/687-829
P--SV---QS-C------RRL--R----ERRIASWAVSFERLLQDPVGVRYFSEFLRKEFSEENILFWQACEYFNHV---PAHDKKELSYRAREIFTKFLCSKATTPVNIDSQA--QLADDILSAPHPDMFKEQQLQIFNLMKFDSYTRFLKSPLYQECILAEV---EG
>PETMA03920|S4RPY7/674-820
P--SA---LS-V------RRQ--QQLSYEGRVASWALSFERLLHDPLGLRYFTEFLKKEFSEENILFWLACEQFKQT---AYHDKHTLREKAREIFHAFLSRRAPNPVNIDSHG--QLCERMLQDPHAHMFLEQQQQIFSLMKFDSYARFLKSALYQHCLLAEV---GG
>PIGXX17180|ENSSSCG00000008698.2/695-837
P--SV---QS-C------RRL--R----ERRVASWAVSFERLLQDPLGIRYFSDFLRKEFSEENILFWQACECFNHV---PAHDKKELSCRAREIFSKFLSSKATTPVNIDSQA--QLADDILSAPHPDMFKEQQLQIFNLMKFDSYARFLKSQLYQECILAEV---EG
>POEFO02236|A0A087Y8W6/757-899
P--SV---QS-H------RRH--T----ERRVASWAVCFERLLQDPVGVRYFSEFLKKEFSEENILFWQACEFFSHV---SENDNKQLSQRAREIYNSFLSSKATTPVNIDSQA--QLADDILNAPKPDMFKEQQLQIFNLMKFDSYTRFLKSRLYQECMLAEV---EG
>PONAB11414|H2PCR8/696-838
P--SV---QS-C------RRL--R----ERRVASWAVSFERLLQDPVGVRYFSDFLRKEFSEENILFWQACEYFNHV---PAHDKKELSYRAREIFSKFLCSKATTPVNIDSQA--QLADDVLRAPHPDMFKEQQLQIFNLMKFDSYTRFLKSPLYQECILAEV---EG
>PTEVA04341|ENSPVAG00000001454/694-836
P--SV---QS-G------RRL--R----ERRAASWAVSFERLLQDPLGVQYFSDFLRKEFSEENILFWQACECFNHV---PAHDKKELSHRAREIFSKFLCSKATTPVNIDSQA--QLADDILSAPHPDMFKEQQLQIFNLMKFDSYTRFLKSPLYQECILAEV---EG
>RATNO07081|D4AB55/696-838
P--SV---QS-C------RRL--R----ERRVASWAVSFERLLQDPVGVRYFSDFLRKEFSEENILFWQACECFSHV---PAHDKKELSYRAREIFSKFLCSKATTPVNIDSQA--QLADDILNAPHPDMFKEQQLQIFNLMKFDSYTRFLKSQLYQECVLAEV---EG
>RHOPR12820|T1HM15/619-765
PVHTL---VK-M------A-N--T---DKGAVSSWATSFEKLLDDTIGLQTFAEFLKKEFSHENIFFWVSCENYRRM---ED--VEERKKKAKEIFECHLDLGALEPVNVDSYAR-QITEEQLDSAPPDLFLQAQKQIFNLMKFDSYPRFIKSELYKECVVRVLAGEEI
>SARHA13699|G3VGY0/692-834
P--SV---QS-C------RRL--R----ERRVASWAVSFERLLQDPIGVRYFSDFLRKEFSEENILFWQACEYFSHV---PAHDKKELSYRAREIFTKFLCSKATTPVNIDSQA--QLADDILNAPHPDMFKEQQLQIFNLMKFDSYTRFLKSQLYQECILAEV---EG
>SHEEP17624|W5PVV3/517-659
P--SG---QS-C------RRL--R----ERRVASWAVSFERLLQDPLGVRYFSDFLRKEFSEENILFWQACEYFNHV---PAHDKKELSYRAREIFGKFLSSKATTPVNIDSQA--QLEGDILPSHKGETNGERCFQIFNLMKFDSYTRFLKSPLYQECILAEV---EG
>SOLIN12080|E9IP19/602-745
G--ST---ES-C------DKN--N---DCKGVHTWASAFEKLLEDPKGLQTFAEFLKKEFSHENIYFWAACERYKDT---KD--TAMRHRLACQIYQRHLSNTAAEPVNVDSHASGQITQELLDEAPADLFLQAQKQVFNLMKFDSYPRFLRSELYRACLEAGS---AI
>TAEGU09684|H0ZJF0/689-831
P--SV---QS-C------RRL--R----ERRVASWAVSFERLLQDSVGVKYFSEFLRKEFSEENILFWQACEYFNHV---PAHDKKELSYRAREIFSKFLCSKATTPVNIDSQA--QLADDILNSPHPDMFKEQQLQIFNLMKFDSYTRFLKSPLYQECILAEV---EG
>TAKRU14556|H2SEH2/777-919
P--SV---QS-H------RRH--T----ERRVASWAVSFERLLQDPVGIRYFSEFLKKEFSEENILFWQACEFFSHV---PENDKKQLSQRAREIYNSFLSSKATTPVNIDSQA--QLADDILNAPRPDMFKEQQLQIYNLMKFDSYTRFLKSLLYQECMLAEV---ES
>TRICA08438|D6WPU0/645-789
R--NG---ME-C------EKNGPK---ESEGPAGWASSFEKLLDDPLGLHTFAEFLKKEFSAENIYFWTACERYRRL---PA--GPARVAEAQRIYQQHLCVGAPEGVNVDSHGR-HCTEQALQEASEALFDQAQKQIFNLMKFDSYPRFLKSSLYKQSLAGEL---ER
>TUPBE06793|ENSTBEG00000010274/541-683
P--SV---QS-C------RRL--R----ERRVASWAVSFERLLQDPVGVRYFSDFLRKEFSEENILFWQACEYFNHV---PAHDKKELSYRAREIFSKFLCSKATTPVNIDSQA--QLADDILNAPHPDMFKEQQLQIFNLMKFDSYTRFLKSQLYQECILAEV---EG
>TURTR06803|ENSTTRG00000015789/613-725
P--SV---QS-C------RRL--R----ERRVASWAVSFERLLQDPLGVRYFS----------------------------------LSYRAREIFSKFLSSKATTPVNIDSQA--QLADDILSAPHPDMFKEQQLQIFNLMKFDSYTRFLKSPLYQECILTEV---EG
>XENTR12637|F6UAR3/686-828
P--SV---QS-C------RRL--G----ERRVASWAVSFERLLQDPVGVRYFTEFLKKEFSEENILFWQSCEYFSRI---PIHDKNELSYRAREIFNKFLSSKATTPVNIDSQA--HLADDVLNAPHPDMFKEQQLQIFNLMKFDSYTRFLKSHLYQECMLAEV---EG
>XIPMA18044|M3ZTF5/722-864
P--SV---QS-H------RRH--T----ERRVASWAVCFERLLQDPVGVRYFSEFLKKEFSEENILFWQACEFFSHV---PENDNKQLSQRAREIYNSFLSSKATTPVNIDSQA--QLADDILNAPKPDMFKEQQLQIFNLMKFDSYTRFLKSRLYQECMLAEV---EG

RGS13:
>AILME08559|G1MBU5/15-156
KSKRLPSNITLEEVLQWGQSFEKLM-ATKY-------------------------------GPVVYAAYLKMEHSDENIKFWMACETYKKIASQRSRISRAKKLYKIYIQPQSPREININSSTRETIIRNIQEPTQTCFEEAQRIVYMHMERDSYPRFLKSETYQKLLKTIQPN
>ANOCA16313|ENSACAG00000023546/15-156
GKNGIASKVSLEEVLQWSQSFEKLM-ATKY-------------------------------GPIIYKSYLKTEYSDENIDFWLTCERYKKIASQRKRTAVAQKLFNEYIQPQAPREINIDSPARESIIAKIQEPSQSCFDEVQKIVYLHMERDSYPRFLGSEIYQNLVHSLSAR
>BOVIN05104|Q0II81/2-122
-----------------------IVDVKLD-------------------------------GPVVYAAYLKTEHSDENIKFWMACETYKKTASQWSRTSRAKKLYKVYIQPQSPREINIDSSTREAIIKNIQEPTQTCFEEAQKIVYMHMERDSYPRFLKSEMYQKLLKTIQAN
>CALJA09492|F6YQF8/15-156
ESKRPPSKLTLDEVLQWAQSFETLM-ATKY-------------------------------GPTVYAAYLKMEHSDENIKFWMACETYKKIASRWSRVSMAKKLYRIYIQPQSPREINIDSSTRETIIRNIQEPTETCFEEAQKIVYMHMERDSYPRFLKSEMYQKLLKTMQSN
>CANLF14339|J9P4H3/15-156
ESKKLPSNITLEEVLQWGQSFEKLM-ATKY-------------------------------GPVVYAAYLKMEHSDENIKFWMACETYKKIASRWSRISRAKKLYKTYIQPQSPREINIDSSTRETIIRNIQEPTQTCFEEAQKIVYMHMERDSYPRFLKSEMYQKLLKTIQPN
>CHICK12811|R4GM22/15-156
EENGIISKVSLDEVLQWSQSFEKLI-RSKH-------------------------------GPMIYKTYLKTEHSDENIEFWLACEAYKKITSQRKRIYVARKLFTSYIQPQAPKEINIDSPVKKSIIRNLQEPTQSCFDEAQRVVYMHMERDSYPRFLESKFYQQLKYRLRTD
>CHLSB12121|A0A0D9RLN8/15-156
ESKRPPSNLTLEEVLQWAQSFENLM-ATKY-------------------------------GPVVYAAYLKMEHSDENIQFWMACETYKKIASRWSRISRAKKLYKIYIQPQSPREINIDNSTRQTIIKNIQEPTETCFEEAQKIVYMHMERDSYPRFLKSEMYQKLLKTMQSN
>DASNO05828|ENSDNOG00000037315/10-135
S-----------------SVYDAIYQHDTD-------------------------------GPVVYAAYLKMEHSDENIKFWMACETYKKIASRWSRISNAKKLYKIYIQPQSPREINIDSSTRETIIRNIQEPTQTCFEEAQKIVYMHMERDSYPRFLKSEMYQKLLKTIQSN
>DIPOR12197|ENSDORG00000007967/15-156
ESNRLPSNLTLEEVSEWAQSFENLM-ATKC-------------------------------GPVVYAAYLKMEHSEENIKFWMACETYKKIASRSSRISKAKKLYKIYIQPQSPREINIDSSTRETISRNIQEPTESCFEEAQKIVYRHMEMDSYPRFLKSEMYEKLLKTIQSN
>ECHTE12633|ENSETEG00000015830/14-155
DSRRHVSNFPLEEVLQWAQSFEKLM-ATKY-------------------------------GPVVYAAHLKMEHSDENIKFWMACETYKKIASRRSRISMAKKLYKIYIQPQSPREINIDSSTRETIIKNIQEPTQTCFEEAQKIVYMHMERDSYPRFLKSEMYQKLLKTIQSN
>ERIEU08691|A0A1S3ASN9/15-156
KLKRPPSNLTLEEVLQWAQSFEKLM-ATKY-------------------------------GPIIYSAYLKMEHSDENIKFWMACENYKKIASQWSRISRAKKLYKIYIQPQSPREINIDSSTRETIIRNIQEPTQACFEEAQRIVYMHMERDSYPRFLKSEMYQTLLKTIQSN
>GORGO01715|G3QH15/15-156
ESKRPPSNLTLEEVLQWAQSFENLM-ATKY-------------------------------GPVVYAAYLKMEHSDENIQFWMACETYKKIASRWSRISRAKKLYKIYIQPQSPREINIDSSTRETIIRNIQEPTETCFEEAQKIVYMHMERDSYPRFLKSEMYQKLLKTMQSN
>HORSE14038|F7BH29/15-156
ESKRPPSNLTLEEVLQWAQSFEKLM-TTKY-------------------------------GPVIYAAYLKMEHSDENIKFWMECETYKKIASRWSRISRARKLYKIYIQPESPREINIDSLTREAIIKNIQEPTRTCFEEAQRIVYMHMERDSYPRFLKSEMYQKLLKTIQSK
>HUMAN02260|RGS13_HUMAN/15-156
ESKRPPSNLTLEEVLQWAQSFENLM-ATKY-------------------------------GPVVYAAYLKMEHSDENIQFWMACETYKKIASRWSRISRAKKLYKIYIQPQSPREINIDSSTRETIIRNIQEPTETCFEEAQKIVYMHMERDSYPRFLKSEMYQKLLKTMQSN
>ICTTR07135|I3MYI5/15-156
ESERLPSNLTLEEVLQWAQSFENLM-ATKY-------------------------------GPVVYAAYLKMEHSDENIKFWKACETYKKIASRWSRVSMAKKLYKTYIQPQSPREINIDNSTRETIIRNIQEPTQTCFEEAQKIVYMHMAMDSYPRFLKSEMYQKLLKTIPDC
>LEPOC01522|W5MKG6/52-193
DESSKHSRLNQEEILFWSQSLEKLL-DSKY-------------------------------GMTMFRAFLKSEFSDENIEFWLTCEDYKKIKSSSRMTSKAKKIYEQYIQTEAPKEINIDHQTREVIKANVLAPTINCFDEAQKIVYSLMERDSYPRFLRSDIYKSLSSKPDSV
>LEPSM06956|/54-194
--DVEIGNVSSREIRAWGDSFERLM-SSDS-------------------------------GRKVF-AFLRCEYSEENILFWLACEDLKNEPSPELIEEKARIIYEDYVSILSPREVSLDSRVREIINQNMISPSQQTFNEAQLQIYTLMHRDSYPRFVNSSTYRDLLKTCGSN
>LOXAF13652|G3T322/15-156
GSKRPPSNLTLEEVLQWAQSFEKLM-ATKY-------------------------------GPVLYAAYLKMEHSDENIKFWMACETYKKIASQRSRISMAKKLHKIYIQPQSPKEINIDSSTRETIIKNIQEPTQTCFEEAQKIVYMHMERDSYPRFLKSEMYQQLLKTIQSN
>MACEU03500|ENSMEUG00000008811/15-135
T----------------------SNGISS--------------------------------GPAIYTAYLKMEHSDENMKFWMACETYKKTASRFSRIFKAKKLYKTYIQPQSPREINIDSPTREAIIKNIQEPTQNCFDEAQKIVYMHMERDSYPRFLRSELYQNLIKSLQID
>MACMU02195|F7G3M7/15-156
ESKRPPSNLTLEEVLQWAQSFENLM-ATKY-------------------------------GPVVYAAYLKMEHSDENIQFWMACETYKKIASRWSRTSRAKKLYRIYIQPQSPREINIDNSTRQTIIKNIQEPTETCFEEAQKIVYMHMERDSYPRFLKSEMYQKLLKTMQSN
>MONDO00516|F7G4T6/15-156
KSNGISSNLTLEEVLQWAESFEKLM-ATKY-------------------------------GPGIYATYLKMEHSDENMKFWMACETYKKSASRFSRASKAKKLYRTYIQPQAPREINIDSPTREAIIKNIQEPSPNCFDEAQKIVYMHMERDSYPRFLRSKLYQNLIESLQMD
>MOUSE00988|RGS13_MOUSE/15-156
ESKRLPSNLTLDEVLKWAQSLESLM-ATKY-------------------------------GPIVYTAYLKLEHSDENIKFWMACETYKKIASRRGRISRAKKLYNIYIQPQSPREINIDSTTREAIIKSIREPTQTCFEEAQKIVYMHMEMDSYPRFLKSEMYQQLLKTVQSQ
>MUSPF14040|M3XZH6/15-156
ESKSLPSNITLEEVLQWGQSFEKLM-ATKY-------------------------------GPVVYTAYLKMEHSDENIKFWMACETYKKTASRWSRISRARKLYKIYIQPQSPREINIDSSTRETIIRNIQEPTQTCFEEAQRIVYMHMERDSYPRFLKSEMYQRLLKTIPSN
>MYOLU14780|G1P2I7/2-121
------------------------SPLLLD-------------------------------GPVVYAAYLKLEHSDENIQFWMACETYKKIASRWSRISRAKKLYKIYIQPQSPREINIDSSTRETIIRNIQEPTPTCFEEAQKIVYTHMERDSYPRFLKSEMYQKLLKTIQPN
>NOMLE07024|G1S8T3/38-179
ESKRPPSNLTLEEVLQWAQSFENLM-ATKY-------------------------------GPVIYAAYLKMEHSDENIQFWMACETYKKIASRWSRISRAKKLYKIYIQPQSPREINIDSSTRETIIRNIQEPTETCFEEAQKIVYMHMERDSYPRFLKSEMYQKLLKTMQSN
>OCHPR09672|ENSOPRG00000007022/15-129
ESKRPPSNLTLEEVLQWAQSFENLM-ATKY-------------------------------GPVVYSAYLKMEHSDENIKFWMACETYKKIDSRWSRISRAKKLYRIYIQPESPRE-QC---------------------------TMHMVIEYIPRFLKSEMSHRLLITIQDN
>ORNAN05870|F6ZHG0/15-156
ESKGLPSSLTLDEVFQWSRSFNELM-STKY-------------------------------GPVFYGAYLKTEHGDENFQFWMACETYKKISSRKRRLSKARKLYKIYIRPKSPREINIDSPTRKAIDQNIHEPTEACFDEAQKIVCLHMERDSYPRFLKSEIYQKLFRSLQAD
>OTOGA15339|H0X0F0/15-156
EPKRLPSNLTLEEVLKWAQSFDNLM-ATKY-------------------------------GPVVYAAYLKLEHSDENIKFWMACETYKKTASRWNRISKAKKIYKVYIQPQSPREINIDSSTRETILRNIQEPTQTCFEEAQKIVYMHMERDSYPRFLKSEMYQKLLKMIQSN
>PANTR01511|H2R8B2/15-156
ESKRPPSNLTLEEVLQWAQSFENLM-ATKY-------------------------------GPVVYAAYLKMEHSDENIQFWMACETYKKIASRWSRISRAKKLYKIYIQPQSPREINIDSSTRETIIRNIQEPTETCFEEAQKIVYMHMERDSYPRFLKSEMYQKLLKTMQSN
>PAPAN01664|A0A096MP07/15-187
ESKRPPSNLTLEEVLQWSQSFENLM-ATKYHFPTPTYSSTQPIQVACVTDSHSMIHRFLSDGPVVYAAYLKMEHSDENIQFWMACETYKKIASRWSRISRAKKLYKIYIQPQSPREINIDNSTRQTIIKNIQEPTETCFEEAQKIVYMHMERDSYPRFLKSEMYQKLLKTMQSN
>PELSI07294|K7FI35/15-156
DENGISSKMSLEEVLQWSQSFEKLM-TTKY-------------------------------GPVMYKTYLKTEYSDENIEFWLACETYKKIASRRKRISVARKIFKNYIQPLAPKEINIDSPAREAIIRNIQEPTQSCFDEAQRIVYMHMERDSYPRFLGSEIYQKLKHRFQSH
>PROCA08173|ENSPCAG00000014915/15-101
ESKRPPSNLTLEEVLQWAQSFEKLM---------------------------------------------------------------------------------------ATK-INIDSSTRKAIIKNIQEPTQTSFEEAQKIVYTHMERDSYPRFLKSEMYQQLLKTIKSN
>RABIT05918|G1T482/15-156
KSKRPLSNLTLEEVLQWAQSFENLM-ATKY-------------------------------GPVVYSAYLKMEHSDENIEFWMACETYKKINSRVRRISRTKKLYRIYIQPDSPREINIDSSTRETIIRNIQEPTQTCFEEAQKIVYMHMVMDSYPRFLKSEMYQELLKTTQSN
>RATNO06201|D3ZCS1/15-156
ESKRLPSNLTLDEVLKWAQSLESLM-ATKY-------------------------------GPVVYTAYLKLEHSDENIKFWMACETYKKIASRRGRISRAKKLYNLYIQPQSPREINIDSTTREAIIKSIREPTQTCFEEAQKIVYMHMEMDSYPRFLKSEMYQKLLKTVQSK
>SHEEP03563|W5PJ16/15-156
ESKRPPSNLTLEEVLQWAQSFETLM-ATKY-------------------------------GPVVYAAYLKTEHSDENIKFWKACETYKKTASQWNRTSRAKKLYKVYIQPQSPREINIDSSTREAIIKNIQEPTQTCFEEAQKIVYMHMERDSYPRFLKSEMYQKLLKTIQAN
>SORAR09345|ENSSARG00000007285/15-156
ESNQPPSNLTLEEVLQWAQSLDKLM-TTKY-------------------------------GPIIYAAYLKMEHSDENIKFWMDCETYKKIDSRWSRISRAKKLYKIYIQPQSPREINIDSSTRENITKNLQEATQMCFEEAQKIVYMHMERDSYPRFLKSEMYQKLLKTIQSN
>TARSY07809|ENSTSYG00000009444/15-101
ESKRTPSNLTLEEVLQWAQSFETLM---------------------------------------------------------------------------------------AAK-INIDSSTREAIIKNIQEPTQTCFEEAQKIVYMHMERDSYPRFLKSEMYQKLLKTIQTN
>TURTR02293|ENSTTRG00000012763/15-156
DSKRPPSNLTLEEALQWAQSFEKLM-ATKY-------------------------------GPVVYAAYLKMEHSDENIKFWMACETYKKVASQRSRTSRAKKLYRTYIQPQSPREINIDSSTRETIIKNIQEPTQTCFEEAQKIVHMHMERDSYPRFLKSEMYQKLLKTIQPN
>VICPA03584|ENSVPAG00000011282/15-156
ASKRLPSNLTSEEVLQWAQSFEKLM-ATKY-------------------------------GPVVYAAYLKMEHSDENIKFWMACETYKKTVSRWSRTSRAKKLYKIYIQPQSPREINIDSSTRETIIRNIQEPTQTCFEEAQKIVYMHMERDSYPRFLKSEMYQALLKTSRPN

RGS14:
>AILME03596|G1MIL0/48-190
SGPSSPFPTEEQPVASW-GLSFERLLQDPLGLA--YFTEFLKKEFSAENVTFWKACERFQQIPASDTQQLAQEARHIYQEFLSSQALSPVNIDRQA-WLGEE-VLAEPRPDMFRAQQLQIFNLMKFDSYARFVKSPLYRECLLAEAEG
>ANAPL12556|U3IUH6/12-131
APQTTC-GSAHGSVASW-AESFETLLQDRVAVT--YFTEFLKKEFSAENVYFWQACERFQQIPASDTQQLAQEARRIYDEFLSSHSVSPVNIDRQA-WIGED-MLATPSPDMFRLQQLQVRQS------------P----------PP
>ANOCA03392|ENSACAG00000006435/41-182
NTQSIS-HSLGHSVARW-AESFETLLQDRLGVA--YFTEFLKKEFSAENVYFWQACERFQQIPASCTEQLSQEARKIYNEFLSSHSVNPVNIDRQA-WIGEE-MLATPTPDMFNVQQLQIFNLMKFDSYARFVKSPQYQACAKAESQG
>BOVIN17790|E1BIV2/48-190
SGPSSPFPTEEQPVASW-GLSFERLLQDPLGLA--YFTEFLKKEFSAENVTFWKACERFQQIPASDTQQLAQEARNIYQEFLSSQALSPVNIDRQA-WLGEE-VLAEPRPDMFRAQQLQIFNLMKFDSYARFVKSPLYRECLLAEAEG
>CALJA10598|F6QWH3/34-176
SGPSSPFPTEEQPVASW-ALSFERLLQDPLGLA--YFTEFLKKEFSAENVTFWKACERFQQIPASDTQQLAQEARNIYQEFLSSQALSPVNIDRQA-WLGEE-VLAEPRPDMFRAQQLQIFNLMKFDSYARFVKSPLYRECLLAEAEG
>CANLF14771|E2R8Q2/48-190
SGPSSPFPTEEQPVASW-GLSFERLLQDPLGLA--YFTEFLKKEFSAENVTFWKACERFQQIPASDTQQLAQEARHIYEEFLSSQALSPVNIDRQA-WLGEE-VLAEPRPDMFRAQQLQIFNLMKFDSYARFVKSPLYRECLLAEAEG
>CAVPO12227|ENSCPOG00000004036/48-190
SGPSSPFTTEEQPVASW-ALSFERLLQDPLGLA--YFTEFLKKEFSAENVTFWMACERFQQIPASNTEQLAQEARNIYEEFLSSQALSPVNIDRQA-WLGEE-VLAQPRPDMFRAQQLQIFNLMKFDSYARFVKSPLYRECLLAEAEG
>CHICK03257|ENSGALG00000003113/26-167
AVQSLS-SSTHSSVVSW-AESFETLLQDRVAVT--YFTEFLKKEFSAENVYFWQACERFQQIPASNTQQLAQEARRIYDEFLSSHSVSPVNIDRQA-WIGED-MLAAPSPDMFRVQQLQIFNLMKFDSYTRFVKSPLYQACLTAESQG
>CHLSB11256|A0A0D9R922/48-190
SGPSSPFPTEEQPVASW-ALSFERLLQDPLGLA--YFTEFLKKEFSAENVTFWKACERFQQIPASDTQQLAQEARNIYQEFLSSQALSPVNIDRQA-WLGEE-VLAEPRPDMFRAQQLQIFNLMKFDSYARFVKSPLYRECLLAEAEG
>CIOIN13292|H2XPX2/45-189
ASQSSEAVEAAGRISHW-AVSFERLLEDPLGVI--YFKEFLRKEFSEENILFWEASDKLRRTPSCDSASLRQQIQDIYDRFLSPTAVMPVNIDSHGQQLAEEALTIEPHPDIFINQQNQVYTLMKLDSYSRFLKSTLYRQCMVAEMEG
>DANRE20159|E7FGM9/45-186
TVPSEG-SRGVGQVASW-AVSFERLLEDPVGVC--YFTAFLKSEVSAENILFWSACEKFRKIPGHQTEQLKREALSIYNTFLSSNATSPINIDDRV-RVEEK-DVQNPHADIFQKAQQQIFKLMKFDSYTRFVRSQLYQSCMLANVEG
>DASNO10567|ENSDNOG00000045329/48-190
SGPSSPFPAEEQPVAGW-ALSFERLLQDPLGLA--YFTEFLKKEFSAENVTFWKACERFQQIPASDTQQLAQEARSIYQEFLSSQALSPVNIDRQA-RLGEE-VLAQPRPDMFRAQQLQIFNLMKFDSYARFVKSPLYRECLLAEAEG
>DIPOR02352|ENSDORG00000006092/3-124
GKP--------------------K----HLGVPNGRM-EFLKKEFSAENVTFWKACERFQQIPASDTQQLAQEARNIYQEFLSSQALSPVNIDRQA-WLGEE-VLAQPRPDMFRAQQLQIFNLMKFDSYARFVKSPLYRECLLAEAEG
>FELCA00921|M3VWU3/48-190
SGPSSPFSTEEQPVASW-GLSFERLLQDPLGLA--YFTEFLKKEFSAENVTFWKACERFQQIPASDTQQLAQEARHIYREFLSSQALSPVNIDRQA-WLGEE-VLAEPRPDMFREQQLQIFNLMKFDSYARFVKSPLYRECLLAEAEG
>FICAL05994|U3K277/80-221
GPPATC-GSTHGSVVSW-AESFETLLQDRVAVT--YFTEFLKKEFSAENVYFWQACERFQQIPASDTQQLAQEARRIYDEFLSSHSVSPVNIDKQA-WIGED-MLATPSPDMFRIQQLQIFNLMKFDSYTRFVKSPLYQACLRAESQG
>GADMO07089|ENSGMOG00000006319/25-166
GIQISP-ASQANSVLSW-AVSFEKLLEDPTGVR--YFTDFLNSEVSAENIMFWQACEEFQKIPATSSAKLKASACSIYQTYLACSAPFAVNITDTA-KNQTQ-DLESPTPDMFDKAQSQIFKLMKMDSYRRFVRSPLYQSCSLASVEG
>GORGO16984|G3R2F5/48-190
SGPSSPFPTEEQPVASW-ALSFERLLQDPLGLA--YFTEFLKKEFSAENVTFWKACERFQQIPASDTQQLAQEARNIYQEFLSSQALSPVNIDRQA-WLGEE-VLAEPRPDMFRAQQLQIFNLMKFDSYARFVKSPLYRECLLAEAEG
>HUMAN24303|RGS14_HUMAN/48-190
SGPSSPFPTEEQPVASW-ALSFERLLQDPLGLA--YFTEFLKKEFSAENVTFWKACERFQQIPASDTQQLAQEARNIYQEFLSSQALSPVNIDRQA-WLGEE-VLAEPRPDMFRAQQLQIFNLMKFDSYARFVKSPLYRECLLAEAEG
>ICTTR14334|ENSSTOG00000008345/48-190
SGPSSPFPTEEQPVASW-ALSFERLLQDPLGLA--YFTEFLKKEFSAENVTFWKACERFQQIPASDTQQLAQEARNIYQEFLSSQALSPVNIDRQA-WLGEE-VLAQPRPDMFRAQQLQIFNLMKFDSYARFVKSPLYRECLLAEAEG
>LATCH16129|H3B9F0/43-184
SGQTNA-LCSEHSVASW-AVSFERLLQDPDGIK--YFTEFLKKEFSAENILFWQACENFQQIPVEDTEQLLQEARIIYDTYLSRKASSPVNIDKKA-WMDEE-MLNSPTPDMFKVQQLQIFNLMKFDSYTRFVKSPLYQECMLIEVEG
>LEPOC15028|W5MYG3/42-183
SVQSGS-RRVERSVASW-AVSFERLLEDPTGVR--YFTAFLKSEVSAENILFWQACEKFRQIPPSQKDELLREAREIYVNYLSSNALHAINIDDTA-RIEES-LLDNPTPDMFQKAQQQIFKLMKFDSYTRFVRSQLYQKCMLANVAG
>LOXAF20324|G3TPX3/46-188
SGPSSPFPTEEQSVAGW-ALSFERLLQDPLGLA--YFTEFLKKEFSAENVTFWKACERFQQIPASDTQQLAQEARNIYEEFLSSQALSPVNIDRQA-WLGEE-VLAQPRPDMFRAPQLQIFNLMKFDSYARFVKSPIYRECLLAEAEG
>MACEU06919|ENSMEUG00000010721/48-190
SGPSSPFTSEEQPVASW-AVSFERLLQDPLGLA--YFTEFLKKEFSAENLSFWKACEQFQQIPASDTQQLAQEARRIYEEFLSSQALSPVNIDRQA-WLGEE-VLATPNPDMFRVQQLQIFNLMKFDSYARFVKSPMYRECLLAEAEG
>MACMU19336|ENSMMUG00000019807/48-190
SGPSSPFPTEEQPVASW-ALSFERLLQDPLGLA--YFTEFLKKEFSAENVTFWKACERFQQIPASDTQQLAQEARNIYQEFLSSQALSPVNIDRQA-WLGEE-VLAEPRPDMFRAQQLQIFNLMKFDSYARFVKSPLYRECLLAEAEG
>MELGA04114|G1MYH7/12-153
AVQSLS-SNTHSSVVSW-AESFETLLQDRVAVT--YFTEFLKKEFSAENVYFWQACERFQQIPASNTQQLAQEARRIYDEFLSSHSVSPVNIDRQA-WIGED-MLATPSPDMFRLQQLQIFNLMKFDSYTRFVKSPPPDLSKGAWGVK
>MOUSE06056|RGS14_MOUSE/48-190
SGPSSPFSTEEQPVASW-AQSFERLLQDPRGLA--YFTEFLKKEFSAENVTFWKACERFQQIPASDTKQLAQEAHNIYHEFLSSQALSPVNIDRQA-WLSEE-VLAQPRPDMFRAQQLQIFNLMKFDSYARFVKSPLYQECLLAEAEG
>MUSPF19621|M3YL87/48-190
SGPSSPFPTEEQPVASW-GLSFERLLQDPLGLA--YFTEFLKKEFSAENVTFWKACERFQQIPASDTQQLAQEARHIYQEFLSSQALSPVNIDRQA-WLGEE-VLAEPRPDMFRAQQLQIFNLMKFDSYARFVKSPLYRECLLAEAEG
>MYOLU00412|G1PDR0/48-190
SGPSSPFPTEEQPVASW-GLSFERLLQDPLGLA--YFTEFLKKEFSAENLTFWKACERFQQIPASDTQQLAQEARNIYQEFLSSQALSPVNIDRQA-WVGEE-MLAEPRPDMFRAQQLQIFNLMKFDSYARFVKSPLYRECLLAEAQG
>NOMLE17271|G1RQK0/48-190
SGTSSPFPTEEQPVASW-ALSFERLLQDPLGLA--YFTEFLKKEFSAENVTFWKACERFQQIPASDTQQLAQEARNIYQEFLSSQALSPVNIDRQA-WLGEE-VLAEPRPDMFRAQQLQIFNLMKFDSYARFVKSPLYRECLLAEAEG
>OTOGA00956|H0XF73/48-190
SGPSSPFPTEEQPVASW-ALSFERLLQDPLGLA--YFTEFLKKEFSAENVTFWKACERFQQIPASDTQQLAQEARNIYQEFLSSQALSPVNIDRQA-WLGEE-VLAEPRPDMFRAQQLQIFNLMKFDSYARFVKSPLYRECLLAEAEG
>PANTR14438|H2QS37/48-190
SGPSSPFPTEEQPVASW-ALSFERLLQDPLGLA--YFTEFLKKEFSAENVTFWKACERFQQIPASDTQQLAQEARNIYQEFLSSQALSPVNIDRQA-WLGEE-VLAEPRPDMFRAQQLQIFNLMKFDSYARFVKSPLYRECLLAEAEG
>PAPAN15332|A0A096MTZ2/48-190
SGPSSPFPTEEQPVASW-ALSFERLLQDPLGLA--YFTEFLKKEFSAENVTFWKACERFQQIPASDTQQLAQEARNIYQEFLSSQALSPVNIDRQA-WLGEE-VLAEPRPDMFRAQQLQIFNLMKFDSYARFVKSPLYRECLLAEAEG
>PIGXX09894|A0A286ZJC5/48-190
SGPSSPYPTEEQPVASW-GLSFERLLQDPLGLA--YFTEFLKKEFSAENVTFWKACERFQQIPASDTQQLAQEARNIYQEFLSSQALSPVNIDRQA-WLGEE-VLAEPRPDMFREQQLQIFNLMKFDSYARFVKSPMYRECLLAEAEG
>PONAB12891|H2PHI0/33-142
-------------------------------------GEFLKKEFSAENVTFWKACERFQQIPASDTQQLAQEARNIYQEFLSSQALSPVNIDRQA-WLGEE-VLAEPRPDMFRVQQLQIFNLMKFDSYARFVKSPLYRECLLAEAEG
>PROCA07851|ENSPCAG00000007983/33-143
------------------------------------G-EFLKKEFSAENVTFWKACERFQQIPANDTQQLAQAAQNIYQEFLSSQALNPVNIDRQA-WLGEE-ALARPRPDMFRAPQLQIFNLMKFDSYARFVKSPLYRECLLAEAEG
>PTEVA05577|ENSPVAG00000013875/48-190
SGPSSPFPTEEQPVASW-GLSFERLLQDQLGLA--YFTEFLKKEFSAENLTFWKACERFQQIPASDIQQLAQEARNIYEEFLSSQALSPVNIDRQA-WLGEE-VLAEPRPDMFREQQLQIFNLMKFDSYARFVKSPLYRECLLAEAEG
>RABIT09629|G1T448/53-194
SGPS-PFPTEEQPVASW-ALSFERLLQDPLGLA--YFTEFLKKEFSAENVTFWKACERFQKIPASDTKQLAQEARNIYQEFLSSQALSPVNIDRQA-WLGEE-VLAEPRPDMFRAQQLQIFNLMKFDSYARFVKSPLYRECLLAEAEG
>RATNO08766|RGS14_RAT/48-190
SGPSSPFSTDEQPVASW-AQSFERLLQDPRGLA--YFTEFLKKEFSAENVTFWQACERFQQIPASDTKQLAQEAHNIYHEFLSSQALSPVNIDRQA-WLSEE-VLAQPRPDMFRAQQLQIFNLMKFDSYARFVKSPLYQECLLAEAEG
>SARHA13482|G3WQC9/48-190
SGPSSPFTSEEQPVASW-ALSFERLLQDPLGLA--YFTEFLKKEFSAENLSFWKACEQFQQIPASDTQQLAQEARCIYEEFLSSQALNPVNIDRQA-WLGEE-VLATPNPDMFRVQQLQIFNLMKFDSYARFVKSPMYRECLLAEAEG
>SHEEP16583|W5P2Z8/50-190
WGGIGRL---PHPAFLWRSLLFSQLGSFLLSAS--FFPEFLKKEFSAENVTFWKACERFQKIPASDTQQLAQEARNIYQEFLSSQALSPVNIDRQA-WLGEE-VLAEPRPDMFRAQQLQIFNLMKFDSYARFVKSPLYRECLLAEAEG
>SORAR03686|ENSSARG00000003364/33-175
SAPASPFPSDEQPVASW-ALSFERLLQDPLGLA--FFTEFLKKEFSAENVTFWKACERFQQIPASDTQQLAREARNIYQEFLSSQALSPVNIDRQA-WLGEE-VLAEPRPDMFRAQQLQIYNLMKFDSYARFVKSPLYRECLLAEAEG
>TAEGU02241|H0YQ41/12-153
GPPATC-GSTQGSVVSW-AESFETLLQDRVAVT--YFTEFLKKEFSAENVYFWQACERFQQIPASDTQQLAQEARRIYDEFLSSHSVSPVNIDKQA-WIGED-MLATPSPDMFRIQQLQIFNLMKFDSYTRFVKSPLYQACLRAESQG
>TURTR08870|ENSTTRG00000009574/48-190
SGPSSPFPTEEQPVASW-GLSFERLLQDPLGLA--YFTEFLKKEFSAENVTFWKACERFQQIPASDTQQLAQEARNIYQEFLSSQALSPVNIDRQA-WLGEE-VLAEPRPDMFRAQQLQIFNLMKFDSYARFGLSPLYRECLLAEAEG
>XENTR10916|F7CWM8/43-184
SVQIGG-LAQEKSVASW-AVSFERLLQDPLGVE--YFTEFLKKEYSAENIYFWKACEKFQSISNDDSEKLLQESHRIYNEYLSSSSLCPVNIDQQA-LITED-MLETPSPDLFKAQQLQIFNLMKFDSYARFVKSSLYQECMLAEVEG

RGS16:
>AILME12626|G1LMH5/44-185
SKH----SK-EG---RNFSEDVLEWKESFDLLLSSK---NGVAAFHAFLKTEFSEENLEFWLACEEFKQL---RSATKLASRAHKIFEEFIRSEAPKEV-NIDHETRELTRVNLQ-----AVTATCFDVAQGKTRTLMEKDSYPRFLKSPAYRDLAAQAAAA
>ANAPL10691|U3IQ03/46-183
SRQ------------RDSSREVLEWRESFDQLLKSK---NGVTAFHTFLKTEFSEENLDFWLACEDFKKT---RSKTKLASKANRIFEEFVQSEAPREV-NIDHETREITRKNLS-----GATSACFNEAQAKTRTLMEKDSYPRFLKSASYQDMTKQAASR
>ANOCA12081|ENSACAG00000004970/46-188
RNL----TFFFS---RYSLEEVLGWKDSFENLLRSK---NGVAAFHEFLKTEFSEENLEFWLACEEYKRT---RSKGKLSAKANRIFEDFVQSEAPREV-NLDHETREATRRNVI-----AATSDCFEEAQVKTHTLMEKDSYPRFLKSAYYRDLTEQAMSH
>BOVIN05496|RGS16_BOVIN/46-187
SKH----SK-EG---KNFSEDVLGWKESFDLLLSSK---NGVAAFHAFLKTEFSEENLEFWLACEEFKKL---RSATKLGSRAHRIFEEFICSEAPKEV-NIDHETRELTRTNLQ-----AATAVCFDAAQWKVRALMEKDSYPRFLKSPAYRDLATQATAA
>CAEBR05882|A8XAK0/34-187
SANNISPNQ-MP---ASPRLSPNEWQFAFDHVIYDV---DGRAQFTKFLQSEYSEENILFWWAVEELKAVGISEGRAKFESTVQEMYDTFIAAESPLAI-NIDHDTRTDIIGLVEGKDPSTFPENIYERAQAHVYRLMEKDCFSRFVHTSAYKDVAKKLSLP
>CALJA09329|F7IFA1/46-187
SKH----GK-EN---RNFSEDVLGWRESFDLLLSSK---NGVAAFHAFLKTEFSEENLEFWLACEEFKKI---RSATKLASRAHRIFEEFICSEAPKEV-NIDHETRELTRMNLQ-----AATATCFDTAQGKTHTLMEKDSYPRFLKSPAYRDLAAQASAA
>CANLF17166|J9P7V2/46-187
SKH----SK-DG---RNFSEDVLGWKESFDSLLSSK---NGVAAFHAFLKTEFSEENLEFWLACEEFKKL---RSAAKLASRAHKIFEEFIRSEAPKEV-NIDHETRELTEKNLQ-----AATATCFDVAQGKIRTLMEKDSYPRFLKSPAYRDLAAQASAA
>CHICK12876|A0A1D5PGN5/58-195
SRR------------RDSSREVLEWRESFDQLLKSK---NGVTAFHTFLKTEFSEENLDFWLACEDFKKT---RSKTKLASKANRIFEEFVQSEAPREV-NIDHETREITRKNLT-----GATSACFNEAQAKTRTLMEKDSYPRFLKSASYQDMTKQATSR
>CHLSB12159|A0A0D9RJB2/46-187
SKH----GK-EN---RNFSEDVLGWRESFDLLLSSK---NGVAAFHAFLKTEFSEENLEFWLACEEFKKI---QSATKRASRAQRIFEEFICSEAPKEV-NIDHETRELTRMNLQ-----TATATCFDTAQGKTRTLMEKDSYPRFLKSPAYRDLAAQASAA
>CHOHO01454|ENSCHOG00000009554/46-132
SKH----SK-DS---RNFSKDVLGWRESFDLLLSSK---NGVAAFHAFLKTEVSEENLEFWLACEEFKKI---RSAAKLASRAQRIFEEFVRAEAPKEI-HI------------------------------------------------------------
>DASNO01669|ENSDNOG00000037132/46-187
SNC----TK-ES---RNFSEDVLGWRESFDLLLNSK---NGVAAFHAFLKTEFSQENLEFWLACEEFKKI---RSAAKLASRAQRVFEEFIRSEAPKEV-NLDHETRELTRRNLQ-----AVTVTCFDAAQGKARTLMEKDSYPRFLKSAAYQDLAAQASSA
>DIPOR05693|A0A1S3F339/46-187
SKH----SK-ES---RSFSEDVLGWKESFDLLLSSK---NGVAAFHAFLKTEFSEENLEFWLACEEFKKI---RSAAKLSSRAQRIFDEFIRSEAPKEV-NIDHETRELTRTNLQ-----AVTVTCFDVAQGKTRTLMEKDSYPRFLKSSAYQDLAAQATAA
>ECHTE13624|ENSETEG00000008373/46-166
TKH----SK-ES---RNLSEDVLGWRDSFDLLLSSK---DGVAAFRAFLKTEFSEENLEFWLACEEFKKI---RSAAKLAARAHRIFEEFIGSEAPKEV-NIDYETRELTRMNLQ-----AATATCFDVAQGKTWVLMEKD---------------------
>ERIEU07639|ENSEEUG00000001854/43-184
-SH----SK-DN---RNFSEDVLGWKESFDLLLSSK---NGVAAFHAFLKTEFSEENLEFWLACEEFKKI---RSATKLASQAHRIFEEFVRCEAPKEV-NIDHETRELTRTNLQ-----AASATCFDVAQGKTRTLMEKDSYPRFLKSSAYRDLAAQAAAT
>FELCA17608|M3W4T9/46-187
SKH----GK-EG---RNFSEDVLGWKESFDLLLSSK---NGVAAFHAFLKTEFSEENLEFWLACEEFKKL---RSATKLASRAHKIFDEFIRSEAPKEV-NIDHETRELTRTNVQ-----AATAACFDVAQGKTRTLMEKDSYPRFLKSPAYRDLAAQAAAA
>FICAL09540|U3JZY7/58-195
SRR------------RDSSRDVLEWRESFDQLLKSK---SGVNAFHTFLKTEFSEENLDFWLACEDFKKT---RSKTKLASKANRIFEEFVQSEAPREV-NIDHETREITRKNLS-----GATSACFNEAQAKTRTLMEKDSYPRFLKSASYQDMSRQAAGR
>GASAC12290|G3NQJ0/41-181
-KQ----G--KN---KATLEECLMWKESFEKLLSSK---YGLCAFTAFLVSEFSEENILFYFACEDYRRT---KSAIKLPAKAQTIYDEFIGSDAPREI-NIDHETRDITRANML-----EPSLSCFDSAQHKIYMLMAKDCYPRFLRSPTYRDLLRQAKPS
>GORGO01683|G3QJL0/45-189
SKH----SK-EN---RNFSEDVLGWRESFDLLLSSKTTPDGVAAFHAFLKTEFSEENLEFWLACEEFKKI---RSATKLASRAHQIFEEFICSEAPKEV-NIDHETRELTRMNLQ-----TATATCFDAAQGKTRTLMEKDSYPRFLKSPAYRDLAAQASAA
>HORSE15192|F7BRQ6/46-187
SKH----SK-ES---RNFSEDVLGWKESFDLLLSSK---HGVAAFHAFLKTEFSEENLEFWLACEEYKKI---HSATKLASQAHRIFEEFICSEAPKEV-NIDHETRELTRTNLQ-----AATATCFDVAQGKTRTLMEKDSYPRFLKSPAYRDLAAQTSAT
>HUMAN02213|RGS16_HUMAN/46-187
SKH----SK-EN---RNFSEDVLGWRESFDLLLSSK---NGVAAFHAFLKTEFSEENLEFWLACEEFKKI---RSATKLASRAHQIFEEFICSEAPKEV-NIDHETHELTRMNLQ-----TATATCFDAAQGKTRTLMEKDSYPRFLKSPAYRDLAAQASAA
>ICTTR17458|ENSSTOG00000002946/46-186
SKH----NK-E----SSFSEDVLGWRESFDLLLSSK---NGVAAFHAFLKTEFSEENLEFWLACEEFKKI---RSAAKLTSRAHRIFDEFIRSEAPKEV-NIDHETRELTRTNLQ-----ATTTTCFEVAQGKTRTLMEKDSYPRFLKSPAYQDLAARASAA
>LEPOC01516|W5MK60/39-179
NKA----D--QV---RPTPDEALKWKESFVTLLKNK---HGLATFRKFLILEFSEENIAFYLACEDYKIP---KSTSKLDAMAKKIYEEFIESDAPREV-NIDHETRNITKFNLV-----KPSISCFDLAQNKIYTLMEKDSYPRFLRSALYQDLIKKATYK
>LOXAF13685|G3SLJ2/46-187
SKH----SK-ES---RNFSEDVLGWRESFDLLLSSK---NGVAAFHAFLKTEFSEENLEFWLACEEFKKI---RSATKLASRAHGIFEEFIRSEAPKEV-NIDHETRELTRTNLQ-----AATATCFDVAQGKTRTLMEKDSYPRFLKSPAYQDLAAQATTA
>MACEU01721|ENSMEUG00000013730/31-139
SKH----S----------------------------------------KE-EFSEENLEFWLACEEFKKI---QSATKLASRAQKIFEEFICSEAPKEV-NIDHETRELTQRNLQ-----GATAACFDEAQGKTRTLMEKDSYPRFLKSAMYRDLAEQACAA
>MACMU02242|F6W5V5/46-187
SKH----GK-EN---RNFSEDVLGWRESFDLLLSSK---NGVAAFHAFLKTEFSEENLEFWLACEEFKKI---QSATKRASRAHRIFEEFICSEAPKEV-NIDHETRELTRMNLQ-----TVTATCFDTAQGKTRTLMEKDSYPRFLKSPAYRDLAAQASAA
>MELGA02116|G1MWD9/58-196
SRR--------S---RDSSREVLEWRESFDQLLKSK---NGVTAFHTFLKTEFSEENLDFWLACEDFKKT---RSKTKLASKANRIFEEFVQSEAPREV-NIDHETREITRKNLT-----GATSACFNEAQAKTRTLMEKDSYPRFLKSASYQDMTKQAASC
>MICMU12330|ENSMICG00000003945/46-179
SKH----SK-AG---RNFSEDVLGWKESFDLLLSSK---NGVAAFHAFLKTEFSEENLEFWLACEEFKKI---RSATKLASRAQRIFEEFICSEAPKE-PGT---------RHLQ-----AATAACFDVAQGKTRTLMEKDSYPRFLKSPAYRDLAAQASAA
>MONDO00476|F6PFR9/46-186
NKH----SK-E----KLVPEDVLVWKESFNQLLSSQ---NGVAAFRAFLKTEFSEENLEFWLACEEFKKI---QSAAKLATRAHRIFEEFICSDAPKEV-NIDHETRELTRKNLQ-----EATTTCFDEAQGKTHTLMEKDSYPRFLKSAAYRDLVEQALAA
>MOUSE01032|RGS16_MOUSE/46-186
SKH----NK-E----RSFSEDVLGWRESFDLLLNSK---NGVAAFHAFLKTEFSEENLEFWLACEEFKKI---RSATKLASRAHHIFDEYIRSEAPKEV-NIDHETRELTKTNLQ-----AATTSCFDVAQGKTRTLMEKDSYPRFLKSPAYRDLAAQASAT
>MUSPF06762|M3YJE0/46-187
SKH----IK-EG---RNFSEDVLGWKESFDLLLSSK---NGVAAFHAFLKTEFSEENLEFWLACEEFKKL---RSATKLASRAHKIFEEFIRSEAPKEV-NIDHETRELTRMNLQ-----AATATCFDVAQGKTRTLMEKDSYPRFLKSPAYRDLVAQASAA
>MYOLU05170|G1PHG9/46-187
NKH----SK-ER---RNFSEDVLGWRESFDLLLSSK---NGVAAFHAFLKTEFSQENLEFWLACEEFKKI---RSASKLASRAHRIFEEFICSEAPKEV-NIDHETRELTRTNLQ-----AATATCFDVAQGKTRTLMEKDSYPRFLKSPAYQDLAAQASAT
>NOMLE06990|G1S8P3/46-187
SKH----SK-EN---RNFSEDVLGWRESFDLLLSSK---NGVAAFHAFLKTEFSEENLEFWLACEEFKKI---RSATKLASRAHRIFEEFICSEAPKEV-NIDHETRELTRMNLQ-----TATATCFDAAQGKTRTLMEKDSYPRFLKSPAYRDLAAQASAA
>ORNAN06085|F6XK67/46-190
SKC----SK-QSFSYRYSSEDVLGWRESFDLLLSSK---NGVAAFRAFLKTEFSEENLEFWLACEEFKKT---RSNTKMVSKAHRIFEEFVRSEAPKEV-NIDHETRELTSRNLQ-----AATTSCFEVAQGRVRTLMEKDSYPRFLRSAAYRDLAEQAAAA
>OTOGA15376|H0WL43/46-187
SKH----SK-ES---RNFPEDVLGWKESFDLLLNSK---NGVAAFHAFLKTEFSEENLEFWLACEEFKKI---RSATKLTSRAQRIFEEFICSEAPKEV-NIDHETRELTRTNLQ-----AATATCFDVAQGKTRTLMEKDSYPRFLKSPAYRDLAAQASAA
>PANTR01479|H2Q0Q7/46-187
SKH----SK-EN---RNFSEDVLGWRESFDLLLSSK---NGVAAFHAFLKTEFSEENLEFWLACEEFKKI---RSATKLASRAHQIFEEFICSEAPKEV-NIDHETRELTRMNLQ-----TATATCFDAAQGKTRTLMEKDSYPRFLKSPAYRDLAAQASAA
>PAPAN01699|A0A096MMI6/46-187
SKH----GK-EN---RNFSEDVLGWRESFDLLLSSK---NGVAAFHAFLKTEFSEENLEFWLACEEFKKI---QSATKRASRAHRIFEEFICSEAPKEV-NIDHETRELTRMNLQ-----TVTATCFDTAQGKTRTLMEKDSYPRFLKSPTYRDLAAQASAA
>PELSI11507|K7FJH3/46-183
IKS------------RNSSEEALEWNKSFDHLLKSK---NGVATFHTFLKTEFSEENLEFWLACEEFKKA---RSKTKLSSKAHKIFKEFVQNEAPKEV-NIDHETRELTRKNLT-----AATSSCFDAAQAKTRTLMEKDSYPRFLKSTSYQDSTEQATNE
>PTEVA03992|ENSPVAG00000010446/46-187
SKH----NK-EG---RNFSEDVLGWRESFDLLLGSK---NGVAAFHAFLKTEFSEENLEFWLACEEFKKI---RSAAKLASRAHRIFEEFIRSEAPKEV-NIDHETRELTRTNLQ-----AATATCFDVAQGKTRTLMEKDSYPRFLKSPAYRDLATHASAT
>RABIT18962|G1TJ27/41-181
-KP----SR-ES---GKPSEDTLGWRESFDLLLGSR---KGVAAFRAFLKTEFSEENLEFWLACEDFKKT---RSAAKLASRARRIFEEFICTEAPREV-NLDHETRELTKRNLE-----GATAACFDVAQGKARTLMEKDSYPRFLQSPAYRDLATGAPP-
>RATNO06238|Q4L0E9/46-186
SKL----SK-E----RSFSEDVLGWRESFQSLLNSK---NGVAAFHAFLKTEFSEENLEFWLACEEFKKI---RSATKLASRAHHIFDEYIRSEAPKEV-NIDHETRELTKTNLQ-----AATPSCFDVAQGKTRTLMEKDSYPRFLKSPAYRDLAAQASAT
>SARHA16204|G3VQY0/46-186
SKQ----SK-E----KFVPEDVLGWKESFDHLLSSK---SGIAAFRAFLKTEFSEENLEFWLACEEFKKI---QSTSKLASRAQRIFDEFICSEAPKEV-NIDHETRELTQKNLQ-----GATTTCFDEAQGKTRTLMEKDSYPRFLRSAAYRDLVEQACVA
>SHEEP03954|W5QCF9/87-228
SKH----SK-EG---KNFSEDVLGWKESFDLLLSSK---NGVAAFHTFLKTEFSEENLEFWLACEEFKKL---RSATKLASRAHRIFEEFICGEAPKEV-NIDHETRELTRTNLQ-----AATAACFDAAQRKVRALMEKDSYPRFLKSPAYRDLATQAMAA
>TAEGU17032|H1A405/46-185
SRR----SH-QG---RDSSREVLEWRESFDQLLKSK---SGVNAFHTFLKTEFSEENLDFWLACEDFKKT---RSKTKLASKANRIFEEFVQSEAPREV-NIDHETREITRKNLS-----GATSACFNEAQAKTRTLMEKDSYPRFLKSASYQDMTKQAA--
>TAKRU10308|H2SHL4/45-185
CKM----G--QT---NPTLEECLRWKQSFEKLLSSK---RGLCAFTTFLVSEFSEENIAFYFACEDYRNT---KSASKLSDKAQKIYDEFISTDAPREI-NIDHETRDITKANLL-----ALTPSCFDPAQHKIYMLMAKDCYPRFLRSPAYKDLVQQARQG
>TUPBE14073|ENSTBEG00000004030/46-187
SKH----SK-EG---RNFSEDVLGWRESFDLLLSSK---NGVAAFHAFLKTEFSEENLEFWLACEEFKKI---RSAAKLASRAQRIFEEFIISEAPKEV-NIDHETRELTRTNLQ-----AATATCFDVAQGKTRTLMEKDSYPGFLKSPAYQDLATQAVAT
>TURTR15230|ENSTTRG00000007644/46-187
SKH----SK-EG---RNFSKDVLGWRESFDLLLSSK---NGVAAFHAFLKTEFSEENLEFWLACEEFRKL---RSATKLASRAHRIFEEFICSEAPKEV-NIDHETRELTRTNLQ-----TPTAMCFDVAQGKTRTLMEKDSYPRFLKSPAYRDLAAEAAAA

RGS17:
>AILME03111|D2I0H6/65-206
QVLEECQ-NPTSDEVLSWSQNFDKMMKAPAGRNLFREFLRTEYSEENLL-FWLACEDLKKEQNKKVIEEKARMIYEDYISILSPKEVSLDSRVREVINRNLLDPNPHMYEDAQLQIYTLMHRDSFPRFLNSQIYKSFVEST----------------------------------A-S--S
>ANAPL04310|U3IHH4/72-213
QVIEECQ-NPTADEILSWAQNFDKMMKTPAGRNLFREFLRTEYSEENLL-FWLACEDLKKEQNKKVIEEKARLIYEDYISILSPKEVSLDSRVREVINRNLLDPSPHMYEDAQLQIYTLMHRDSFPRFLNSQIYKSLVESI----------------------------------T-G--S
>ANOCA01591|ENSACAG00000005532/82-223
QVIEECQ-NPPVEEIISWAQNFDKMMKTPAGRNIFREFLRTEYSEENLL-FWLACEDLKNEQNKEVVEEKARLIYEDYISILSPKEVSLDSRVREVINRNLLDPNPHMYEDAQLQIYTLMHRDSFPRFLNSQMYKSLLEST----------------------------------T-S--S
>BOMIM08626|/140-285
DGLDGNV-ECSLEEIRSWGSSFDKLMRSDAGRKFFREFLLSEYSEENIA-FWLACEQLKHESNSEKIEENARYIYDRYISTVSEKEVSLDSRVREIVNRNMVQPTPNTFDEAQLQIYTLMHRDSYPRFVNSEIYRRAARLSSGTT------------------------------G-S--S
>BOVIN19359|A7MBG6/65-206
QVLEECQ-NPTSNEVLSWSQNFDKMMKAPAGRNLFREFLRTEYSEENLL-FWLACEDLKKEQNKKVIEEKARMIYDDYISILSPKEVSLDSRVREVINRNLLDPNPHMYEDAQLQIYTLMHRDSFPRFLNSQIYKSFVEST----------------------------------A-S--S
>CAERE24754|E3LS18/22-197
QRAVTCE-PLTFEMVHSWSQSFDTLMSYKTGQKYFADFLKSEYSDENIL-FWQACEELKRERNSEKMEEKARIIYEDFISILSPKEVSLDSKVREIVNNNMGRPTPNTFEEAQVQIYQLMARDSYPRFLTSSMYKSMRQSFGIVESDVVDNEREREERAERAEQEELSRLNSTNAT-G--S
>CALJA15519|F7ISK0/65-206
QVLEECQ-NPTAEEVLSWSQNFDKMMKAPAGRNLFREFLRTEYSEENLL-FWLACEDLKKEQNKKVIEEKARMIYEDYISILSPKEVSLDSRVREVINRNLLDPNPHMYEDAQLQIYTLMHRDSFPRFLNSQIYKSFVEST----------------------------------A-G--S
>CANLF00223|F6V7Y8/65-206
QVLEECQ-NPTSDEVLSWSQNFDKMMKAPAGRNLFREFLRTEYSEENLL-FWLACEDLKKEQNKKVIEEKARMIYEDYISILSPKEVSLDSRVREVINRNLLDPNPHMYEDAQLQIYTLMHRDSFPRFLNSQIYKSFVEST----------------------------------A-S--S
>CAVPO07643|ENSCPOG00000003312/66-207
QVLEESQ-SPTADEVLSWSQSFDKMMKAPAGRNLFREFLRTEYSEENLL-FWLACEDLKKEQNKKVIEEKARMIYEDYISILSPKEVSLDSRVREVINRNLLDPNPHMYEDAQLQIYTLMHRDSFPRFLNSQIYKSFVEST----------------------------------A-G--S
>CERBI07109|/137-285
DGHDANVECCSLEEVRAWGSSFDRLMKSAAGRSLFNEFLKSEYSEENIA-FWMACEQLKRESNPKMIEEKANYIYNNHISIVSPKEVSLDSRVRDIVEGNMPTPTPHMFDEAQMQIYTLMHRDSYPRFVNSELYRKLAKLNNSVP------------------------------P-SPSS
>CHICK09166|RGS17_CHICK/65-206
QVIEECQ-NPTADEILSWAQNFDKMMKTPAGRNLFREFLRTEYSEENLL-FWLACEDLKKEQNKKVIEEKARLIYEDYISILSPKEVSLDSRVREVINRNLLDPSPHMYEDAQLQIYTLMHRDSFPRFLNSQIYKSLVESI----------------------------------T-G--S
>CHLSB03861|A0A0D9RM14/5-144
---FCSQ-NPTAEEVLSWSQNFDKMMKAPAGRNLFREFLRTEYSEENLL-FWLACEDLKKEQNKKVIEEKARMIYEDYISILSPKEVSLDSRVREVINRNLLDPNPHMYEDAQLQIYTLMHRDSFPRFLNSQIYKSFVEST----------------------------------A-G--S
>CHOHO10217|ENSCHOG00000006892/43-184
QVIEECQ-NPTAEEVLSWSQNFDKMMKAPAGRNLFREFLRTEYSEENLL-FWLACEDLKKEQNKKVIEEKARMIYEDYISILSPKEVSLDSRVREGINRNLLDPNPHMYEDAQLQIYTLMHRDSFPRFLNSQIYKSLVEST----------------------------------A-G--S
>CIOSA13305|H2YGP1/69-204
TSLRKTE-AKTCEHCVYSSQTLAEVLKRKASASAFRSFLQSEFSDENIL-FYLDVETYKQGKGSRR-HKVALKIYEQYLMEGAANEVNIDAKTRNATKSGLSSPCSTTFDQAQDVIFRLMETDSFRRFQITEFRKCKCS------------------------------------------
>DASNO11749|ENSDNOG00000035766/85-226
QVIEECQ-NPTSEEVLSWSQNFDKMMKAPAGRNLFREFLRTEYSEENLL-FWLACEDLKKEQNKKVIEEKARMIYEDYISILSPKEVSLDSRVREGINRNLLDPNSHMYEDAQLQIYTLMHRDSFPRFLNSQIYKSLVEST----------------------------------T-G--S
>DIPOR04924|ENSDORG00000011002/25-166
QVLEECQ-NPTMDEILSWSQNFDKMMKTPAGRNLFREFLRTEYSEENLL-FWLACEDLKKEQNKKDIEEKARMIYEDYISILSPKEVSLDSRVREVINRNLLDPNPHMYEDAQLQIYTLMHRDSFPRFLNSQIYKSFVEST----------------------------------A-G--S
>DROEL00871|/168-312
E-FLDGE-QPTLEEIRSWGKSFDKLMKSTAGRKVFQNFLRSEFSEENIL-FWLACEDLKKESSAELVEEKARLIYEDYISILSPREVSLDSRVREIVNRNMIEPTTHTFDEAQIQIYTLMHRDSYPRFLNSQKFKTLAQLQDNSN------------------------------A-G--S
>DROGR10398|B4J9K2/138-282
E-FLDGD-QPTLEEIRSWGKSFDKLMKSSNGRKVFRDFLRSEFSEENIL-FWLACEDLKKENSAALVEEKARLIYEDYISILSPREVSLDSRVREIVNRNMIEPTTHTFDEAQIQIYTLMHRDSYPRFLNSQKFKTLAQMQDNSN------------------------------A-G--S
>DROMO06930|FBgn0141856/126-270
E-FLDGD-QPTLEEIRSWGKSFDKLMTNSNGRKVFRDFLRSEFSEENIL-FWLACEDLKKENSPEVVEEKARLIYEDYISILSPREVSLDSRVREIVNRNMIEPTTRTFDEAQIQIYTLMHRDSYPRFLNSQKYKTLAQLQDNSN------------------------------A-G--S
>DROPE10899|B4GIU8/132-276
E-FLDGE-QPTLEEIRSWGKSFDKLMKSSAGRKVFQNFLRSEFSEENIL-FWLAVEDLKKENSAEVVEEKARLIYEDYISILSPREVSLDSRVREIVNRNMIEPTTHTFDEAQIQIYTLMHRDSYPRFLNSQKFKTLAQMQDNSN------------------------------A-G--S
>DROPS11914|FBgn0078613/132-276
E-FLDGE-QPTLEEIRSWGKSFDKLMKSSAGRKVFQNFLRSEFSEENIL-FWLAVEDLKKENSAEVVEEKARLIYEDYISILSPREVSLDSRVREIVNRNMIEPTTHTFDEAQIQIYTLMHRDSYPRFLNSQKFKTLAQMQDNSN------------------------------A-G--S
>DROVI00655|FBgn0209360/136-280
D-FLDGD-QPTLEEIRSWGKSFDKLMKNSNGRKVFRDFLRSEFSEENIL-FWLACEDLKKENSAEVVEEKARLIYEDYISILSPREVSLDSRVREIVNRNMIEPTTHTFDEAQIQIYTLMHRDSYPRFLNSQKFKTLAQMQDNSN------------------------------A-G--S
>ECHTE07480|ENSETEG00000007360/39-177
------H-NPTADEVLSWSQNFDRMMKAPAGRNLFREFLRTEYSEENLL-FWLACEDLKKEQNKKVIEEKARIIYEDYISILSPKEVSLDSRVREVINRNLLDPNPHMYEDAQLQIYTLMHRDSFPRFLNSQIYKSLVEST----------------------------------TAD--S
>ERIEU05675|ENSEEUG00000006791/49-190
QVREECQ-NPTAEEVLSWSQNFDKMMKAPAGRNLFREFLRTEYSEENLL-FWLACEDLKKEQNKKVIEEKARMIYEDYISILSPKEVSLDSRVREVINRNLLDPNAHMYEDAQLQIYTLMHRDSFPRFLNSQIYKSFVEST----------------------------------A-S--S
>FELCA06000|M3WJI5/78-218
QVLEESQ-NPTSDEVLSWSQNFDKMMKAPAGRNLFREFLRTEYSEENLL-FWLACEDLKKEQNKKVIEEKARMIYEDYISILSPKEVSLDSRVREVINRNLLDPNPHMYEDAQLQIYTLMHRDSFPRF-NSQIYKSFVEST----------------------------------A-S--S
>FICAL00144|U3KD48/65-206
QVIEECQ-NPTADEILSWAQNFDKMMKTPAGRNLFREFLRTEYSEENLL-FWLACEDLKKEQNKKVIEEKARLIYEDYISILSPKEVSLDSRVREVINRNLLDPSPHMYEDAQLQIYTLMHRDSFPRFLNSQIYKSLVESI----------------------------------T-G--S
>GADMO19915|ENSGMOG00000005841/54-187
------P-KPTLEDARSWSMSFERLMKSAAGRGCFRQFLRTEFSEENMM-FWLACEELKKETNKTVVEEKVRQVYEDFISILSPKEVSLDSRVREVINRNMLDPTSHTFEDAQKQIYTLMQRDSYPRYMNSSAYTDLLKDL----------------------------------------
>GORGO18076|G3RNN8/72-213
QVLEECQ-NPTAEEVLSWSQNFDKMMKAPAGRNLFREFLRTEYSEENLL-FWLACEDLKKEQNKKVIEEKARMIYEDYISILSPKEVSLDSRVREVINRNLLDPNPHMYEDAQLQIYTLMHRDSFPRFLNSQIYKSFVEST----------------------------------A-G--S
>HORSE14191|F6YP60/71-212
QVLEECQ-NPTTDEVLSWSQNFDKMMKAPAGRNLFREFLRTEYSEENLL-FWLACEDLKKEQNKKVIEEKARMIYEDYISILSPKEVSLDSRVREVINRNLLDPNPHMYEDAQLQIYTLMHRDSFPRFLNSQIYKSFVEST----------------------------------A-S--S
>HUMAN25759|RGS17_HUMAN/65-206
QVLEECQ-NPTAEEVLSWSQNFDKMMKAPAGRNLFREFLRTEYSEENLL-FWLACEDLKKEQNKKVIEEKARMIYEDYISILSPKEVSLDSRVREVINRNLLDPNPHMYEDAQLQIYTLMHRDSFPRFLNSQIYKSFVEST----------------------------------A-G--S
>ICTTR18419|ENSSTOG00000009988/25-166
QVLEECQ-NPTADEVLSWSQNFDKMMKAPAGRNLFREFLRTEYSEENLL-FWLACEDLKKEQNKNVIEEKARMIYEDYISILSPKEVSLDSRVREVINRNLLDPNPHMYEDAQLQIYTLMHRDSFPRFLNSQIYKSFVEST----------------------------------A-G--S
>LOXAF20458|G3STH8/73-212
QVIEECQ-NPTADEVLSWSQNFDKMMKAPAGRNLFREFLRTEYSEENLL-FWLACEDLKKEQNKKVIEEKARMIYEDYISILSPKEVSLDSRVREVINRNLLDPNPHMYEDAQLQIYTLMHRDSFPRFLNSQIYKSLVEST----------------------------------A-----
>MELGA05937|G1NJD6/85-226
QVIEECQ-NPTADEILSWAQNFDKMMKTPAGRNLFREFLRTEYSEENLL-FWLACEDLKKEQNKKVIEEKARLIYEDYISILSPKEVSLDSRVREVINRNLLDPSPHMYEDAQLQIYTLMHRDSFPRFLNSQIYKSLVESI----------------------------------T-G--S
>MICMU04723|ENSMICG00000003816/25-166
QVLEECQ-NPTAEEVLSWSQNFDKMMKAPAGRNLFREFLRTEYSEENLL-FWLACEDLKKEQNKKVIEEKARMIYEDYISILSPKEVSLDSRVREVINRNLLDPNPHMYEDAQLQIYTLMHRDSFPRFLNSQIYKSFVEST----------------------------------A-G--S
>MONDO02839|F7GET1/61-202
QAVEECQ-NPTPDEIMSWSQNFDKMMKTPAGRNLFREFLRTEYSEENLL-FWLACEDLKKEQNKKVVEEKARLIYEDYISILSPKEVSLDSRVREVINRNLLDPNPHMYEDAQLQIYTLMHRDSFPRFLNSQIYKSLVEST----------------------------------A-G--S
>MOUSE01512|G5E8E0/85-226
QVLEECQ-NPTADEVLSWSQNFDKMMKTPAGRNLFREFLRTEYSEENLL-FWLACEDLKKEQNKKAVEEKARMIYEDYISILSPKEVSLDSRVREVINRSLLDPSPHMYEDAQLQIYTLMHRDSFPRFLNSQIYKAFVEST----------------------------------T-S--C
>MUSPF13143|M3YGP9/25-166
QVLEECQ-NPTSEEVLSWSQNFDKMMKAPAGRNLFREFLRTEYSEENLL-FWLACEDLKKEQNKKVIEEKARMIYEDYISILSPKEVSLDSRVREVINRNLLDPNPHMYEDAQLQIYTLMHRDSFPRFLNSQIYKSFVEST----------------------------------A-S--S
>MYOLU08209|G1QAQ3/65-202
QVLEEGQ-KP-----GSWLHNLDLNLSFPQCFPLFQIFLRTRTSESFINLYLLRIEKTNPTKYRTLIKRKSSKIYEIYLHALWPKDIYLDSRVREVINRNLLDPNPHMYEDAQLQIYTLMHRDSFPRFLNSQIYKSFVEST----------------------------------A-S--S
>NEMVE19203|A7SU35/26-163
GSASEMT-KPTIDEMKNWKHDFHALLSSKYGVNQFQEFLRSQYGEENLC-FWLAVEDYRRLEDRESRRDMARMIYEDYVSTLSPTEISLDAKIRATVDKSMSDPDQNTFDPAQDHIYTLMYHDCFPRFIKSKHYKNLIKS-----------------------------------------
>NOMLE02162|G1RZT6/65-206
QVLEECQ-NPTAEEVLSWSQNFDKMMKAPAGRNLFREFLRTEYSEENLL-FWLACEDLKKEQNKKVIEEKARMIYEDYISILSPKEVSLDSRVREVINRNLLDPNPHMYEDAQLQIYTLMHRDSFPRFLNSQIYKSFVEST----------------------------------A-G--S
>OCHPR03411|ENSOPRG00000003799/25-166
QVLEECQ-NPTSDEVLSWSQNFDKMMKAPAGRNLFREFLRTEYSEENLL-FWLACEDLKKEQNKKVIEEKARMIYEDYISILSPKEVSLDSRVREVINRNLLDPNPHMYEDAQLQIYTLMHRDSFPRFLNSQIYKSFVEST----------------------------------A-G--S
>ORENI05504|I3IV28/77-218
PNCEACT-KPSLEEIRLWSQSFDKLMRNPAGRNVFREFLRTEYSEENML-FWLACEDLKQEMNKSAIEEKAHSIYEDYISILSPKEVSLDARVREVINRKMQDPTPHTFEDAQLQIYTLMHRDSYPRFLSSNIYKAMVHGG----------------------------------S-R--T
>ORNAN00547|ENSOANG00000003595/34-173
S-CPCSQ-NPTTDEIMSWSQNFDKMMKTPAGRNLFREFLRTEYSEENLL-FWLACEELKMEQNKKVIEEKARLIYEDYISILSPKEVSLDSRVREVINRNLLDPNPHMYEDAQLQIYTLMHRDSFPRFLNSPIYKSLVESI------------------------------------G--S
>OTOGA05229|H0WUD7/65-206
QVLEECQ-NPTAEEVLSWSQNFDKMMKAPAGRNLFREFLRTEYSEENLL-FWLACEDLKKEQNKKVIEEKARTIYEDYISILSPKEVSLDSRVREVINRNLLDPSPHMYEDAQLQIYTLMHRDSFPRFLNSQIYKSFVEST----------------------------------A-G--S
>PANTR15382|H2R6V7/65-206
QVLEECQ-NPTAEEVLSWSQNFDKMMKAPAGRNLFREFLRTEYSEENLL-FWLACEDLKKEQNKKVIEEKARMIYEDYISILSPKEVSLDSRVREVINRNLLDPNPHMYEDAQLQIYTLMHRDSFPRFLNSQIYKSFVEST----------------------------------A-G--S
>PAPAN13600|A0A096NYS7/65-206
QVLEECQ-NPTAEEVLSWSQNFDKMMKAPAGRNLFREFLRTEYSEENLL-FWLACEDLKKEQNKKVIEEKARMIYEDYISILSPKEVSLDSRVREVINRNLLDPNPHMYEDAQLQIYTLMHRDSFPRFLNSQIYKSFVEST----------------------------------A-G--S
>PELSI17716|K7FDZ6/61-193
QVIEECQ-NPTADEIMSWAQNFDKMMKTPAGRNLFREFLRTEYSEENLL-FWLACEDLKKEQNKKVIEEKARLIYEDYISILSPKEVSLDSRVREVINRNLLDPSPHMYEDAQL-------------FFNFQMYKSLIEST----------------------------------V-G--S
>PIGXX00089|ENSSSCG00000004075.2/61-202
QVLEECQ-NPTPDEVLSWSQNFDKMMKAPAGRNLFREFLRTEYSEENLL-FWLACEDLKKEQNKKVIEEKARMIYEDYISILSPKEVSLDSRVREVINRNLLDPNPLMYEDAQLQIYTLMHRDSFPRFLNSQIYKSFVEST----------------------------------A-S--S
>PONAB13859|H2PKP0/65-206
QVLEECQ-NPTAEEVLSWSQNFDKMMKAPAGRNLFREFLRTEYSEENLL-FWLACEDLKKEQNKKVIEEKARMIYEDYISILSPKEVSLDSRVREVINRNLLDPNPHMYEDAQLQIYTLMHRDSFPRFLNSQIYKSFVEST----------------------------------A-G--S
>PTEVA10989|ENSPVAG00000004225/65-206
QVLEEGQ-NPTSDEVLSWSQNFDKMMKAPAGRNLFREFLRTEYSEENLL-FWLACEDLKKEQNKKVIEEKARTIYDDYISILSPKEVSLDSRVREVINRNLLDPNPHMYEDAQLQIYTLMHRDSFPRFLNSQIYKSFVEST----------------------------------A-S--S
>RABIT02933|G1TZZ2/65-206
QVLEECQ-NPAADEVLSWSQNFDKLMKAPAGRNLFREFLRTEYSEENLL-FWLACEDLKKEQDKKVIEEKARMIYEDYISILSPKEVSLDSRVREVINRNLLDPNPHMYEDAQLQIYTLMHRDSFPRFLNSQIYKSFVEST----------------------------------A-G--S
>RATNO00228|F1M0G0/65-206
QVLEECQ-NPTADEVLSWSQNFDKMMKAPAGRNLFREFLRTEYSEENLL-FWLACEDLKKEQNKKAVEEKARMIYEDYISILSPKEVSLDSRVREVINRNLLEPSPHMYEDAQLQIYTLMHRDSFPRFLNSQIYKAFVEST----------------------------------A-S--S
>SARHA13156|G3X0Q2/25-166
QAVEECQ-NPTPDEIMSWSQNFDKMMKTPAGRNLFREFLRTEYSEENLL-FWLACEDLKKEQNKKVVEEKARLIYEDYISILSPKEVSLDSRVREVINRNLLDPNPHMYEDAQLQIYTLMHRDSFPRFLNSQIYKSLIEST----------------------------------A-G--S
>SHEEP18903|W5P1L5/86-227
QVLEECQ-NPTSDEVLSWSQNFDKMMKAPAGRNLFREFLRTEYSEENLL-FWLACEDLKKEQNKKVIEEKARMIYDDYISILSPKEVSLDSRVREVINRNLLDPNPHMYEDAQLQIYTLMHRDSFPRFLNSQIYKSFVEST----------------------------------A-S--S
>SORAR09566|ENSSARG00000011103/65-206
QVLEECQ-NPTSDEVLSWSQNFDKMMKAPAGRNLFREFLRTEYSEENLL-FWLACEDLKKEQNKKVIEEKARMIYEDYISILSPKEVSLDSRVREVINRNLLDPNPHMYEDAQLQIYTLMHRDSFPRFLNSQIYKSFVEST----------------------------------A-S--S
>TAEGU08543|H0ZLQ3/65-206
QVIEECQ-NPTADEILSWAQNFDKMMKTPAGRNLFREFLRTEYSEENLL-FWLACEDLKKEQNKKVIEEKARLIYEDYISILSPKEVSLDSRVREVINRNLLDPSPHMYEDAQLQIYTLMHRDSFPRFLNSQIYKSLVESI----------------------------------T-G--S
>TARSY09328|ENSTSYG00000003089/48-189
QVLEECQ-NPTAEEVLSWSQNFDKMMKTPAGRNLFREFLRTEYSEENLL-FWLACEDLKKEQNKKVIEEKARMIYEDYISILSPKEVSLDSRVREVINRNLLDPNPHMYEDAQLQIYTLMHRDSFPRFLNSQIYKAFVEST----------------------------------A-G--S
>TRISP08903|E5SRD5/37-176
LVIFEFY-APTYEDVKRWSTSFDCLMNHPVGQKMFADFLKSEFSDENIL-FWQACEDLKKEKNSEKIEEKARIIYEDFVSILSPKEVSLDSRVREIVNSNMVRPNAHTFDEAQAQIFTLMQRDSYPRFIGSEFFKNFTSTF---------------------------------------V
>TUPBE11871|ENSTBEG00000003623/64-205
QGLKTSQ-NPTADEVLSWSQNFDKMMKTPAGRNLFREFLRTEYSEENLL-FWLACEDLKKEQNKKVIEEKARMIYEDYISILSPKEVSLDSRVREVINRNLLDPNPHMYEDAQLQIYTLMHRDSFPRFLNSQIYKSFVEST----------------------------------A-G--S
>TURTR05036|ENSTTRG00000000403/25-166
QVLEECQ-NPTSDEVLSWSQNFDKMMKAPAGRNLFREFLRTEYSEENLL-FWLACEDLKKEQNKKVIEEKARMIYEDYISILSPKEVSLDSRVREVINRNLLDPNAHMYEDAQLQIYTLMHRDSFPRFLNSQIYKSFVEST----------------------------------A-S--S
>VICPA00984|ENSVPAG00000001192/65-206
QILEECQ-NPTSDEVLSWSQNFDKMMKAPAGRNLFREFLRTEYSEENLL-FWLACEDLKKEQNKKVIEEKARMIYEDYISILSPKEVSLDSRVREVIDRNLLDPNPHMYEDAQLQIYTLMHRDSFPRFLNSQIYKSFVEST----------------------------------A-S--S
>XENTR04115|F7EBN8/82-223
QVEEECQ-TPTAEEILSWSHNFDKMMKSPAGRNLFREFLRTEYSEENLL-FWLACEDLKNEQNKKIVEDTARNIYEDYISILSPKEVSLDSRVREVINRNLLDPTPHMYEDAQLQIYTLMHRDSFPRFLNSQVYKSLLEST----------------------------------E-G--S

RGS18:
>AILME03642|D2HZ36/67-208
GHLAKETRVSPEEAVIWGESFDKLLSHK-DGLETFTRFLKTEFSEENIEFWIACEDFKKSKDPQQIILKAKAIYEKFIQNDAPQEVNLDFHTKEVITKSITQPTLHCFDAAQSRVYQLMEQDSYTRFLKSDIYLDLIEGRPQR
>ANAPL07961|R0M1W7/67-208
GNLSKASSVSPEEAVKWGESFDKLLSQK-AGLDAFTKFLKTEFSEENIEFWIACEDYKKSKTTHELFPKAKTIYETFIRKDAPKEVNLDFQTKEVTSQNIEQPLITTFDAAQNTVYRLMEQDCYPRFLRSDTYLNLVKGRNPG
>BOVIN05107|E1BMB5/67-208
GQLAKETRVSPEEAIKWGESFDKLLSHK-DGLETFTRFLKTEFSEENIEFWIACEDFKKSKDPQQIIRKAKAIYEKFIQNDAPQEVNLDFHTKEIISKSITQPTLQSFDVAQSRVYQLMEQDSYMRFLKSDIYLDLTKGRSQR
>CALJA09489|F6WVJ8/67-208
GHLAKETRVSPEEAVKWGESFEKLLSRR-DGLEAFTRFLKTEFSEENIEFWIACEDFKKSKEPQQIHLKAKAIYEKFIQTDAPQEVNLDFHTKEVITKSITHPTLHCFDAAQSRVYQLMEQDSYTRFLKSDIYLDLIEGRPKR
>CANLF14342|J9P2I5/67-208
GHLARETRVSPEEAVIWGESFDKLLSHK-DGLETFTRFLKTEFSEENIEFWIACEEFKRSKDPQQIIPKAKAIYEKFIQTDAPQEVNLDFHTKEVITKSITQPTLHSFDAAQSRVYQLMEQDSYTRFLKSDIYLDLIEGRPQR
>CAVPO13798|H0V770/67-208
GPLAKETSVSPEEAMKWGESFDKLLSHR-DGLDAFTKFLKTEFSEENIEFWIACEDFKKNKEPQQIILKAKAIYEKFIQNDAPQEVNLDFHTKEIITKGMDHPTLQSFDAAQSRVYQLMEQDSYTRFLKSDIYLNLIEGRPKR
>CHICK12814|E1C5A6/67-208
TNLTKAPSVSPEEAMKWGESFDKLLSQK-DGLDAFTRFLKTEFSEENIEFWIACEDYKKSKTTNELFPKAKTIYEMFIRKDAPKEVNLDFKTKEVTSQNIEQPVITTFDAAQNTVYRLMEQDSYPRFLRSDLYLNLVKGRNPG
>CHLSB12124|A0A0D9RLM5/67-208
GHLAKETRVSPEEAVKWGESFDRLLSHR-DGLEAFTRFLKTEFSEENIEFWIACEDFKKSKGPQQIHLKAKAIYEKFIKTDAPKEVNLDFHTKEVITKSITQPTLHSFDAAQSRVYQLMEQDSYTRFLKSDIYLDLVEGRPQR
>CHOHO04863|ENSCHOG00000005960/67-153
GHLASDSRISPEEAMKWSESFDKLLS--------------------------------------------------------HK-VNLDFHTKETITRSITQPTLHSFDAAQSRVYQLMEQDSYTRFLKSDIYFQLIEGRPLR
>DANRE26498|Q08BE2/44-184
-PQAKSNHIPPDVAMKWSDSFEDLLSHS-DGVEVFTRFLRTEFSEENIEFWLACEDFKTTESSTKLQTKAKQIHAIFIDKEAPKEINIDHSTKAAIEKNILQPTNSCFDAAQHKIYGLMKRDCYPRFLASDIYLTLTKRSG-P
>DASNO05825|ENSDNOG00000000225/67-208
GHLASNSRVSPEEAVKWGESFDKLLSHK-DGLEAFTRFLKTEFSEENIEFWRACEDFKKSKNPQEIVLKANAIFKKFIQNDAPKEVYLPQKTKDF-TRSITQPTLHSFDAAQSRVYQLMEQDSYTRFLKSDIYFELIEGRPQR
>DIPOR03617|A0A1S3FL39/67-208
GFWARETRVSPEEAVKWSESFDKLLSHR-DGLDAFTRFLKTEFSEENIEFWIACEDFKKSEDPQQIILKAKAIYEKFIQSDAPQEVNLDFHTKEVIAKSITQPALHCFNTAQSRVYQLMEQDSYTRFLKSDIYLDLVEGRPPR
>ECHTE11512|ENSETEG00000011904/56-197
GHLAKDIRVSPEEAVKWGESFDKLLSHK-GGLEAFTRFLKTEFSEENIEFWMACEDFKKSKEPQQIILKAKAIYEKFIQNDAPQEVNLDFHTKEIITKSITQPTFYTFDAAQSRVYQLMEQDSYTRFLKSDIYLDLTEGRPQR
>ERIEU02632|ENSEEUG00000015094/67-208
GNLAKETRISPEEAMIWSESFEKLLCHK-DGLEAFTRFLKTEFSEENVEIWIACEDFKKCEDPQKIILKAKAIYERFIQTDAPQEVNLDFHTKEVIAKSITQPTRNSFDAAQSRVYQLMEQDSYTRFLKSDIYLDLIEGRPPR
>FELCA17817|M3W5J3/67-208
GNLAKETRVSPEEAVIWGESFDKLLSHK-DGLETFTRFLKTEFSEENIEFWIACEDFKKSEDPQQIILKAKAIYEKFIQNDAPQEVNLDFHTKEVITKSITQPTLHSFDAAQSRVYQLMEQDSYTRFLKSDIYLDLIEGRPQR
>FICAL04246|U3JLB9/67-208
GSLTKAASVSPEEAVKWGESFDKLLSEK-AGLDAFTKFLKTEFSEENIEFWIACEDYKKSKSAHELLPKAKTIFETFIQKDAPKEVNLDFHTKEATSRGMAQPARGTFEAAQSTVYRLMEQDSYPRFLRSAPYLGLLQGNARP
>GORGO01713|G3RLH6/67-208
GHLAKETRVSPEEAVKWGESFDKLLSHR-DGLEAFTRFLKTEFSEENIEFWIACEDFKKSKGPQQIHLKAKAIYEKFIQTDAPKEVNLDFHTKEVITNSITQPTLHSFDAAQSRVYQLMEQDSYTRFLKSDIYLDLMEGRPQR
>HORSE14035|F7DU93/67-208
GHLAKETRISPAEAVIWGESFDKLLSHK-GGLETFTRFLKTEFSEENIEFWVACEDFKKSKDPQQIILKAKAIYEKFIQNDAPQEVNLDFHTKEIIAKSITKPTLHSFDAAQSRVYQLMEQDSYTRFLKSDIYLDLTEGRPQR
>HUMAN02256|RGS18_HUMAN/67-208
GHLAKETRVSPEEAVKWGESFDKLLSHR-DGLEAFTRFLKTEFSEENIEFWIACEDFKKSKGPQQIHLKAKAIYEKFIQTDAPKEVNLDFHTKEVITNSITQPTLHSFDAAQSRVYQLMEQDSYTRFLKSDIYLDLMEGRPQR
>ICTTR07132|ENSSTOG00000027339/68-209
GALSKELRVSPEEAVKWGESFDKLLSHR-DGLDAFTRFLKTEFSEENIEFWIACEDFKKNKEPQQITLKAKAIYEKFIQSDAPQEVNLDFHTKEVITKSITQPTLHSFDAAQSRVYQLMEQDSYTRFLKSDIYLELIEGRPRR
>LATCH05358|H3AKS3/66-207
AENVKPISVLPEEAFTWGESFRKLLSHK-DGIEVFSVFLKTEYSQENIEFWLACEEYKKTKSTGKLASKAKKIYLEFIEAEALKEVNLDFLTKEITKENILHPTLSSFDLAQTKIYNLMEKDSYPRFLKSNIYLDLIRQTQSS
>LOXAF13655|G3T640/67-209
GDWAKHTRVSPEEAVKWGESFDKLLSHKVDGLEAFTRFLKTEFSEENIEFWIACEEFKKSKEPQQITLKAKAIYEKFIQNDAPQEVNLDFHTKEITAKSITQPTLQSFDVAQSRVYQLMEQDSYTRFLKSDMYLDLTEGRPQR
>MACEU08064|ENSMEUG00000006518/67-202
ENLAKGTSVSPEEAVKWSESFDKLLSHK-DESDAFTIFLKTEFSEESTEFWAACEDFKKSQEPHQLFHKAQAIYEKFIQNDAPEEVNLDFHTKEIIFKSISQPIIHSFDAAQSIVYQLMEQD------RSDIYLDLINGRPHQ
>MACMU02198|F6RRN8/67-208
GHLAKETRVSPEEAVKWGESFDKLLSHR-DGLEAFTRFLKTEFSEENIEFWIACEDFKKSKGPQQIHLKAKAIYEKFIKTDAPKEVNLDFHTKEVITKSITQPTLHSFDAAQSRVYQLMEQDSYTRFLKSDIYLDLIEGRPQR
>MELGA02180|G1N186/67-208
TDLTKASSVSPEEAMKWGESFDKLLSQK-DGLDAFTKFLKTEFSEENIEFWIACEDYKKSKTTNELFPKAKNIYETFIRKDAPKEVNLDFKTKEVTSQNIEQPVLTTFDAAQNTVYRLMEQDSYPRFLRSDLYLNLVKGRNPG
>MICMU02640|ENSMICG00000006532/67-153
GHLAKETRVSPEEAAKWGESFDKLLS--------------------------------------------------------HR-VNLDFHTKEIITKSITQPTLHSFDAAQSRVYQLMEQDSYTRFLKSDIYLDLIEGRPQR
>MONDO00513|F7E058/67-208
GNLPKSISVSPEEAVKWGESFDKLLSHK-DGFDAFTRFLKTEFSEENIEFWAACEDFKKSQEPHQLFHKAQAIYEKFIQNDAPQEVNLDFHTKEIILKSISQPTIHSFDAAQSRVYRLMEQDSYTRFLRSDIYLDLINGRPLK
>MOUSE00992|RGS18_MOUSE/67-208
ALLAKETRVSPEEAVKWAESFDKLLSHR-DGVDAFTRFLKTEFSEENIEFWVACEDFKKCKEPQQIILKAKAIYEKFIQNDAPKEVNIDFHTKEVIAKSIAQPTLHSFDTAQSRVYQLMEHDSYKRFLKSETYLHLIEGRPQR
>MUSPF14037|G9KL02/67-208
GHLAKETRVSPEEAVIWGESFDKLLSHK-DGLKTFTTFLKTEFSEENIEFWIACEDFKKSKDPQQIIVKAKAIYEKFIQNDAPQEVNLDFHTKEVITKSITQPTLHSFDAAQSRVYQLMEQDSYTRFLKSDIYLDLTEGRPQR
>MYOLU08261|G1PVW4/67-208
AHLAGVTRVCPEEAIRWGESFDKLLSHK-DGLETFTRFLKTEFSEENIEFWMACEDFKKSKDPQQMILKAKAIYEKFIQNDAPQEVNLDFHTKELIVKSITQPTLHSFDAAQSRVYQLMEQDSYTRFLKSDIYSDLVEGRPQR
>NOMLE07021|G1S8T0/67-208
EHLAKETRVSPEEAVKWGESFDKLLSHR-DGLEAFTRFLKTEFSEENIEFWIACEDFKKSKGPQQIHPKAKAIYEKFIQTDAPKEVNLDFHTKEVITNSITQPTLHSFDAAQSRVYQLMEQDSYTRFLKSDIYLDLIEGRPQR
>OCHPR09404|ENSOPRG00000003601/67-208
GHLGKDARVPPEEAKKWGESFDQLLSHR-DGLEAFTRFLKNEFSEENIEFWIACEDFKKIKEPQQIALTAKAMCEKFIQNDAPQEVNLDFHTKEAISQSIVQPTLHSFDAAQSRVYQLMEQDSYTRFLKSDIYLSLLEGRPRR
>ORNAN05867|F6ZHJ5/67-208
GSLAKEESVSPEEAMKWGESFDSLLSHK-EGLNAFTKFLKTEFSEENIEFWIACEEFKKIKDAKQMVLKAKAIYQRFVKNNAPKEVNLDFHTKEVIGKSIAQPTPHCFDVGQTTVYRLMEQDSYTRFLRSDIYLDVLKGSPPQ
>OTOGA15342|H0Y1S9/67-208
GKFAKETRVSPEEAVRWGESFDNLLSHR-DGLEAFTRFLKTEFSEENIEFWKACEDFKKSKEPQQIILKAKAIYEKFIENDAPQEVNLDFHTKEIIAKSITQPTLHSFDAAQSRVYQLMEQDSYTRFLKSDIYLDLIEGRPQR
>PANTR01508|H2Q0T2/67-208
GHLAKETRVSPEEAVKWGESFDKLLSHR-DGLEAFTRFLKTEFSEENIEFWIACEDFKKSKGPQQIHLKAKAIYEKFIQTDAPKEVNLDFHTKEVITNSITQPTLHSFDVAQSRVYQLMEQDSYTRFLKSDIYLDLMEGRPQR
>PAPAN01667|A0A096NWS0/67-208
GHLAKETRVSPEEAVKWGESFDKLLSHR-DGLEAFTRFLKTEFSEENIEFWIACEDFKKSKGPQQIHLKAKAIYEKFIKTDAPKEVNLDFHTKEVITKSITQPTLHSFDAAQSRVYQLMEQDSYTRFLKSDIYLDLIEGRPQR
>PELSI04466|K7F376/67-208
ENLTKASSVSPEEAVKWGESFDKLLSQK-AGLDAFTRFLKTEFSEENIEFWTACEDYKKNKTSHHLLPTAKTIYDTFVRKDAPKEVNLDFHTKEFTAQNIIHPTLNSFDAAQAKVYRLMEQDSYPRFLRSDMYLDLIKGRQPH
>PIGXX01928|A0A286ZUP2/67-208
EHLAKKTRISPEEAMIWGESFDKLLSQK-DGLETFTRFLKTEFSDENIAFWIACEDYKKSKDPQQIIRKAKAIYETFIQTDAPQEVNLDFHTKEILAKSITQPTLHSFDAAQSRVYQLMEQDSYTRFLKSDIYLDLIEGRPRR
>PTEVA08331|ENSPVAG00000009919/67-208
GHLAKETRVSPEEAVIWGESFDKLLSHK-AGLETFTRFLKTEFSEENIEFWIACEDFKKSKNPQQIIQKAKAIYEKFIQSDAPQEVNLDFHTKELIAKSMSQPTLQSFDAAQSRVYQLMEQDSYTRFLKSDIYLGLIEGRPQR
>RABIT05921|G1T1M1/67-208
GHSGKESRVLLEEAKRWGESFDKLLSHR-DGLEAFTRFLKTEFSEENIEFWKACEDFKKIKEPQQITCQARAIFEKFIQNDAPQEVNLDFHTKEVITKSITHPTLHSFDAAQSRVYQLMEQDSYTRFLKSDIYLDLLEGRPRR
>RATNO06204|G3V6I0/67-208
ALLAKETRVSSEEALKWAESFDKLLSHR-DGVDAFTRFLKTEFSEENIEFWVACEDFKKCTEPQQLILKAKSIYEKFIKNDAPKEVNLDFHTKEVITKSIAQPTLHSFDAAQSRVCQLMEHDSYKRFLKSEIYLHLIEGRPQR
>SARHA02723|G3VWF5/68-209
ENLAKGTSVSPEEAVKWSESFDKLLSHK-DGFDAFTRFLKTEFSEENIEFWAACEDFKKSQEPHQLFHKAQAIYEKFIQNDAPQEVNLDFHTKETIFKSISQPTIHSFDAAQSRVYRLMEQDSYTRFLRSDIYLDLINGRPLR
>SCHMA05421|G4V7M9/41-182
EKLFRSGGPTREDVEDWARSFESVLRDK-YGVLVFREFLRTEFSDENIRFWLICEDYRNKSGTKNMQRKAFKIFNEYVAVQAAREVNLDSNTRLQTERELASANKNTFDQCQRRVQSLMEKDSYRRFLRSDLYLTAVELSRIR
>SHEEP03566|W5PJP5/67-208
GQLAKETRISPEEAIKWGESFDKLLSHK-DGLETFTRFLKTEFSEENIEFWIACEDFKKSKDPQQVIRKAKAIYEKFIQNDAPQEVNLDFHTKEIISKSITQPTLHSFDVAQSRVYQLMEQDSYMRFLKSDIYLDLTEGRSQR
>TARSY08262|A0A1U7T407/67-208
GHLAKETRVSPEEAMKWGESFDKLLSHR-DGLEAFTRFLKTEFSEENIEFWIACEDFKKSKEPQQIILKAKAIYEKFIQNDAPQEVNLDFHTKEVIAKSITRPALHSFDAAQSRVYQLMEQDSYTRFLKSDIYLDLIEGRPQR
>TUPBE07556|ENSTBEG00000008411/36-173
-----KT-VSPEEAVKWGESFDKLLSHK-DGLEAFTRFLKTEFSDENIEFWKACEDFKKNKDPQNMMLKAKAIYDTFIQNDAPQEVNLDFHTKEVITKSITQPTLRSFDAAQSRVYQLMEQDSYTRFLKSDIYLDLIEGRPQK
>TURTR06487|ENSTTRG00000002520/67-208
GQLAKETRISPEEAVIWGESFDKLLSHK-DGLETFTRFLKTEFSEENIEFWIACEDFKKSKDPQQIIHKAKAIYEKFIQNDAPQEVNLDFHTKEIITRSITQPTLHSFDAAQSRVYQLMEQDSYTRFLKSDIYLDLIEGRPQR
>VICPA03587|ENSVPAG00000011286/67-208
GHLAKETRISPEEAVIWGESFDKLLSHK-DGLKTFTRFLKTEFSEENIEFWIACEDFKKSQDPQQIIHKAKSIYEKFIQNDAPQEVNLDFHTKEIIARSITQPTLHSFDAAQSRVYQLMEQDSYMRFLKSDIYLDLIEGRPQR
>XENTR17680|Q66IM3/65-206
ENFTCITSVSPEEAMKWGESFDKLLSHK-DGIEAFKKFLKMEFSDENLEFWLECEEYKKCQTNKQMDDKAKSLYEKYIQMDSPREVNLDFATKEMTKKSIEQPELTSFDLAQTKIYSLMEKDSYPRFLKSSVYSNSLSGNQRI

RGS19:
>AILME06137|G1L5F5/70-210
PSCE---ACT------TPSPEDVRSWAQSFDKLMHSPAGRSVFREFLRTEYSEENMLFWLACEELKAEANQHVVDEKARLIYEDYVSILSPKEVSLDSRVREGINKKMQEPSAHTFDDAQLQIYTLMHRDSYPRFLSSPAYRALLLRG------GS-
>ANAPL14124|U3IEQ0/5-145
SRRP---RSA------KPTPEEVRGWAQSFDKLMKSPAGRNVFREFLRTEYSEENMLFWLACEELKTECNKHTIDEKARMIYEDYISILSPKEVSLDSRVREVINRKMQEPSSHTFDDAQLQIYTLMHRDSYPRFLNSAIYKSLLQSV-------SR
>ANOCA06654|G1KFA0/77-217
PNCE---SCA------KPTSEEIKCWSQSFDKLMKNPAGRNVFREFLRTEYSEENMLFWLACEELKSECNKHAIEEKARMIYEDYISILSPKEVSLDSRVREGINRKMQEPSSHTFDDAQLQIYTLMHRDSYPRFLNSTIYKTLIQSV------S-R
>ANOGA02400|Q7QIY2/81-231
ASSDTLFDGE------QPTLEEIRSWGKSFDKLMRSPSGRKAFREFLRCEYSEENILFWLACEELKKETNPEAIEEKARFIYEDYISILSPKEVSLDSRVREIVNRNMVEPTPHTFDEAQLQIYTLMHRDSYPRFINSPQFKTLAQIPDGVSASGST
>ASTMX06689|W5K4I3/69-209
PNCE---ACT------KPTLEEMKQWAQSFDKLMKNPAGRNVFREFLRTEYSEENMLFWLACEDLKKEINKSAIDEKARMIYEDYISILSPKEVSLDSRVREVINKKMQEPTPHTFEDAQLQIYTLMHRDSYPRFLNSPIYRSLVHGG-------SR
>BOVIN03274|RGS19_BOVIN/71-218
PSCE---VCATPTPTPTPTPEEVRSWAQSFDKLMHSPAGRSVFREFLRTEYSEENMLFWLACEELKAEANQHVVDEKARLIYEDYVSILSPKEVSLDSRVREGINKKMQEPSAHTFDDAQLQIYTLMHRDSYPRFLSSPAYRALLLQG------ASQ
>CALJA16233|F6Y7W4/71-212
PSCE---VCA------TPSPEEVQSWAQSFDKLMHSPAGRGVFRAFLRTEYSEENMLFWLACEELKAEANQHMVDEKARLIYEDYVSILSPREVSLDSRVREGINKKMQEPSAHTFDDAQLQIYTLMHRDSYPRFLSSPTYRALLLQG------PSQ
>CANLF09772|J9NY04/71-212
PSCE---ACA------TPSPEEVRSWAQSFDKLMHSPAGRGVFREFLRTEYSEENMLFWLACEELKAEANQHVVDEKARLIYEDYVSILSPKEVSLDSRVREGINKKMQEPSAHTFDDAQLQIYTLMHRDSYPRFLSSPTYRALLLRG------SSQ
>CAVPO02156|ENSCPOG00000023781/72-212
PSCE---VCT------PPSPEEVQSWAQSFDKLMHSPAGRSVFRAFLRTEYSEENMLFWLACEELKTEANQHVVDEKARLIYEDYVSILSPKEVSLDSRVREGINRKMQEPSAHTFDDAQLQIYTLMHRDSYPRFLSSPTYRALLLPE------R-P
>CHICK06714|F1NJM4/54-194
PNCE---ACS------KPTTEEVRGWAQSFDKLMKSPAGRNVFREFLRTEYSEENMLFWLACEELKTECNKHTIDEKARTIYEDYISILSPKEVSLDSRVREVINRKMQEPSSHTFDDAQLQIYTLMHRDSYPRFLNSAIYKSLLQNV-------SR
>CHLSB07473|A0A0D9RW27/71-212
PSCE---VCA------TPSPEEVQSWAQSFDKLMHSPAGRSVFRAFLRTEYSEENMLFWLACEELKAEANQHVVDEKARLIYEDYVSILSPKEVSLDSRVREGINKKMQEPSAHTFDDAQLQIYTLMHRDSYPRFLSSPTYRALLLQG------PSQ
>DASNO18951|ENSDNOG00000013486/93-234
PSCE---AWV------APSPEEVRSWAQSFDKLMHSPAGRSVFREFLRTEYSEENMLFWLACEELKAEANQHVVDEKARLIYEDYVSILSPKEVSLDSRVREGINKRMQEPSPHTFDDAQLQIYTLMHRDSYPRFLGSPAFRALLRRE------PSQ
>DIPOR00673|ENSDORG00000001349/20-161
PSCD---TCA------PPSPEEVQSWAQSFDKLMHSPAGRSVFRAFLRTEFSEENMLFWLACEELKAEANQHVVDEKARLIYEDYVSILSPREVSLDSRVREGINRKMQEPSAHTFDDAQLQIYTLMHRDSYPRFLGSPTYRALLLSG------APK
>DROAN07971|FBgn0088716/123-271
VNSE-FLDGE------QPTLEEIRSWGKSFDKLMKNSAGRKVFQNFLRSEFSEENILFWLACEDLKKEGSAEVVEEKARLIYEDYISILSPREVSLDSRVREIVNRNMIEPTTHTFDEAQIQIYTLMHRDSYPRFLNSQKFRTLAQLQDN-SNAGSK
>DROBP06584|/122-270
VNSE-FLDGE------QPTLEEIRSWGKSFDKLMKNSAGRKVFQNFLRSEFSEENILFWLACEDLKKEGSAEVVEEKARLIYEDYISILSPREVSLDSRVREIVNRNMIEPTTHTFDEAQIQIYTLMHRDSYPRFLNSQKFRTLAQLQDN-SNAGSK
>DROFC02763|/124-272
VNAE-FLDGE------QPTLEEIRSWGKSFDKLMKSSAGRKVFQNFLRSEFSEENILFWLACEDLKKENSAELVEEKARLIYEDYISILSPREVSLDSRVREIVNRNMIEPTTHTFDEAQIQIYTLMHRDSYPRFLNSQKFKTLAQLQDN-SNAGSK
>DROTK02011|/123-271
VNAE-FLDGE------QPTLEEIRSWGKSFDKLMKSTAGRKVFQNFLRSEFSEENILFWLACEDLKKESSAELVEEKARLLYEDYISILSPREVSLDSRVREIVNRNMIEPTTHTFDEAQIQIYTLMHRDSYPRFLNSQKFKTLAQLQDN-SNAGSK
>DROWI03334|FBgn0224213/120-268
VSSE-FLDGE------QPTLEEIRSWGKSFDKLMKNSTGRKVFRDFLRSEFSEENILFWLACEDLKKENSAEVVEEKARLIYEDYISILSPREVSLDSRVREIVNRNMIEPTTHTFDEAQIQIYTLMHRDSYPRFLNSQKFKTLAQMQDN-SNAGSN
>DROYA04642|FBgn0229686/120-268
VNAE-FLDGE------QPTLEEIRSWGKSFDKLMKSTAGRKVFQNFLRSEFSEENILFWLACEDLKTENSPELVEEKARLIYEDYISILSPREVSLDSRVREIVNRNMIEPTTHTFDEAQIQIYTLMHRDSYPRFLNSQKFKTLAQLQDN-SNAGSK
>ECHTE01800|ENSETEG00000014036/20-161
PSCE---ACA------PPSLEEVRSWAQSFDKLMHSPAGRNIFREFLRTEYSEENMLFWLACEELKAEANQHVVDEKARLIYEDYVSILSPKEVSLDSRVREGINKRMQEPSAHTFDEAQLQIYTLMHRDSYPRFLGSPAYRALLLQG------PTP
>ERIEU00366|ENSEEUG00000015252/20-161
PSCE---ACA------PPSPEKCKSLAQSFDKLMHSPAGRSAFREFLRTEYSEENMLFWLACEELKAEANQHVVDEKARLIYEDYVSILSPKEVSLDSRVREGINKKMQEPSAHTFDDAQLQIYTLMHRDSYPRFLSSPTYRALLLRG------GSQ
>FELCA02869|M3VW57/71-212
PSCE---ACA------TPSPEEVRSWAQSFDKLMHSPAGRSVFREFLRTEYSEENMLFWLACEELKAEANQHVVDEKARLIYEDYVSILSPKEVSLDSRVREGINKKMQEPSAHTFDDAQLQIYTLMHRDSYPRFLSSPTYRALLFQG------SSQ
>FICAL08053|U3K6Y9/54-194
PNCE---ACA------KPTPEEVQGWAQSFDKLMKSPAGRNVFREFLRTEYSEENMLFWLACEELKTECNKHTIDEKARMIYEDYISILSPKEVSLDSRVREVINRKMQEPSSHTFDDAQLQIYTLMHRDSYPRFLNSAIYKSLLQTV-------SH
>GORGO11240|G3QMQ0/71-212
PSCE---VCA------TPSPEEVQSWAQSFDKLMHSPAGRSVFRAFLRTEYSEENMLFWLACEELKAEANQRAVDERARLIYEDYVSILSPKEVSLDSRVREGINKKMQEPSAHTFDDAQLQIYTLMHRDSYPRFLSSPTYRALLLQG------TSQ
>HORSE10905|F7E0S8/71-212
PSCE---ACA------TPSPEEVRSWAQSFDKLMHSAAGRTVFREFLRTEYSEENMLFWLACEELKAEANQHVVDEKARLIYEDYVSILSPKEVSLDSRVREGINKKMQEPSAHTFDDAQLQIYTLMHRDSYPRFLSSPTYRALLLRG------GSQ
>HUMAN19321|RGS19_HUMAN/71-212
PSCE---VCA------TPSPEEVQSWAQSFDKLMHSPAGRSVFRAFLRTEYSEENMLFWLACEELKAEANQHVVDEKARLIYEDYVSILSPKEVSLDSRVREGINKKMQEPSAHTFDDAQLQIYTLMHRDSYPRFLSSPTYRALLLQG------PSQ
>ICTTR02761|ENSSTOG00000021698/90-230
PSCD---ACT------PPSPEEVQSWAQSFDKLMHSPAGRSVFRAFLRTEYSEENMLFWLACEELKAEANQHVVDEKARLIYEDYVSILSPKEVSLDSRVREGINRKMQEPSAHTFDDAQLQIYTLMHRDSYPRFLSSPAYRTLLLRG------SP-
>LATCH02882|M3XIQ4/54-151
PNCE---ACT------KPTTEEMRTWAQSFDKLMKNPAGRNVFREFLRTEYSEENMLFWLACEDLKKEAGKNATEEKARMIYEDYISILSPKEVLSI--VLTG-------------------KQTLLH-----------------------------
>LEPOC06218|W5MDG8/85-225
PNCE---ACT------KPSTEEMRIWAQSFDKLMKNPAGRNVFREFLRTEYSEENMLFWLACEDLKKEINKSVIEEKARMIYEDYISILSPKEVSLDSRVREVINRKMQEPTSQTFEDAQLQIYTLMHRDSYPRFLNSPIYKSLLQSG-------SR
>LOXAF02264|G3U623/90-231
PSCE---ACA------APSPEEVRSWAQSFDKLMRSPAGRNVFREFLRTEYSEENMLFWLACEELKAEANQHVVDEKARLIYEDYVSILSPKEVSLDSRVREGINKRMQEPSAHTFDDAQLQIYTLMHRDSYPRFLSSPVYRALLLHG------PTP
>MACEU02413|ENSMEUG00000001147/71-209
PNCE---TCV------KPSQEEVQSWAKSFDKLMKNPAGRNVFREFLRTEYSEENMLFWLACEELKGEGNKQVIDEKARLIYEDYISILSPKEVSLDSRVREVINKKMQEPSPITFDDAQLQIYTLMHRDSYPRFLNSAFYKALLLSR---------
>MACMU02576|F6WYU6/71-212
PSCE---VCA------TPSPEEVQSWAQSFDKLMHSPAGRSVFRAFLRTEYSEENMLFWLACEELKAEANQHVVDEKARLIYEDYVSILSPKEVSLDSRVREGINKKMQEPSAHTFDDAQLQIYTLMHRDSYPRFLSSPTYRALLLQG------PSQ
>MELGA07315|G1N4B4/76-216
PNCE---ACS------KPTTEEVRGWAQSFDKLMKSPAGRNVFREFLRTEYSEENMLFWLACEELKTECNKHTIDEKARTIYEDYISILSPKEVSLDSRVREVINRKMQEPSSHTFDDAQLQIYTLMHRDSYPRFLNSAIYKSLLQNV-------SR
>MICMU01868|ENSMICG00000004739/71-157
PGCE---VCA------TPSPEEVQSWAQSFDKLMRSPAGRSVFRAFLRTEYSEENMLFWLACEELKAEANQHVVDEKARLIYEDYVSILSPKEVSL-------------------------------------------------------------
>MOUSE14206|B7ZCT1/98-238
PSCE---VCT------PPSPKEVQSWAQSFDKLMHSPTGRSVFRAFLRTEYSEENMLFWLACEELKAEANQHVVDEKARLIYEDYVSILSPKEVSLDSRVREGINRKMQEPSPHTFDDAQLQIYTLMHRDSYPRFLTSPTYRSLLLQG------AP-
>MUSPF10346|M3YBB4/71-212
PGCE---ACA------TPSPEEVRSWAQSFDKLMHSPAGRSVFREFLRTEYSEENMLFWLACEELKAEANQHVVDEKARLIYEDYVSILSPKEVSLDSRVREGINKKMQEPSAHTFDDAQLQIYTLMHRDSYPRFLSSPTYRALLLRG------SSQ
>NOMLE17006|G1RGX8/71-212
PSCE---VCA------TPSPEEVQSWAQSFDKLMHSPAGRSVFRAFLRTEYSEENMLFWLACEELKAEANQHVVDEKARLIYEDYVSILSPKEVSLDSRVREGINKKMQEPSAHTFDDAQLQIYTLMHRDSYPRFLSSPTYRALLLQG------PSQ
>OCHPR02729|ENSOPRG00000015534/71-212
PSCE---ACA------APSPEEVQSWAQSFDKLMNSPAGGSGFRAFLRTEYSEENMLFWLACEELKAEAEQHVVDEKARLIYADYVSILSPKEVSLDSRVREGINKRMQEPSAHTFDDAQLQIYRLMHRDSYPRFLSSPTYRALLLRG------APQ
>ORYLA16215|H2MQJ0/104-244
-NCE---ACT------KPSVEEIRLWSQSFDKLMRNPAGRNVFREFLRTEYSEENMLFWLACEDLKQEANKSAIEEKACSIYEDYISILSPKEVSLDARVREVINRKMQDPTPHTFEDAQLQIYTLMHRDSYPRFLSSNIYKALIHGG-------SR
>OTOGA13938|H0XHV1/71-212
PGCE---VCA------TPSHEEVQSWAQSFDKLMHSPAGRSVFRAFLRTEYSEENMLFWLACEDLKAEANQHVVDEKARLIYEDYVSILSPKEVSLDSRVREGINKKMQEPSAHTFDDAQLQIYTLMHRDSYPRFLSSPTYRALLLRG------ASQ
>PANTR10129|H2R0A1/20-161
PSCE---VCA------TPSPEEVQSWAQSFDKLMHSPAGRSVFRAFLRTEYSEENMLFWLACEELKAEANQHVVDEKARLIYEDYVSILSPKEVSLDSRVREGINKKMQEPSAHTFDDAQLQIYTLMHRDSYPRFLSSPTYRALLLQG------PSQ
>PAPAN01937|A0A096NN27/85-225
PSCE---VCA------TPSPEEVQSWAQSFDKLMHSPAGRSVFRAFLRTEYSEENMLFWLACEELKAEANQHVVDEKARLIYEDYVSILSPKEVSLDSRVREGINKKMQEPSAHTFDDAQLQIYTLMHRDSYPRFLSSPTYRALLLQG------PS-
>PELSI12570|K7FSW2/76-216
PNCE---ACL------KPTPDEVQGWSQSFDKLMKNPAGRNVFREFLRTEYSEENMLFWLACEELKTECNKHLIEEKARVIYEDYISILSPKEVSLDSRVREVINRRMQEPSSHTFDDAQLQIYTLMHRDSYPRFLNSPLYKSLEQRL-------SA
>PETMA01000|S4RFE1/71-211
QSPE---ESG------KLSLEEVTSWSHCFERLMHSAAGRAVFREFLRTEFSEENLLFWLACEDLKKEENKNIVEEKARTIYEDYISILSPKEVSLDSRVREVINRNMVEPSAHTFDDAQLQIYTLMHRDSYPRFLGSSVYSALLQSL-------SS
>PONAB08383|H2P2P1/41-182
PSCE---VCA------TPSPEDVQSWAQSFDKLMHSPAGRSVFRAFLRTEYSEENMLFWLACEELKAEANQHVVDEKARLIYEDYVSILSPKEVSLDSRVREGINKKMQEPSAHTFDDAQLQIYTLMHRDSYPRFLSSPTYRALLLQG------PSQ
>PROCA02843|ENSPCAG00000015734/75-216
PSCE---ACA------PPSPEEVRSWAQSFDKLMHSPAGRNVFREFLRTEYSEENMLFWLACEELKAEANQHVVDEKARLIYEDYVSILSPKEVSLDSRVREGINKRMQEPSVHTFDDAQLQIYTLMHRDSYPRFLSSPVYRGLLLCE------PTP
>PTEVA00704|ENSPVAG00000000515/71-212
PSCE---VCS------TPSPEEVRGWAQSFDKLMHSPAGRSAFREFLRTEYSEENMLFWLACEELKGEADQHAVDEKARLIYEDYVSILSPKEVSLDSRIREGINKKMQEPSAHTFDDAQLQIYTLMHRDPYPRFLGSPAYRALLLRG------APQ
>RATNO14227|RGS19_RAT/71-211
PSCE---VCT------PPSPEEVQSWAQSFDKLMHSPTGRSVFRAFLRTEYSEENMLFWLACEELKTEADRHVVDEKARLIYEDYVSILSPKEVSLDSRVREGINRKMQEPSPHTFDDAQLQIYTLMHRDSYPRFLTSPTYRSLLLQG------AP-
>SARHA05530|G3WVD3/71-211
PNCE---TCT------KPSPEEVQSWAKSFDKLMKNPAGRNVFREFLRTEYSEENMLFWLACEELKGEGNKQAIDEKARLIYEDYISILSPKEVSLDSRVREVINKKMQEPSSHTFDDAQLQIYTLMHRDSYPRFLNSAFYKALLLNT------S-R
>SHEEP04420|W5PEJ0/69-201
PSCE---VCAT----PTPTPEEVRSWAQSFDKLMHSPAGRSVFREFLRTEYSEENMLFWLACEELKAEANQHVVDEKARLIYEDYVSILSPKEVSLDSRVREGINKKMQEPSAHTFDDAQLQIYT-----------SSPAYRTLLLQG------ASQ
>STRPU17169|/77-217
VNGD---SNE------MPTLDEIRLWHQSFDTLMSSGKGRRKFREFLRSEYSEENLLFWLACEELHKETNSASVEEKARLIYEDYISILSPKEVSLDSSTREIVNNNMVDPTIHAFDEAQKQIYILMLRDSFPRFLNSKMFRNLMETL-------SV
>TARSY00381|ENSTSYG00000000128/15-156
PSCD---VCA------TPSPEEVQSWAQSFDKLMHSPAGRSVFRAFLRTEYSEENMLFWLACEELKAEASQHVVDEKARLIYEDYVSILSPKEVSLDSRVREGINKKMQEPSAHTFDDAHMQIYTLMHRDSYPRFLSSPAYRALLLRG------ASQ
>TETNG15703|H3DMR6/24-169
PTHE-A-PTP------KPTLEEVCLWGQSFDKLMCCPAGRNSFRQFLRTEFSEENMLFWLACDEFRREANKSTVEERARAIYEDYISILSPKEVSLDSRVREAINRNMQEPTLHTFDDAQLQIYTLMQRDSYPRYMNSPVYKNLFNALTE---QPPE
>TUPBE01596|ENSTBEG00000015727/70-210
PSCE---VCA------TPSPEEVQSWAQSFDKLMHSAAGRSVFREFLRTEYSEENMLFWLACEELKAEANQHVVDEKARLIYEDYVSILSPKEVSLDSRVREGINKEMQEPSAHTFDDAQLQIYALMHRDSYPRFLSSPTYRALLLQG------P-A
>TURTR01651|ENSTTRG00000005909/70-211
PSCE---ACA------TPSPEEVRSWAQSFDKLMHSPAGRSVFREFLRTEYSEENMLFWLACEELKAEANQHVVDEKARLIYEDYVSILSPKEVSLDSRVREGVNKKMQEPSAHTFDDAQLQIYTLMHRDSYPRFLSSPAYRALLLRG------RST
>XENTR17930|F6QNX6/20-160
PHCE---VCS------KPSSEEIRSWAGSFEKLMKSPAGRNVFREFLRTEYSEENMLFWLACEELKKEYCRPSVEEKARGIYEDYISILSPKEVSLDSRVREMINRRMQDPSPHTFDDAQLQIYTLMHRDSFPRFLNSGIYKSLLQNI------S-R

RGS20:
>AILME02117|G1M100/238-379
PTSPP----S--PSPTLEEVNAWAQSFDKVMLTPAGRNAFREFLRTEFSEENMLFWMACEELKKEANKTIIEEKARIIYEDYISILSPKEVSLDSRVREVINRNMVEPSQHIFDDAQLQIYTLMHRDSYPRFMNSALYKDLLQSLAEK
>BOVIN03838|RGS20_BOVIN/229-370
PTCEE----S--PGPTLEEASAWAQSFDKLMLTPAGRNAFREFLRTEFSEENMLFWMACEELKKEANKATIEEKARIIYEDYISILSPKEVSLDSRVRETINRSMAEPSRNIFDDAQLQIYTLMHRDSYPRFMNSALYKDLLRSLSEK
>CALJA07884|F7I246/243-384
PTWEE----S--PAPTLEEVNAWAQSFDKLMVTPAGRNAFREFLRTEFSEENMLFWMACEELKKEANKNIIEEKARIIYEDYISILSPKEVSLDSRVREVINRNMVEPSQHIFDDAQLQIYTLMHRDSYPRFMNSTVYKDLLQSLSEK
>CANLF11643|E2RH78/236-377
PSCEE----S--PSPTLEEVNAWSQSFDKVMLTPAGRNAFREFLRTEFSEENMLFWMACEELKKEANKTIIEEKARTIYEDYISILSPKEVSLDSRVREVINRNMVEPSQHIFDDAQLQIYTLMHRDSYPRFMNSALYKDLLQSLSEK
>CAVPO05357|ENSCPOG00000025147/230-371
PPCEE----S--PAPTLEEVSAWARSFDNLMVTPAGRNAFRQFLRTEFSEENMLFWMACEELKKEANKNIIEEKARIIYEDYISILSPKEVSLDSRVREIINRNMGEPSPHIFDDAQLQIYTLMHRDSYPRFMNSAVYKDLLQSLSEK
>CHLSB17121|A0A0D9RQB2/243-388
PTWEERSPRS--PAPTLEEVNAWAQSFDKLMVTPAGRNAFREFLRTEFSEENMLFWMACEELKKEANKNIIEEKARIIYEDYISILSPKEVSLDSRVREVINRNMVEPSQHIFDDAQLQIYTLMHRDSYPRFMNSAVYKDLLQSLSEK
>FELCA18120|M3WKN4/239-384
PTCEESLHRS--PSPTLEEVSAWAQSFDKVMLTPAGRNAFREFLRTEFSEENMLFWMACEELKKEANKTVIEEKARTIYEDYISILSPKEVSLDSRVREVINRNMGEPSQHIFDDAQLQIYTLMHRDSYPRFMNSALYKDLLQSLSEK
>GORGO19545|G3QGB7/243-388
PTWEERSPRS--PAPTLEEVNAWAQSFDKLMVTPAGRNAFREFLRTEFSEENMLFWMACEELKKEANKNIIEEKARIIYEDYISILSPKEVSLDSRVREVINRNMVEPSQHIFDDAQLQIYTLMHRDSYPRFMNSAVYKDLLQSLSEK
>HORSE19065|F7A512/236-377
PTCEE----S--PAPTLEEVSAWAQSFDKLMLTPAGRNAFREFLRTEFSEENMLFWMACEELKKEANKNIIEEKARIIYEDYVSILSPKEVSLDSRVREVINRNMVEPSQHIFDDAQLQIYTLMHRDSYPRFMNSALYKDLLQSLSEK
>HUMAN27804|RGS20_HUMAN/243-384
PTWEE----S--PAPTLEEVNAWAQSFDKLMVTPAGRNAFREFLRTEFSEENMLFWMACEELKKEANKNIIEEKARIIYEDYISILSPKEVSLDSRVREVINRNMVEPSQHIFDDAQLQIYTLMHRDSYPRFMNSAVYKDLLQSLSEK
>MACMU21297|ENSMMUG00000015417/186-327
FWSPR----S--PAPTLEEVNAWAQSFDKLMVTPAGRNAFREFLRTEFSEENMLFWMACEELKKEANKNIIEEKARIIYEDYISILSPKEVSLDSRVREVINRNMVEPSQHIFDDAQLQIYTLMHRDSYPRFMNSAVYKDLLQSLSEK
>MICMU08640|ENSMICG00000015672/207-343
------------PSPTLEEVSAWAQSFDKLMITPAGRNTFREFLRTEFSEENMLFWMACEELKKEANKTIIEEKARIIYDDYISILSPKEVSLDSRVREVINKNMVEPSQHIFDDAQLQIYTLMHRDSYPRFMNSALYKDLLRSLSEK
>MOUSE00011|E9Q720/227-368
PACEE----S--PTPTLEEVCAWAQSFDNLMVTPAGRNAFREFLRTEFSEENMLFWMACEELKREANKSTIEEKARIIYEDYISILSPKEVSLDSRVREVINRNMVDPSQHIFDDAQLQIYTLMHRDSYPRFMNSTVYKDLLTSLAEK
>NOMLE02182|G1QJP7/243-384
PTWEE----S--PAPTLEEVNAWAQSFDKLMVTPAGRNAFREFLRTEFSEENMLFWMACEELKKEANKNIIEEKARIIYEDYISILSPKEVSLDSRVREVINRNMVEPSQDIFDDAQLQIYTLMHRDSYPRFMNSAVYKDLLQSLSEK
>OCHPR14625|ENSOPRG00000000904/165-301
------------ASPTLEEVHAWAQSFDNLMVTPAGRNAFREFLRTEFSEENMLFWMACEELKKETNKSVIEEKARIIYDDYISILSPKEVSLDSRVREVINRNMVEPSQNIFDDAQLQIYTLMHRDSYPRFMNSALYKDLLQSLAEK
>PANTR16601|H2QW59/243-384
PTWEE----S--PAPTLEEVNAWAQSFDKLMVTPAGRNAFREFLRTEFSEENMLFWMACEELKKEANKNIIEEKARIIYEDYISILSPKEVSLDSRVREVINRNMVEPSQHIFDDAQLQIYTLMHRDSYPRFMNSAVYKDLLQSLSEK
>PIGXX12185|ENSSSCG00000006262.2/235-376
PTCEE----S--PSPTLEEASAWARSFEQLMLTAAGRNAFREFLRTEFSEENLLFWMACEELKKEANKTIIEEKARIIYEDYISILSPKEVSLDSRVRELIDRNMAEPSPHIFDDAQLQIYTLMHRDSYPRFLSSTLYKDLLRALSER
>PONAB15222|H2PQB0/243-384
PTWEE----S--PAPTLEEVNAWAQSFDKLMVTPAGRNAFREFLRTEFSEENMLFWMACEELKKEANKNIIEEKARIIYEDYISILSPKEVSLDSRVREVINRNMVEPSQHIFDDAQLQIYTLMHRDSYPRFMNSAVYKDLLQSLSEK
>PROCA09087|ENSPCAG00000004295/237-378
PTCEE----S--VTPTLEEVIAWAHSFDKLMITPAGRNAFREFLRTEFSEENMLFWMACEELKKEANKNMIEEKARIIYENYISILSPKEVSLDSRVREVINRNMLEPSQHIFDDAQLQIYTLMHRDSYPRFMNSTVYKDLLRSLAEK
>SHEEP19181|W5PWP5/242-385
PTCEE----SPSPGPTLEEASAWAQSFDKLMLTPAGRNAFREFLRTEFSEENMLFWMACEELKKEANKAMIEEKARVIYEDYISILSPKEVSLDSRVRETINRSMAEPSRNIFDDAQLQIYTLMHRDSYPRFTNSALYKDLLRSLSEK
>TURTR03948|ENSTTRG00000011639/235-376
PICEE----S--PGPSLEEASAWAQSFDKLMLTPAGRNAFREFLRTEFSEENMLFWMACEELKKEANKTTIEEKARIIYEDYVSILSPKEVSLDSRVRETINRSMAEPSPHIFDDAQLQIYTLMHRDSYPRFMNSALYKDLLRSLSEK

RGS21:
>AILME03641|G1MAT7/23-163
R----------------S----------------------------------------------QCYCQGSP-TT-ETMAWSENMDTLLTNQAGLDAFRTFLKSEFSEENVEFWLACEDFKKTENAEKIASKAKMIYSEFIEADAPKEINIDFSTRDLISKNVAEPTLKCFDEAQKLIYSLMAKDSFPRFLKSEIYKKLCTQ-----LCP-
>ANAPL07962|R0KCJ0/2-143
K----------------D----------------------------------------------RCCFHRSN-IE-ETMASSDSVDTLLANKDGLEAFRKFLKSEFSEENVEFWLACEDFKKTKSSTKITLKAQRIYSDFIEADAPKEINIDFHTRNHISQNISEPTLSCFDDAQRLIYSLMAKDSFPRFLRSNEYKELVKK-----QQNR
>BOVIN05106|E1BH23/3-144
K----------------G----------------------------------------------RCCFHRSP-TT-ETVAWSENMDTLLTNQAGLDAFRTFLKSEFSEENVEFWLACEDFKKTESAEKIASKARMIYSEFIEADAPKEINIDFSTRDLISKNIAEPTLKCFDEAQKLIYSLMANDSFPRFLKSEIYKKLVNS-----KEIG
>CALJA09490|F6XIK3/2-143
K----------------G----------------------------------------------RCCFYRSP-TM-EAMTWSENMDTLLANQAGLDAFRTFLKSEFSEENVEFWLACEDFKKTTNAEKIASKAKMIYSEFIEADAPKEINIDFSTRDLISKNIAEPTLKCFDEAQKLIYSLMAKDSFPRFLKSEIYRKLINR-----QQVA
>CANLF14341|F1PJU8/2-143
K----------------G----------------------------------------------RCCFYRSP-TT-DTMAWSENMDTLLTNQAGLDAFRTFLKSEFSEENVEFWLACEDFKKTESAEKIASKAKMIYSEFIEADAPKEINIDFSTRDLISKNIAEPTLKCFDEAQKLIYSLMAKDSFPRFLKSEIYKKLVNS-----KQVG
>CAVPO13797|ENSCPOG00000019596/2-143
K----------------G----------------------------------------------RCCFYRSP-TT-ETTAWSENMDTLLANQAGLDAFRTFLKSEFSEENVDFWLACEDFKKTESAEKIASKARMIYSEFIVADAPKEINIDFSTRDVISRNITEPTVRCFDEAQKLVYSLMAKDSFPRFLKSEIYRKLVNS-----QQVG
>CHICK12813|ENSGALG00000023897/2-160
SISRAARKSNDDYVHMEY---------------------------------------------NSTHTKQSN-TE-ETLAWSDSVDTLLANKDGLAAFRKFLKSEFSEENVEFWLACEDFKRTKSSASITAKAQKIYADFIEADAPKEINIDFHTRNHISQNISEPTLSCFDDAQRLIYSLMAKDSFPRFLRSKEYKELAKK-----QENR
>CHOHO06423|ENSCHOG00000000540/2-135
P----------------V----------------------------------------------KCCFHRSS-PA-EAIAWSENMDTLLANQAGLDAFRTFLKSEFSEENIDFWLACEDFKKTESAEKVASKAKMIYSEFIEVDAPKEINIDFSTRDLISKNIAEPTLKCFDEAQKIIYCLMVKDSFPRFLKSEIYKK-------------
>DASNO05826|ENSDNOG00000049052/2-143
K----------------G----------------------------------------------RCCFYRSP-PA-EAMAWSENMDTLLANQAGLDAFRTFLKSEFSEENVEFWLACEDFKKTENAEKIASKAKLIYSEFIEADAPKEINIDFSTRDLISKNIAEPTLKCFDEAQRLIYSLMAKDSFPRFLKSEIYKKLVNS-----QQVG
>DIPOR05901|A0A1S3FL04/2-143
P----------------V----------------------------------------------KCCFYRSP-TT-EAMTWSENMDTLLANQAGLDAFRTFLKSEFSEENVEFWLACEDFKKTECAEKIVSKAKRIYSEFIVADAPKEINIDFSTRDLISKNIAEPTIKCFDEAQKLIYSLMAKDSFPRFLKSEIYKKLVTS-----QQVG
>FELCA17816|M3WNJ4/2-143
K----------------G----------------------------------------------RCCFYRSP-TT-ETMAWSENMDTLLTNQAGLDAFRTFLKSEFSEENVEFWLACEDFKKTESAEKMASKAKMIYSEFIEADAPKEINIDFSTRDLISKNIAEPTLKCFDEAQKLIYSLMAKDSFPRFLKSEIYKKLVNG-----KQVG
>HORSE14036|F6Y3P7/2-143
K----------------G----------------------------------------------RCCFYRSP-TT-EATAWCENMDTLLTNQAGLDAFRTFLKSEFSEENVEFWLACEDFKKTESAEKIASKARMIYSEFIEADAPKEINIDFSTRDLISKNIAEPTLKCFDEAQKLIYSLMAKDSFPRFLKSEIYKKLVNS-----KQVG
>HUMAN02257|RGS21_HUMAN/2-143
P----------------V----------------------------------------------KCCFYRSP-TA-ETMTWSENMDTLLANQAGLDAFRIFLKSEFSEENVEFWLACEDFKKTKNADKIASKAKMIYSEFIEADAPKEINIDFGTRDLISKNIAEPTLKCFDEAQKLIYCLMAKDSFPRFLKSEIYKKLVNS-----QQVP
>ICTTR07133|ENSSTOG00000021701/2-143
K----------------G----------------------------------------------RCCFYRSP-AT-EAMAWSENMDTLLANQAGLDAFRTFLKSEFSEENVEFWLACEDFKKTESAEKIASKAKIIYSEFIVADAPKEINIDFSTRDLISKNIAEPTTKCFDEAQKLIYSLMAKDSFPRFLKSEIYKKLVNS-----QQVG
>LATCH04771|H3ACV4/2-195
C----------------RGLASLPTTCLERAKEFKTRLGILLQKSDTQNESLVSNKTEKANKNSKSSMTDSICPD-EVSCWKESLDKLLSSKQGLATFRIFLKSEFSEENLDFWMACEDYKKIKSPAKLASKAKKIYEEFIQTDATREINIDYETRDITKKNILEATPSCFDEAQNKIYILMKKDSYLRFLKSAVYQGMVKKTACNSSSQQ
>LOXAF13654|G3X8I3/2-143
K----------------G----------------------------------------------RCCFNRSP-SS-EAMAWSENMDTLLANQAGLDAFKTFLRSEFSEENVEFWLACEDFKKTESAEKIASKAKMIYSEFIEADAPKEINIDFSTRDLISKNIAEPTLKSFDEAQKLIYSLMAKDSFPRFLKSEVYKKLVNS-----QQVG
>MACMU02197|F6WQB9/2-143
K----------------G----------------------------------------------RCCFYRSQ-TT-EAMTWSENMDTLLANQAGLDAFRTFLKSEFSEENVEFWLACEDFKKTKNAEKIASKARMIYSEFIEADAPKEINIDFSTRDLISKNIAEPTLKCFDEAQKLIYCLMAKDSFPRFLKSEIYKKLVNS-----QQVP
>MELGA02181|G1N191/2-143
K----------------D----------------------------------------------RCCFHRSN-TE-ETLAWSDSVDTLLANKDGLAAFRKFLKSEFSEENVEFWLACEDFKKTKSSTKIAAKAQKIYADFIEADAPKEINIDFHTRNHISQNISEPTLSCFDDAQRLIYSLMAKDSFPRFLRSKEYKELAKK-----QDNR
>MONDO00514|K7E347/2-138
P-------------------------------------------------------------------VKST-PT-NAMAWSESMDTLLANQAGLDAFRTFLKSEFSEENVEFWLACEDYKKTESAEKIASKAMMIYSEFIQADAPKEINIDFSTRDLISRNISQPTLKCFDEAQRLIYSLMAKDSFPRFLKSEAYKKLVNS-----QQDG
>MOUSE00991|V9GXQ3/2-143
P----------------V----------------------------------------------KCCFYRSP-TT-ETLAWSENMDSLLANQAGLDAFRTFLKSEYSEENVEFWLACEDFKKTECREKIATKAKTIYSEFIVADAPKEINIDFSTRDLISRNIAEPTPKCFDEAQKLIYSLMAKDSFPRFLKSEIYKKLVNS-----QQVG
>NOMLE07022|G1S8T1/2-143
P----------------V----------------------------------------------KCCFYRSP-TA-ETMTWSENMDTLLANQAGLDAFRTFLKSEFSEENVEFWLACEDFKKTKNAEKIASKAKMIYSEFIEADAPKEINIDFSTRDLISKNIAEPTLKCFDEAQKLIYCLMAKDSFPRFLKSEIYKKLVNS-----QQVP
>OCHPR05019|ENSOPRG00000018904/2-138
P----------------V----------------------------------------------KCCFYRSP-TT-ESMAWSENMDTLLANQAGLDAFRTFLKSEFSEENVEFWLACEDFKKTESAEKIASKARMIYSEFIKADAPKED--DFSTRDLISKI--ASTLKCFDEAQ-LIYSLMAKDSFPRFLKSEIYKKLVNS-----EQVG
>ORNAN05868|F6ZHI6/2-143
K----------------S----------------------------------------------SCCFHRST-SR-EAMAWSQSMDTLLANKAGLDAFRTFLKSEFSEENVEFWLACEDFKKTKSAEKIISKAKMIYSEFIRADAPKEINIDFSTRDLISRNISEPTLRCFDDAQRLIYSLMAKDSFPRFLKSEIYKKLINS-----RQNG
>OTOGA15341|H0XKT1/2-143
K----------------G----------------------------------------------RCCFYRSP-AT-EALAWSENMDTLLANEAGLDAFRKFLQSEFSEENVEFWLACEDFKKTENVEKIASKAKMIYTEFIEADAPKEINIDFSTRDLISKNIAEPTLKCFDEAQKLIYSLMAKDSYPRFLKSEIYKKLVNS-----QQVT
>PANTR01509|H2RCH6/2-143
P----------------V----------------------------------------------KCCFYRSP-TA-ETMTWSENMDTLLANQAGLDAFRIFLKSEFSEENVEFWLACEDFKKTKNADKIASKAKMIYSEFIEADAPKEINIDFSTRDLISKNIAEPTLKCFDEAQKLIYCLMAKDSFPRFLKSEIYKKLVNS-----QQVP
>PAPAN01666|A0A096NBD7/2-137
Y----------------S----------------------------------------------FWSYYYSV------CYYT--KLFLIYFIAGLDAFRTFLKSEFSEENVEFWLACEDFKKTKNAEKIASKARMIYSEFIEADAPKEINIDFSTRDLISKNIAEPTLKCFDEAQKLIYCLMAKDSFPRFLKSEIYKKLVNS-----QQVP
>PELSI07292|K7FEK3/2-132
K----------------G----------------------------------------------RCCFHRST-SR-ETMEWSESVDTLLESKDGLDAFRTFLKSEFSEENIDFWMACEDFKKTKSSAKIVSKAQKIYSEFIQADAPREINIDFTTRDCITQNISEPTLKCFDDAQRQIYSLMAK-----------YKELVNK-----QQNG
>PIGXX01927|ENSSSCG00000010807.1/2-143
K----------------G----------------------------------------------RCCFHRSP-PT-ETMAWSENMDTLLSNQAGLDAFRTFLKSEFSEENVEFWLACEDFKKTESAEKLVSKAKVIYSEFIEADAPKEINIDFSTRDLISKNIAEPTRKCFDEAQKLIYSLMAKDSFPRFLKSEIYKELVHS-----RQVG
>PRIPA00298|H3DSB7/2-140
P----------------KRKNTAP-----------ARLG------------GVSAKENRPRDNARDDPYEKP-TYDTIFSWSQSFENLMKNRSGQKFFAEFLKSEYSDENILFWQACEELKREKNAEKIEEKARIIYEDFISILSPKEVSLDSRVREIVNNNMNLRNEETDTRDSNSIV--------------------------------
>PTEVA08195|ENSPVAG00000010868/2-143
P----------------V----------------------------------------------KCCFYRSP-TT-EAVARSENMDTLLTNQAGLDAFRTFLKSEFSEENVEFWLACEDFKKTENAEKIASKAKMIYSEFIEADAPKEINIDFSTRDLISKNIAEPTLKCFDEAQKLIYGLMAKDSFPRFLKSEIYKKLVNS-----KQVG
>RABIT05920|G1TTJ7/2-143
K----------------G----------------------------------------------RCCFYRSP-TM-ESMAWSENMDTLLANQAGLDAFRTFLKSEFSEENVEFWLACEDFKKTESAEKIASKAQMIYSEFIEADAPKEINIDFSTRDLISKNIAEPTLKCFDEAQKLIYSLMAKDSFPRFLKSEIYKKLVNS-----QQVG
>RATNO06203|A0A0G2JZN6/2-143
P----------------V----------------------------------------------SCCFYRSP-TT-ETLAWSENMDSLLANQAGLDAFRTFLKSEFSEENVEFWLACEDFKKTECREKIATKAKMIYSEFIVADAPKEINIDFSTRDLISRNIAEPTPKCFDEAQKLIYSLMAKDSFPRFLKSEIYKKFINT-----QQVG
>SHEEP03565|W5PJI7/3-144
K----------------G----------------------------------------------RCCFHRSP-TT-ETMAWSENMDTLLTNQAGLDAFRTFLKSEFSEENVEFWLACEDFKKTESAEKIASKARMIYSEFIEANAPKEINIDFSTRDLISKNIAEPTLKCFDEAQKLIYSLMAKDSFPRFLKSEIYKKLVNS-----KEIG
>TARSY11146|ENSTSYG00000008163/2-103
P----------------V----------------------------------------------KCCFYRSS-TT-EAVTWPENMDTLLANQAGLDAFRTFLKSEFSEENVEFWLACEDFKKTENAEKIASKAKMIYSEFIEADAPKE----------------------------------------RFLKSEIYKKLVNN-----QQIG
>TRIAD07475|B3RNJ9/1-122
--------------------------------------------------------------------------------VMALLKVYVNSLNGIEAFARFLKSEFSDENIKFWLACEEFRKIDNKGEIESRAKWIYDTYVSRKAKTEINLDSKTRSHIRKRMESIDNNIFDQGQKCIKELMATDSYPRFIKSSKYRSLLA----------
>TURTR01557|ENSTTRG00000006208/2-142
P----------------V----------------------------------------------KCCFHRSP-TT-ETTVCSENMDTLLTNQAGLDAF-TFLKSEFSEENAELWLACEDFKKTESAEKIASKAKMIYSEFIEADAPEEINIDFSTTDLISKNIAEPTLKCFDEAQQVIYSLMTKDSFPRFLKSEIYKKLVNS-----KQVG
>VICPA03586|ENSVPAG00000011285/2-143
P----------------V----------------------------------------------KCCFHRSP-TA-EAVAWSENMDTLLTSQAGLDAFRTFLKSEFSEENVEFWLACEDFKKTECTEKIASKARMIYSEFIEADAPKEINIDFSTRDLISKNISEPTLRCFDEAQKLIYSLMAKDSFPRFLKSEIYKQLVNS-----KQVG
