# Supplementary material for: A Global Map of G Protein Signaling Regulation by RGS Proteins
Source: Cell. 2020 Oct 15;183(2):503–521.e19. doi: 10.1016/j.cell.2020.08.052 (PMC7572916; doi:10.1016/j.cell.2020.08.052)
Supplement: Data S3. Missense Variations of RGS Proteins in the Human Population, Related to Figure 7 [file mmc5.xlsx]

## Sheet: RGS1
Gene	GenBank	ENST	Chromosome	Position	RGSd	Selectivity	Conserved	rsID	Consequence	Transcript Consequence	Allele Count	Allele Frequency	Homozygote Count	Allele Count African	Allele Number African	Allele Frequency African	Homozygote Count African	Allele Count Latino	Allele Number Latino	Allele Frequency Latino	Homozygote Count Latino	Allele Count Ashkenazi Jewish	Allele Number Ashkenazi Jewish	Allele Frequency Ashkenazi Jewish	Homozygote Count Ashkenazi Jewish	Allele Count East Asian	Allele Number East Asian	Allele Frequency East Asian	Homozygote Count East Asian	Allele Count European (Finnish)	Allele Number European (Finnish)	Allele Frequency European (Finnish)	Homozygote Count European (Finnish)	Allele Count European (non-Finnish)	Allele Number European (non-Finnish)	Allele Frequency European (non-Finnish)	Homozygote Count European (non-Finnish)	Allele Count Other	Allele Number Other	Allele Frequency Other	Homozygote Count Other	Allele Count South Asian	Allele Number South Asian	Allele Frequency South Asian	Homozygote Count South Asian	MVs (Total)	MVs (RGSd)
RGS1	NM_002922	ENST00000367459	1	2				rs199651205	p.Arg2Ser	c.4C>A	4	1.59927e-05	0	2	16242	0.000123138	0	1	34478	2.9004e-05	0	0	10018	0	0	0	18358	0	0	0	21556	0	0	1	112802	8.86509e-06	0	0	6080	0	0	0	30580	0	0	691	430
RGS1	NM_002922	ENST00000367459	1	2				rs199651205	p.Arg2Gly	c.4C>G	4	1.42096e-05	0	0	24956	0	0	0	35326	0	0	0	10308	0	0	0	19918	0	0	0	25032	0	0	4	128214	3.11978e-05	0	0	7166	0	0	0	30580	0	0
RGS1	NM_002922	ENST00000367459	1	2				rs199651205	p.Arg2Cys	c.4C>T	3	1.19945e-05	0	0	16242	0	0	0	34478	0	0	0	10018	0	0	0	18358	0	0	0	21556	0	0	3	112802	2.65953e-05	0	0	6080	0	0	0	30580	0	0
RGS1	NM_002922	ENST00000367459	1	2				rs140779829	p.Arg2His	c.5G>A	12	4.79724e-05	0	0	16240	0	0	0	34474	0	0	0	10024	0	0	2	18354	0.000108968	0	0	21556	0	0	10	112828	8.86305e-05	0	0	6086	0	0	0	30582	0	0
RGS1	NM_002922	ENST00000367459	1	3				rs201470045	p.Ala3Thr	c.7G>A	48	0.000170452	1	47	24956	0.00188331	1	0	35330	0	0	0	10322	0	0	0	19926	0	0	0	25022	0	0	1	128274	7.79581e-06	0	0	7178	0	0	0	30596	0	0
RGS1	NM_002922	ENST00000367459	1	3				rs201470045	p.Ala3Ser	c.7G>T	1	3.99664e-06	0	0	16244	0	0	0	34482	0	0	0	10032	0	0	0	18366	0	0	0	21548	0	0	1	112852	8.86116e-06	0	0	6090	0	0	0	30596	0	0
RGS1	NM_002922	ENST00000367459	1	5				rs1471558887	p.Ala5Val	c.14C>T	1	3.99498e-06	0	0	16248	0	0	0	34492	0	0	0	10030	0	0	0	18360	0	0	0	21580	0	0	0	112912	0	0	0	6096	0	0	1	30596	3.2684e-05	0
RGS1	NM_002922	ENST00000367459	1	6				rs1167070825	p.Ile6Val	c.16A>G	1	3.99431e-06	0	0	16244	0	0	1	34492	2.89922e-05	0	0	10030	0	0	0	18362	0	0	0	21596	0	0	0	112934	0	0	0	6102	0	0	0	30596	0	0
RGS1	NM_002922	ENST00000367459	1	9				rs755701133	p.Pro9Ser	c.25C>T	1	3.99406e-06	0	0	16244	0	0	0	34496	0	0	0	10040	0	0	0	18366	0	0	0	21600	0	0	1	112932	8.85489e-06	0	0	6094	0	0	0	30600	0	0
RGS1	NM_002922	ENST00000367459	1	11				rs779640636	p.Leu11Ser	c.32T>C	9	3.19296e-05	0	0	24962	0	0	0	35358	0	0	0	10336	0	0	0	19918	0	0	2	25090	7.9713e-05	0	7	128416	5.45103e-05	0	0	7186	0	0	0	30604	0	0
RGS1	NM_002922	ENST00000367459	1	12				rs748980909	p.Asp12Glu	c.36C>A	2	7.09572e-06	0	0	24958	0	0	0	35360	0	0	0	10338	0	0	0	19918	0	0	0	25092	0	0	2	128408	1.55754e-05	0	0	7184	0	0	0	30602	0	0
RGS1	NM_002922	ENST00000367459	1	13				rs1398909493	p.Lys13Glu	c.37A>G	2	7.9841e-06	0	0	16246	0	0	0	34510	0	0	0	10048	0	0	0	18364	0	0	0	21628	0	0	0	113002	0	0	0	6098	0	0	2	30602	6.53552e-05	0
RGS1	NM_002922	ENST00000367459	1	17					p.Met17Thr	c.50T>C	1	3.9931e-06	0	0	16246	0	0	0	34506	0	0	0	10046	0	0	0	18350	0	0	0	21636	0	0	1	112942	8.8541e-06	0	0	6102	0	0	0	30604	0	0
RGS1	NM_002922	ENST00000367459	1	18				rs1334107111	p.Phe18Leu	c.54C>A	2	7.98626e-06	0	0	16248	0	0	0	34508	0	0	0	10040	0	0	0	18340	0	0	0	21638	0	0	2	112950	1.77069e-05	0	0	6100	0	0	0	30606	0	0
RGS1	NM_002922	ENST00000367459	1	21				rs748501879	p.Ala21Thr	c.61G>A	4	1.41953e-05	0	0	24960	0	0	0	35336	0	0	0	10336	0	0	0	19900	0	0	0	25110	0	0	2	128350	1.55824e-05	0	0	7186	0	0	2	30606	6.53467e-05	0
RGS1	NM_002922	ENST00000367459	1	21				rs772479640	p.Ala21Val	c.62C>T	1	3.99367e-06	0	0	16244	0	0	1	34496	2.89889e-05	0	0	10044	0	0	0	18346	0	0	0	21640	0	0	0	112926	0	0	0	6098	0	0	0	30602	0	0
RGS1	NM_002922	ENST00000367459	1	23				rs770999624	p.Pro23Ser	c.67C>T	6	2.39622e-05	0	0	16242	0	0	0	34494	0	0	0	10042	0	0	0	18342	0	0	0	21638	0	0	0	112924	0	0	0	6102	0	0	6	30610	0.000196014	0
RGS1	NM_002922	ENST00000367459	1	23				rs1341020921	p.Pro23Gln	c.68C>A	1	3.99383e-06	0	0	16246	0	0	0	34486	0	0	0	10044	0	0	0	18344	0	0	0	21638	0	0	1	112920	8.85583e-06	0	0	6102	0	0	0	30606	0	0
RGS1	NM_002922	ENST00000367459	1	26				rs146894683	p.Leu26Met	c.76T>A	1	3.99485e-06	0	1	16244	6.15612e-05	0	0	34486	0	0	0	10048	0	0	0	18338	0	0	0	21640	0	0	0	112862	0	0	0	6098	0	0	0	30606	0	0
RGS1	NM_002922	ENST00000367459	1	26				rs1249178663	p.Leu26Phe	c.78G>C	1	3.99537e-06	0	0	16246	0	0	0	34480	0	0	0	10044	0	0	0	18338	0	0	0	21636	0	0	0	112844	0	0	0	6096	0	0	1	30606	3.26733e-05	0
RGS1	NM_002922	ENST00000367459	1	28				rs765487757	p.Gly28Glu	c.83G>A	2	7.99322e-06	0	0	16240	0	0	0	34470	0	0	0	10044	0	0	2	18336	0.000109075	0	0	21632	0	0	0	112790	0	0	0	6094	0	0	0	30606	0	0
RGS1	NM_002922	ENST00000367459	1	28				rs765487757	p.Gly28Ala	c.83G>C	3	1.19898e-05	0	0	16240	0	0	0	34470	0	0	0	10044	0	0	0	18336	0	0	0	21632	0	0	3	112790	2.65981e-05	0	0	6094	0	0	0	30606	0	0
RGS1	NM_002922	ENST00000367459	1	29				rs775780695	p.Thr29Asn	c.86C>A	1	3.99779e-06	0	0	16238	0	0	0	34470	0	0	0	10040	0	0	0	18334	0	0	0	21630	0	0	0	112736	0	0	0	6090	0	0	1	30600	3.26797e-05	0
RGS1	NM_002922	ENST00000367459	1	30				rs374108570	p.Thr30Ile	c.89C>T	1	3.99808e-06	0	1	16240	6.15764e-05	0	0	34474	0	0	0	10038	0	0	0	18336	0	0	0	21626	0	0	0	112714	0	0	0	6092	0	0	0	30600	0	0
RGS1	NM_002922	ENST00000367459	1	33				rs200680781	p.Leu33Val	c.97C>G	23	8.17324e-05	0	8	24952	0.000320616	0	7	35316	0.00019821	0	0	10318	0	0	0	19886	0	0	0	25104	0	0	4	128052	3.12373e-05	0	1	7180	0.000139276	0	3	30598	9.80456e-05	0
RGS1	NM_002922	ENST00000367459	1	35				rs778516750	p.Asp35Gly	c.104A>G	8	3.20123e-05	0	0	16224	0	0	3	34466	8.70423e-05	0	0	10026	0	0	0	18334	0	0	0	21630	0	0	4	112536	3.55442e-05	0	1	6092	0.00016415	0	0	30596	0	0
RGS1	NM_002922	ENST00000367459	1	35				rs371471835	p.Asp35Glu	c.105C>G	2	8.00589e-06	0	1	16222	6.16447e-05	0	0	34460	0	0	0	10022	0	0	0	18320	0	0	0	21628	0	0	1	112474	8.89094e-06	0	0	6092	0	0	0	30598	0	0
RGS1	NM_002922	ENST00000367459	1	36				rs374699043	p.Asp36Asn	c.106G>A	9	3.61057e-05	0	2	16204	0.000123426	0	0	34330	0	0	1	9986	0.00010014	0	0	18282	0	0	0	21616	0	0	6	112248	5.34531e-05	0	0	6072	0	0	0	30530	0	0
RGS1	NM_002922	ENST00000367459	1	39				rs1298158167	p.Gln39Leu	c.116A>T	1	4.00834e-06	0	0	16190	0	0	0	34442	0	0	0	10012	0	0	0	18326	0	0	0	21606	0	0	0	112248	0	0	0	6090	0	0	1	30566	3.27161e-05	0
RGS1	NM_002922	ENST00000367459	1	41				rs566167710	p.Arg41Ser	c.123G>C	1	4.01271e-06	0	0	16182	0	0	0	34430	0	0	0	10006	0	0	0	18304	0	0	0	21592	0	0	1	112044	8.92507e-06	0	0	6082	0	0	0	30568	0	0
RGS1	NM_002922	ENST00000367459	1	42				rs754506423	p.Arg42Lys	c.125G>A	10	3.56524e-05	0	0	24892	0	0	0	35244	0	0	0	10278	0	0	0	19858	0	0	0	25070	0	0	10	127424	7.84782e-05	0	0	7162	0	0	0	30558	0	0
RGS1	NM_002922	ENST00000367459	1	42				rs778495843	p.Arg42Ser	c.126G>C	1	4.01561e-06	0	0	16160	0	0	0	34386	0	0	0	9984	0	0	0	18298	0	0	0	21598	0	0	0	111972	0	0	0	6074	0	0	1	30556	3.27268e-05	0
RGS1	NM_002922	ENST00000367459	1	50				rs574265710	p.Met50Leu	c.148A>T	30	0.000119963	1	0	16218	0	0	0	34366	0	0	0	10032	0	0	0	18358	0	0	0	21586	0	0	0	113010	0	0	0	6076	0	0	30	30432	0.000985804	1
RGS1	NM_002922	ENST00000367459	1	51				rs773093196	p.Lys51Arg	c.152A>G	1	3.99533e-06	0	0	16214	0	0	1	34408	2.9063e-05	0	0	10036	0	0	0	18358	0	0	0	21594	0	0	0	113084	0	0	0	6092	0	0	0	30506	0	0
RGS1	NM_002922	ENST00000367459	1	51				rs1262443968	p.Lys51Asn	c.153A>C	1	3.99543e-06	0	0	16216	0	0	1	34412	2.90596e-05	0	0	10036	0	0	0	18360	0	0	0	21596	0	0	0	113068	0	0	0	6088	0	0	0	30510	0	0
RGS1	NM_002922	ENST00000367459	1	58				rs144803737	p.Ile58Asn	c.173T>A	54	0.000191552	0	43	24930	0.00172483	0	10	35310	0.000283206	0	0	10340	0	0	0	19924	0	0	0	25084	0	0	0	128564	0	0	1	7174	0.000139392	0	0	30582	0	0
RGS1	NM_002922	ENST00000367459	1	60				rs1194549701	p.His60Tyr	c.178C>T	1	3.99224e-06	0	0	16220	0	0	0	34462	0	0	0	10042	0	0	1	18368	5.44425e-05	0	0	21604	0	0	0	113130	0	0	0	6084	0	0	0	30576	0	0
RGS1	NM_002922	ENST00000367459	1	60				rs764744379	p.His60Arg	c.179A>G	3	1.19794e-05	0	0	16218	0	0	0	34446	0	0	0	10040	0	0	0	18364	0	0	0	21602	0	0	0	113096	0	0	0	6080	0	0	3	30584	9.80905e-05	0
RGS1	NM_002922	ENST00000367459	1	65				rs1161845820	p.Met65Arg	c.194T>G	1	3.99339e-06	0	0	16220	0	0	0	34444	0	0	0	10042	0	0	0	18366	0	0	0	21596	0	0	1	113076	8.84361e-06	0	0	6088	0	0	0	30582	0	0
RGS1	NM_002922	ENST00000367459	1	65				rs1346315550	p.Met65Ile	c.195G>C	1	3.99418e-06	0	0	16216	0	0	0	34438	0	0	0	10042	0	0	0	18360	0	0	0	21598	0	0	0	113042	0	0	0	6086	0	0	1	30582	3.2699e-05	0
RGS1	NM_002922	ENST00000367459	1	67	RGSd			rs758026916	p.Ser67Tyr	c.200C>A	1	3.99521e-06	0	0	16216	0	0	0	34438	0	0	0	10038	0	0	0	18362	0	0	0	21580	0	0	1	113004	8.84924e-06	0	0	6078	0	0	0	30584	0	0
RGS1	NM_002922	ENST00000367459	1	72	RGSd			rs1318936479	p.Asp72Val	c.215A>T	1	3.99997e-06	0	0	16214	0	0	1	34382	2.9085e-05	0	0	10024	0	0	0	18340	0	0	0	21540	0	0	0	112884	0	0	0	6066	0	0	0	30552	0	0
RGS1	NM_002922	ENST00000367459	1	73	RGSd			rs778017564	p.Val73Ile	c.217G>A	1	4.00061e-06	0	0	16216	0	0	0	34382	0	0	0	10024	0	0	1	18336	5.45375e-05	0	0	21538	0	0	0	112860	0	0	0	6066	0	0	0	30540	0	0
RGS1	NM_002922	ENST00000367459	1	75	RGSd			rs767806942	p.Ser75Pro	c.223T>C	2	8.0159e-06	0	0	16180	0	0	0	34258	0	0	0	10034	0	0	0	18346	0	0	0	21398	0	0	0	112762	0	0	0	6052	0	0	2	30474	6.56297e-05	0
RGS1	NM_002922	ENST00000367459	1	82	RGSd			rs1403214627	p.Trp82Cys	c.246G>C	1	4.00224e-06	0	0	16182	0	0	0	34380	0	0	0	10032	0	0	0	18356	0	0	0	21422	0	0	1	112868	8.85991e-06	0	0	6076	0	0	0	30544	0	0
RGS1	NM_002922	ENST00000367459	1	84	RGSd			rs113607203	p.Gln84Pro	c.251A>C	3	1.20051e-05	0	0	16192	0	0	3	34384	8.72499e-05	0	0	10036	0	0	0	18354	0	0	0	21420	0	0	0	112886	0	0	0	6082	0	0	0	30540	0	0
RGS1	NM_002922	ENST00000367459	1	86	RGSd			rs1306039782	p.Leu86Val	c.256C>G	1	4.00256e-06	0	0	16190	0	0	0	34350	0	0	0	10036	0	0	0	18344	0	0	0	21426	0	0	0	112880	0	0	0	6082	0	0	1	30532	3.27525e-05	0
RGS1	NM_002922	ENST00000367459	1	90	RGSd			rs1357289806	p.Leu90Pro	c.269T>C	1	4.00263e-06	0	0	16196	0	0	0	34356	0	0	0	10032	0	0	0	18346	0	0	0	21392	0	0	0	112926	0	0	0	6070	0	0	1	30518	3.27675e-05	0
RGS1	NM_002922	ENST00000367459	1	95	RGSd			rs748410689	p.Gly95Asp	c.284G>A	1	4.03454e-06	0	0	16144	0	0	1	33982	2.94273e-05	0	0	9900	0	0	0	18308	0	0	0	21518	0	0	0	112400	0	0	0	6042	0	0	0	29566	0	0
RGS1	NM_002922	ENST00000367459	1	99	RGSd			rs745712891	p.Phe99Leu	c.297T>A	1	4.00734e-06	0	0	16204	0	0	0	34318	0	0	0	9984	0	0	0	18364	0	0	0	21558	0	0	0	112856	0	0	0	6080	0	0	1	30178	3.31367e-05	0
RGS1	NM_002922	ENST00000367459	1	107	RGSd		Conserved	rs1328201795	p.Phe107Ser	c.320T>C	1	3.99275e-06	0	0	16228	0	0	0	34502	0	0	0	10042	0	0	0	18380	0	0	0	21602	0	0	1	113076	8.84361e-06	0	0	6096	0	0	0	30528	0	0
RGS1	NM_002922	ENST00000367459	1	109	RGSd			rs1371749345	p.Glu109Lys	c.325G>A	5	1.77402e-05	0	4	24946	0.000160346	0	0	35360	0	0	0	10334	0	0	0	19932	0	0	0	25058	0	0	1	128474	7.78368e-06	0	0	7176	0	0	0	30566	0	0
RGS1	NM_002922	ENST00000367459	1	112	RGSd			rs1321668616	p.Ile112Thr	c.335T>C	2	6.37552e-05	0	2	8712	0.000229568	0	0	846	0	0	0	290	0	0	0	1560	0	0	0	3476	0	0	0	15404	0	0	0	1082	0	0	0	0	0	0
RGS1	NM_002922	ENST00000367459	1	113	RGSd			rs376943618	p.Glu113Asp	c.339G>C	21	8.37895e-05	0	0	16244	0	0	0	34544	0	0	12	10052	0.00119379	0	0	18376	0	0	0	21610	0	0	9	113112	7.95672e-05	0	0	6098	0	0	0	30592	0	0
RGS1	NM_002922	ENST00000367459	1	114	RGSd			rs373786419	p.Phe114Leu	c.340T>C	1	3.98963e-06	0	0	16246	0	0	0	34544	0	0	0	10052	0	0	0	18378	0	0	0	21616	0	0	1	113120	8.84017e-06	0	0	6102	0	0	0	30592	0	0
RGS1	NM_002922	ENST00000367459	1	115	RGSd			rs1353458695	p.Trp115Cys	c.345G>T	1	3.99084e-06	0	0	16240	0	0	1	34550	2.89436e-05	0	0	10056	0	0	0	18380	0	0	0	21604	0	0	0	113056	0	0	0	6102	0	0	0	30586	0	0
RGS1	NM_002922	ENST00000367459	1	116	RGSd			rs1224879079	p.Leu116Pro	c.347T>C	1	3.99026e-06	0	0	16244	0	0	1	34552	2.89419e-05	0	0	10054	0	0	0	18376	0	0	0	21614	0	0	0	113076	0	0	0	6104	0	0	0	30590	0	0
RGS1	NM_002922	ENST00000367459	1	117	RGSd			rs768187942	p.Ala117Val	c.350C>T	4	1.59637e-05	0	0	16246	0	0	0	34538	0	0	0	10052	0	0	0	18378	0	0	0	21606	0	0	4	113056	3.53807e-05	0	0	6100	0	0	0	30592	0	0
RGS1	NM_002922	ENST00000367459	1	121	RGSd			rs987679070	p.Tyr121Cys	c.362A>G	2	7.98225e-06	0	0	16246	0	0	0	34534	0	0	0	10052	0	0	0	18376	0	0	0	21600	0	0	2	113048	1.76916e-05	0	0	6100	0	0	0	30600	0	0
RGS1	NM_002922	ENST00000367459	1	125	RGSd			rs773804420	p.Glu125Gln	c.373G>C	1	3.99084e-06	0	0	16246	0	0	0	34538	0	0	0	10054	0	0	1	18378	5.44129e-05	0	0	21584	0	0	0	113070	0	0	0	6108	0	0	0	30596	0	0
RGS1	NM_002922	ENST00000367459	1	127	RGSd			rs376360212	p.Asp127Asn	c.379G>A	1	3.18939e-05	0	0	8704	0	0	0	848	0	0	0	290	0	0	0	1558	0	0	0	3474	0	0	1	15398	6.49435e-05	0	0	1082	0	0	0	0	0	0
RGS1	NM_002922	ENST00000367459	1	127	RGSd			rs376360212	p.Asp127His	c.379G>C	1	3.99167e-06	0	1	16248	6.1546e-05	0	0	34518	0	0	0	10054	0	0	0	18378	0	0	0	21580	0	0	0	113046	0	0	0	6102	0	0	0	30596	0	0
RGS1	NM_002922	ENST00000367459	1	127	RGSd			rs1433572711	p.Asp127Gly	c.380A>G	1	3.99141e-06	0	0	16248	0	0	1	34524	2.89654e-05	0	0	10054	0	0	0	18376	0	0	0	21584	0	0	0	113054	0	0	0	6102	0	0	0	30596	0	0
RGS1	NM_002922	ENST00000367459	1	129	RGSd			rs771753443	p.Leu129Ser	c.386T>C	1	3.99084e-06	0	0	16250	0	0	0	34532	0	0	0	10060	0	0	0	18378	0	0	0	21572	0	0	1	113082	8.84314e-06	0	0	6102	0	0	0	30598	0	0
RGS1	NM_002922	ENST00000367459	1	130	RGSd			rs772736379	p.Pro130Ser	c.388C>T	2	7.98467e-06	0	0	16250	0	0	0	34520	0	0	0	10060	0	0	2	18378	0.000108826	0	0	21548	0	0	0	113028	0	0	0	6100	0	0	0	30596	0	0
RGS1	NM_002922	ENST00000367459	1	131	RGSd			rs766595403	p.Cys131Arg	c.391T>C	1	3.99211e-06	0	0	16250	0	0	0	34520	0	0	0	10058	0	0	0	18382	0	0	0	21556	0	0	1	113028	8.84737e-06	0	0	6098	0	0	0	30602	0	0
RGS1	NM_002922	ENST00000367459	1	137	RGSd			rs527422109	p.Tyr137His	c.409T>C	1	3.99418e-06	0	0	16242	0	0	0	34494	0	0	0	10054	0	0	0	18376	0	0	0	21490	0	0	0	113014	0	0	0	6096	0	0	1	30598	3.26819e-05	0
RGS1	NM_002922	ENST00000367459	1	138	RGSd			rs760078546	p.Lys138Arg	c.413A>G	12	4.79325e-05	0	0	16244	0	0	0	34498	0	0	0	10052	0	0	0	18380	0	0	0	21464	0	0	11	113022	9.73262e-05	0	1	6092	0.00016415	0	0	30600	0	0
RGS1	NM_002922	ENST00000367459	1	139	RGSd			rs1321649165	p.Ala139Thr	c.415G>A	1	3.99674e-06	0	0	16240	0	0	0	34482	0	0	0	10050	0	0	0	18372	0	0	0	21416	0	0	1	112956	8.853e-06	0	0	6088	0	0	0	30600	0	0
RGS1	NM_002922	ENST00000367459	1	139	RGSd			rs1337656984	p.Ala139Val	c.416C>T	2	7.99162e-06	0	0	16242	0	0	0	34486	0	0	0	10050	0	0	0	18374	0	0	0	21434	0	0	0	112986	0	0	0	6094	0	0	2	30596	6.5368e-05	0
RGS1	NM_002922	ENST00000367459	1	141	RGSd			rs765426961	p.Val141Ala	c.422T>C	4	1.59927e-05	0	4	16240	0.000246305	0	0	34474	0	0	0	10048	0	0	0	18370	0	0	0	21376	0	0	0	112930	0	0	0	6084	0	0	0	30592	0	0
RGS1	NM_002922	ENST00000367459	1	141	RGSd			rs765426961	p.Val141Gly	c.422T>G	2	6.37511e-05	0	0	8712	0	0	0	848	0	0	0	290	0	0	0	1558	0	0	0	3476	0	0	2	15404	0.000129836	0	0	1084	0	0	0	0	0	0
RGS1	NM_002922	ENST00000367459	1	143	RGSd	Selectivity		rs1235533498	p.Ser143Pro	c.427T>C	1	3.99878e-06	0	0	16240	0	0	0	34472	0	0	0	10050	0	0	0	18370	0	0	0	21342	0	0	0	112924	0	0	1	6084	0.000164366	0	0	30594	0	0
RGS1	NM_002922	ENST00000367459	1	148	RGSd	Selectivity		rs1274270007	p.Gln148Lys	c.442C>A	1	4.00728e-06	0	0	16222	0	0	0	34450	0	0	0	10040	0	0	0	18360	0	0	0	21036	0	0	0	112782	0	0	0	6078	0	0	1	30578	3.27033e-05	0
RGS1	NM_002922	ENST00000367459	1	149	RGSd		Conserved	rs776149646	p.Ile149Asn	c.446T>A	2	8.20008e-06	0	0	16198	0	0	0	34404	0	0	0	10030	0	0	0	18350	0	0	0	20684	0	0	1	112610	8.88021e-06	0	0	6068	0	0	0	30558	0	0
RGS1	NM_002922	ENST00000367459	1	151	RGSd		Conserved	rs1208920702	p.Ile151Val	c.451A>G	1	4.01765e-06	0	13	24876	0.000522592	0	0	35148	0	0	0	10308	0	0	0	19872	0	0	0	23832	0	0	0	127744	0	0	0	7128	0	0	0	30382	0	0
RGS1	NM_002922	ENST00000367459	1	151	RGSd		Conserved	rs1263655161	p.Ile151Asn	c.452T>A	1	3.18674e-05	0	0	16068	0	0	0	34240	0	0	0	9994	0	0	0	18286	0	0	0	19692	0	0	0	111948	0	0	0	6016	0	0	1	30284	3.30207e-05	0
RGS1	NM_002922	ENST00000367459	1	152	RGSd		Conserved	rs763518306	p.Asp152Asn	c.454G>A	1	4.01858e-06	0	0	15862	0	0	1	34036	2.93807e-05	0	0	9912	0	0	0	18186	0	0	0	18962	0	0	1	111290	8.98553e-06	0	0	5962	0	0	40	29932	0.00133636	0
RGS1	NM_002922	ENST00000367459	1	152	RGSd		Conserved	rs764258837	p.Asp152Gly	c.455A>G	1	4.01539e-06	0	0	8710	0	0	0	848	0	0	0	290	0	0	0	1556	0	0	0	3472	0	0	1	15418	6.48593e-05	0	0	1082	0	0	0	0	0	0
RGS1	NM_002922	ENST00000367459	1	152	RGSd		Conserved	rs774346849	p.Asp152Glu	c.456C>G	1	4.00384e-06	0	0	15866	0	0	0	34014	0	0	0	9918	0	0	0	18198	0	0	0	19006	0	0	0	111326	0	0	1	5968	0.00016756	0	0	29922	0	0
RGS1	NM_002922	ENST00000367459	1	154	RGSd	Selectivity		rs371061702	p.Ile154Val	c.460A>G	13	4.65466e-05	0	0	15870	0	0	1	34026	2.93893e-05	0	0	9922	0	0	0	18186	0	0	0	18994	0	0	3	111314	2.69508e-05	0	0	5968	0	0	0	29928	0	0
RGS1	NM_002922	ENST00000367459	1	154	RGSd	Selectivity		rs767700460	p.Arg154Cys	c.460C>T	10	3.55816e-05	0	1	15686	6.37511e-05	0	0	33896	0	0	0	9886	0	0	0	18134	0	0	0	18416	0	0	0	110858	0	0	0	5926	0	0	1	29710	3.36587e-05	0
RGS1	NM_002922	ENST00000367459	1	154	RGSd	Selectivity		rs141227492	p.Arg154His	c.461G>A	44	0.000156525	0	0	24312	0	0	0	34464	0	0	0	10090	0	0	6	19616	0.000305873	0	0	21792	0	0	0	125942	0	0	0	6990	0	0	0	29390	0	0
RGS1	NM_002922	ENST00000367459	1	155	RGSd			rs754783085	p.Thr155Ser	c.463A>T	1	3.99837e-06	0	0	15556	0	0	0	33564	0	0	0	9788	0	0	0	18042	0	0	0	18174	0	0	1	110390	9.05879e-06	0	0	5898	0	0	0	29332	0	0
RGS1	NM_002922	ENST00000367459	1	155	RGSd			rs764944580	p.Thr155Ile	c.464C>T	1	3.99683e-06	0	0	15374	0	0	0	33260	0	0	0	9700	0	0	0	17938	0	0	0	17372	0	0	1	109676	9.11777e-06	0	0	5838	0	0	0	28980	0	0
RGS1	NM_002922	ENST00000367459	1	156	RGSd	Selectivity		rs752662240	p.Arg156Gly	c.466C>G	7	2.79673e-05	0	0	24050	0	0	0	34004	0	0	0	9956	0	0	0	19474	0	0	38	20588	0.00184574	0	2	124860	1.60179e-05	0	0	6908	0	0	0	28912	0	0
RGS1	NM_002922	ENST00000367459	1	156	RGSd	Selectivity		rs150745219	p.Arg156Gln	c.467G>A	46	0.000163312	0	0	15016	0	0	0	32644	0	0	0	9494	0	0	0	17648	0	0	0	16018	0	0	2	107926	1.85312e-05	0	1	5706	0.000175254	0	0	28506	0	0
RGS1	NM_002922	ENST00000367459	1	157	RGSd			rs755945894	p.Ser157Asn	c.470G>A	1	4.05633e-06	0	0	16002	0	0	0	32738	0	0	0	9786	0	0	0	17888	0	0	0	21476	0	0	2	111408	1.7952e-05	0	0	5920	0	0	0	28682	0	0
RGS1	NM_002922	ENST00000367459	1	160	RGSd			rs547211722	p.Ile160Lys	c.479T>A	42	0.000172031	0	0	8700	0	0	0	848	0	0	0	290	0	0	0	1558	0	0	0	3476	0	0	1	15420	6.48508e-05	0	0	1088	0	0	0	0	0	0
RGS1	NM_002922	ENST00000367459	1	160	RGSd			rs547211722	p.Ile160Thr	c.479T>C	1	3.18715e-05	0	0	16136	0	0	0	34036	0	0	0	9998	0	0	0	18224	0	0	0	21558	0	0	1	112698	8.87327e-06	0	0	6046	0	0	0	30148	0	0
RGS1	NM_002922	ENST00000367459	1	160	RGSd			rs749274050	p.Ile160Met	c.480A>G	1	4.0947e-06	0	1	16156	6.18965e-05	0	0	34046	0	0	0	10004	0	0	0	18242	0	0	0	21568	0	0	0	112772	0	0	0	6058	0	0	0	30196	0	0
RGS1	NM_002922	ENST00000367459	1	160	RGSd			rs746537975	p.Ala160Thr	c.478G>A	1	3.99077e-06	0	0	16184	0	0	1	34224	2.92193e-05	0	0	10022	0	0	0	18304	0	0	0	21588	0	0	0	112934	0	0	0	6078	0	0	0	30426	0	0
RGS1	NM_002922	ENST00000367459	1	161	RGSd			rs768631741	p.Lys161Glu	c.481A>G	4	1.63795e-05	0	0	24876	0	0	3	35072	8.55383e-05	0	0	10312	0	0	6	19862	0.000302084	0	0	25060	0	0	1	128308	7.79375e-06	0	0	7170	0	0	0	30384	0	0
RGS1	NM_002922	ENST00000367459	1	162	RGSd			rs1398662803	p.Asp162Asn	c.484G>A	2	8.24701e-06	0	4	24858	0.000160914	0	8	35056	0.000228206	0	0	10320	0	0	0	19854	0	0	2	25074	7.97639e-05	0	28	128356	0.000218143	0	1	7162	0.000139626	0	1	30426	3.28666e-05	0
RGS1	NM_002922	ENST00000367459	1	162	RGSd			rs778793586	p.Asp162Glu	c.486C>A	6	2.20106e-05	0	0	16204	0	0	0	34314	0	0	0	10034	0	0	0	18322	0	0	0	21598	0	0	0	113058	0	0	0	6082	0	0	1	30490	3.27976e-05	0
RGS1	NM_002922	ENST00000367459	1	162	RGSd			rs146022693	p.Lys162Asn	c.486G>T	2	7.9797e-06	0	0	16200	0	0	0	34346	0	0	0	10038	0	0	0	18334	0	0	0	21604	0	0	0	113076	0	0	0	6080	0	0	1	30520	3.27654e-05	0
RGS1	NM_002922	ENST00000367459	1	163	RGSd			rs1244730262	p.Pro163Ser	c.487C>T	1	4.15379e-06	0	0	16208	0	0	0	34382	0	0	0	10046	0	0	0	18342	0	0	0	21600	0	0	2	113094	1.76844e-05	0	0	6080	0	0	5	30540	0.00016372	0
RGS1	NM_002922	ENST00000367459	1	163	RGSd			rs781045595	p.Ile163Phe	c.487A>T	1	3.98861e-06	0	6	24904	0.000240925	0	0	35232	0	0	0	10336	0	0	1	19896	5.02614e-05	0	2	25076	7.97575e-05	0	36	128504	0.000280147	0	1	7178	0.000139315	0	0	30544	0	0
RGS1	NM_002922	ENST00000367459	1	163	RGSd			rs1395490763	p.Ile163Thr	c.488T>C	1	3.18695e-05	0	0	16214	0	0	0	34450	0	0	0	10052	0	0	1	18356	5.44781e-05	0	0	21624	0	0	0	113188	0	0	0	6106	0	0	0	30588	0	0
RGS1	NM_002922	ENST00000367459	1	164	RGSd			rs771557568	p.Ile164Thr	c.491T>C	1	4.19925e-06	0	0	16216	0	0	0	34452	0	0	0	10058	0	0	0	18358	0	0	0	21626	0	0	1	113224	8.83205e-06	0	0	6106	0	0	1	30596	3.2684e-05	0
RGS1	NM_002922	ENST00000367459	1	164	RGSd			rs745456551	p.Lys164Gln	c.490A>C	1	3.98877e-06	0	0	16222	0	0	0	34466	0	0	0	10062	0	0	0	18356	0	0	0	21636	0	0	1	113258	8.8294e-06	0	0	6108	0	0	0	30606	0	0
RGS1	NM_002922	ENST00000367459	1	165	RGSd			rs772930426	p.Cys165Tyr	c.494G>A	40	0.000148836	0	1	8706	0.000114863	0	0	848	0	0	0	290	0	0	0	1556	0	0	0	3474	0	0	0	15416	0	0	0	1088	0	0	0	0	0	0
RGS1	NM_002922	ENST00000367459	1	167	RGSd			rs770318014	p.Thr167Ile	c.500C>T	1	3.98721e-06	0	0	16226	0	0	0	34462	0	0	0	10064	0	0	0	18356	0	0	0	21630	0	0	0	113256	0	0	0	6104	0	0	1	30606	3.26733e-05	0
RGS1	NM_002922	ENST00000367459	1	167	RGSd			rs770318014	p.Thr167Asn	c.500C>A	2	7.97442e-06	0	0	16228	0	0	0	34470	0	0	0	10070	0	0	0	18362	0	0	0	21634	0	0	0	113308	0	0	0	6118	0	0	1	30612	3.26669e-05	0
RGS1	NM_002922	ENST00000367459	1	168	RGSd			rs760178837	p.Asn168Ser	c.503A>G	3	1.28779e-05	0	0	16228	0	0	0	34470	0	0	0	10070	0	0	2	18362	0.000108921	0	0	21634	0	0	0	113308	0	0	0	6118	0	0	0	30612	0	0
RGS1	NM_002922	ENST00000367459	1	168	RGSd			rs1310694461	p.Pro168Ser	c.502C>T	1	3.18695e-05	0	0	8708	0	0	0	848	0	0	0	290	0	0	0	1556	0	0	0	3472	0	0	1	15416	6.48677e-05	0	0	1088	0	0	0	0	0	0
RGS1	NM_002922	ENST00000367459	1	169	RGSd			rs181973067	p.Thr169Met	c.506C>T	7	2.48042e-05	0	2	24940	8.01925e-05	0	2	35330	5.66091e-05	0	0	10360	0	0	2	19912	0.000100442	0	0	25116	0	0	0	128732	0	0	1	7208	0.000138735	0	0	30612	0	0
RGS1	NM_002922	ENST00000367459	1	174	RGSd			rs1470045300	p.Ala174Thr	c.520G>A	1	3.98718e-06	0	0	16222	0	0	0	34474	0	0	0	10066	0	0	1	18362	5.44603e-05	0	0	21642	0	0	0	113316	0	0	0	6114	0	0	0	30608	0	0
RGS1	NM_002922	ENST00000367459	1	176	RGSd	Selectivity		rs774919642	p.Lys176Asn	c.528A>T	1	3.98737e-06	0	0	16232	0	0	0	34462	0	0	0	10068	0	0	0	18358	0	0	0	21646	0	0	1	113300	8.82613e-06	0	0	6116	0	0	0	30610	0	0
RGS1	NM_002922	ENST00000367459	1	177	RGSd	Selectivity		rs761858661	p.Val177Ala	c.530T>C	1	3.98718e-06	0	0	16232	0	0	0	34466	0	0	0	10064	0	0	0	18362	0	0	0	21644	0	0	1	113310	8.82535e-06	0	0	6118	0	0	0	30608	0	0
RGS1	NM_002922	ENST00000367459	1	179	RGSd	Selectivity		rs773426255	p.Tyr179His	c.535T>C	1	3.98737e-06	0	0	16230	0	0	1	34456	2.90225e-05	0	0	10066	0	0	0	18364	0	0	0	21644	0	0	0	113306	0	0	0	6118	0	0	0	30608	0	0
RGS1	NM_002922	ENST00000367459	1	181	RGSd		Conserved	rs1326882765	p.Leu181Ile	c.541C>A	1	3.18573e-05	0	1	8712	0.000114784	0	0	846	0	0	0	290	0	0	0	1556	0	0	0	3476	0	0	0	15422	0	0	0	1088	0	0	0	0	0	0
RGS1	NM_002922	ENST00000367459	1	182	RGSd			rs267598257	p.Met182Ile	c.546G>A	1	3.98867e-06	0	0	16224	0	0	0	34456	0	0	1	10066	9.93443e-05	0	0	18362	0	0	0	21644	0	0	0	113238	0	0	0	6114	0	0	0	30606	0	0
RGS1	NM_002922	ENST00000367459	1	184	RGSd	Selectivity		rs533948018	p.Lys184Asn	c.552G>T	2	7.97747e-06	0	0	16222	0	0	0	34446	0	0	0	10066	0	0	0	18358	0	0	0	21644	0	0	0	113250	0	0	0	6112	0	0	2	30608	6.53424e-05	0
RGS1	NM_002922	ENST00000367459	1	189	RGSd		Conserved	rs139987236	p.Arg189Thr	c.566G>C	1	3.99151e-06	0	1	16206	6.17055e-05	0	0	34446	0	0	0	10064	0	0	0	18352	0	0	0	21634	0	0	0	113124	0	0	0	6106	0	0	0	30600	0	0
RGS1	NM_002922	ENST00000367459	1	191	RGSd			rs1385994764	p.Leu191Phe	c.571C>T	1	3.99077e-06	0	0	16208	0	0	0	34446	0	0	0	10068	0	0	0	18350	0	0	0	21636	0	0	0	113166	0	0	0	6100	0	0	1	30604	3.26755e-05	0
RGS1	NM_002922	ENST00000367459	1	192	RGSd	Selectivity		rs199992748	p.Lys192Arg	c.575A>G	20	7.09517e-05	0	0	24922	0	0	1	35274	2.83495e-05	0	0	10360	0	0	0	19904	0	0	0	25110	0	0	17	128530	0.000132265	0	2	7182	0.000278474	0	0	30600	0	0
RGS1	NM_002922	ENST00000367459	1	192	RGSd	Selectivity		rs1293584279	p.Lys192Asn	c.576A>C	1	3.9916e-06	0	0	16198	0	0	0	34430	0	0	0	10072	0	0	0	18352	0	0	0	21634	0	0	0	113148	0	0	0	6092	0	0	1	30600	3.26797e-05	0
RGS1	NM_002922	ENST00000367459	1	197	RGSd			rs757276012	p.Leu197Phe	c.591A>C	3	1.19865e-05	0	0	16122	0	0	0	34412	0	0	0	10064	0	0	0	18348	0	0	0	21622	0	0	2	113042	1.76925e-05	0	1	6080	0.000164474	0	0	30592	0	0
RGS1	NM_002922	ENST00000367459	1	199	RGSd			rs1384968260	p.Leu199Ile	c.595C>A	1	3.99636e-06	0	0	16112	0	0	0	34410	0	0	0	10062	0	0	0	18346	0	0	0	21620	0	0	0	113000	0	0	1	6082	0.00016442	0	0	30596	0	0
RGS1	NM_002922	ENST00000367459	1	201	RGSd			rs751496702	p.Asn201His	c.601A>C	6	2.39939e-05	0	0	16040	0	0	0	34398	0	0	0	10060	0	0	0	18340	0	0	0	21614	0	0	0	112942	0	0	0	6072	0	0	6	30598	0.000196091	0
RGS1	NM_002922	ENST00000367459	1	202	RGSd			rs1030862416	p.Asp202Gly	c.605A>G	2	8.00045e-06	0	0	16000	0	0	0	34390	0	0	0	10060	0	0	0	18330	0	0	0	21612	0	0	2	112934	1.77095e-05	0	0	6072	0	0	0	30588	0	0
RGS1	NM_002922	ENST00000367459	1	205	RGSd			rs780812724	p.Ala205Ser	c.613G>T	5	2.00213e-05	0	0	15898	0	0	5	34376	0.00014545	0	0	10054	0	0	0	18324	0	0	0	21610	0	0	0	112838	0	0	0	6054	0	0	0	30580	0	0
RGS1	NM_002922	ENST00000367459	1	205	RGSd			rs372953728	p.Ala205Val	c.614C>T	7	2.80399e-05	0	2	15846	0.000126215	0	0	34376	0	0	0	10048	0	0	0	18312	0	0	0	21606	0	0	0	112824	0	0	0	6050	0	0	5	30582	0.000163495	0
RGS1	NM_002922	ENST00000367459	1	206	RGSd			rs201993663	p.Asn206Ser	c.617A>G	44	0.000176247	0	0	15846	0	0	0	34386	0	0	37	10050	0.00368159	0	0	18304	0	0	0	21608	0	0	3	112818	2.65915e-05	0	4	6048	0.000661376	0	0	30590	0	0
RGS1	NM_002922	ENST00000367459	1	209				rs779824898	p.Lys209Asn	c.627G>C	2	7.12804e-06	0	0	24430	0	0	0	35130	0	0	0	10334	0	0	1	19848	5.03829e-05	0	0	25074	0	0	0	128108	0	0	0	7118	0	0	1	30540	3.27439e-05	0

## Sheet: RGS2
Gene	GenBank	ENST	Chromosome	Position	RGSd	Selectivity	Conserved	rsID	Consequence	Transcript Consequence	Allele Count	Allele Frequency	Homozygote Count	Allele Count African	Allele Number African	Allele Frequency African	Homozygote Count African	Allele Count Latino	Allele Number Latino	Allele Frequency Latino	Homozygote Count Latino	Allele Count Ashkenazi Jewish	Allele Number Ashkenazi Jewish	Allele Frequency Ashkenazi Jewish	Homozygote Count Ashkenazi Jewish	Allele Count East Asian	Allele Number East Asian	Allele Frequency East Asian	Homozygote Count East Asian	Allele Count European (Finnish)	Allele Number European (Finnish)	Allele Frequency European (Finnish)	Homozygote Count European (Finnish)	Allele Count European (non-Finnish)	Allele Number European (non-Finnish)	Allele Frequency European (non-Finnish)	Homozygote Count European (non-Finnish)	Allele Count Other	Allele Number Other	Allele Frequency Other	Homozygote Count Other	Allele Count South Asian	Allele Number South Asian	Allele Frequency South Asian	Homozygote Count South Asian	MVs (Total)	MVs (RGSd)
RGS2	NM_002923	ENST00000235382	1	2				rs760672186	p.Gln2Glu	c.4C>G	2	7.9538e-06	0	0	16254	0	0	1	34588	2.89118e-05	0	0	10080	0	0	0	18394	0	0	0	21648	0	0	0	113736	0	0	0	6136	0	0	1	30616	3.26627e-05	0	1745	260
RGS2	NM_002923	ENST00000235382	1	2				rs141030117	p.Gln2Pro	c.5A>C	2	7.07119e-06	0	0	24964	0	0	1	35436	2.82199e-05	0	0	10370	0	0	0	19952	0	0	0	25122	0	0	1	129154	7.74269e-06	0	0	7224	0	0	0	30616	0	0
RGS2	NM_002923	ENST00000235382	1	2				rs141030117	p.Gln2Arg	c.5A>G	184	0.000650549	1	22	24964	0.000881269	0	14	35436	0.000395078	0	86	10370	0.00829315	1	3	19952	0.000150361	0	1	25122	3.98057e-05	0	49	129154	0.000379392	0	3	7224	0.000415282	0	6	30616	0.000195976	0
RGS2	NM_002923	ENST00000235382	1	2				rs141030117	p.Gln2Leu	c.5A>T	1	3.97693e-06	0	0	16254	0	0	0	34588	0	0	0	10080	0	0	1	18394	5.43656e-05	0	0	21648	0	0	0	113734	0	0	0	6136	0	0	0	30616	0	0
RGS2	NM_002923	ENST00000235382	1	3				rs145125159	p.Ser3Gly	c.7A>G	95	0.000335896	0	83	24954	0.00332612	0	8	35438	0.000225746	0	0	10370	0	0	0	19952	0	0	0	25120	0	0	4	129152	3.09713e-05	0	0	7224	0	0	0	30616	0	0
RGS2	NM_002923	ENST00000235382	1	4				rs142499684	p.Ala4Gly	c.11C>G	2	7.95374e-06	0	1	16254	6.15233e-05	0	0	34592	0	0	0	10080	0	0	0	18394	0	0	0	21648	0	0	1	113734	8.79245e-06	0	0	6136	0	0	0	30616	0	0
RGS2	NM_002923	ENST00000235382	1	4				rs142499684	p.Ala4Asp	c.11C>A	1	3.97687e-06	0	0	16254	0	0	0	34592	0	0	1	10080	9.92063e-05	0	0	18394	0	0	0	21648	0	0	0	113734	0	0	0	6136	0	0	0	30616	0	0
RGS2	NM_002923	ENST00000235382	1	4				rs142499684	p.Ala4Val	c.11C>T	4	1.59075e-05	0	2	16254	0.000123047	0	0	34592	0	0	0	10080	0	0	2	18394	0.000108731	0	0	21648	0	0	0	113734	0	0	0	6136	0	0	0	30616	0	0
RGS2	NM_002923	ENST00000235382	1	5				rs193051407	p.Met5Val	c.13A>G	167	0.000590452	0	9	24960	0.000360577	0	44	35440	0.00124153	0	0	10370	0	0	26	19952	0.00130313	0	22	25118	0.000875866	0	51	129154	0.000394877	0	7	7224	0.000968992	0	8	30616	0.000261301	0
RGS2	NM_002923	ENST00000235382	1	5				rs1238408178	p.Met5Thr	c.14T>C	1	3.97681e-06	0	0	16254	0	0	0	34592	0	0	0	10080	0	0	0	18394	0	0	0	21648	0	0	1	113738	8.79214e-06	0	0	6136	0	0	0	30616	0	0
RGS2	NM_002923	ENST00000235382	1	5				rs756254339	p.Met5Ile	c.15G>T	1	3.97681e-06	0	1	16254	6.15233e-05	0	0	34592	0	0	0	10080	0	0	0	18394	0	0	0	21648	0	0	0	113738	0	0	0	6136	0	0	0	30616	0	0
RGS2	NM_002923	ENST00000235382	1	8				rs754050437	p.Ala8Ser	c.22G>T	2	7.95355e-06	0	0	16254	0	0	0	34592	0	0	0	10080	0	0	0	18394	0	0	0	21648	0	0	0	113740	0	0	0	6136	0	0	2	30616	6.53253e-05	0
RGS2	NM_002923	ENST00000235382	1	9				rs1268549369	p.Val9Leu	c.25G>C	1	3.97678e-06	0	0	16254	0	0	0	34592	0	0	0	10080	0	0	0	18394	0	0	0	21648	0	0	1	113740	8.79198e-06	0	0	6136	0	0	0	30616	0	0
RGS2	NM_002923	ENST00000235382	1	10				rs369259338	p.Gln10Arg	c.29A>G	2	7.95355e-06	0	0	16254	0	0	0	34592	0	0	0	10080	0	0	0	18394	0	0	0	21648	0	0	1	113740	8.79198e-06	0	1	6136	0.000162973	0	0	30616	0	0
RGS2	NM_002923	ENST00000235382	1	10				rs369259338	p.Gln10Leu	c.29A>T	9	3.18179e-05	0	9	24966	0.00036049	0	0	35440	0	0	0	10370	0	0	0	19954	0	0	0	25122	0	0	0	129168	0	0	0	7224	0	0	0	30616	0	0
RGS2	NM_002923	ENST00000235382	1	11				rs1207387642	p.His11Arg	c.32A>G	1	3.18654e-05	0	0	8706	0	0	0	848	0	0	0	290	0	0	0	1560	0	0	0	3472	0	0	1	15418	6.48593e-05	0	0	1088	0	0	0	0	0	0
RGS2	NM_002923	ENST00000235382	1	12				rs372230356	p.Asp12Tyr	c.34G>T	2	7.07099e-06	0	1	24962	4.00609e-05	0	0	35440	0	0	0	10370	0	0	0	19954	0	0	0	25120	0	0	1	129160	7.74234e-06	0	0	7224	0	0	0	30616	0	0
RGS2	NM_002923	ENST00000235382	1	12				rs781181895	p.Asp12Ala	c.35A>C	3	1.19303e-05	0	0	16252	0	0	0	34592	0	0	0	10080	0	0	0	18394	0	0	0	21648	0	0	0	113742	0	0	0	6136	0	0	3	30616	9.7988e-05	0
RGS2	NM_002923	ENST00000235382	1	12				rs1361595033	p.Asp12Glu	c.36C>G	1	3.97674e-06	0	0	16254	0	0	0	34592	0	0	0	10080	0	0	0	18394	0	0	0	21648	0	0	1	113742	8.79183e-06	0	0	6136	0	0	0	30616	0	0
RGS2	NM_002923	ENST00000235382	1	15				rs1164153184	p.Pro15Ala	c.43C>G	1	3.97671e-06	0	0	16254	0	0	0	34592	0	0	0	10080	0	0	0	18394	0	0	0	21648	0	0	1	113742	8.79183e-06	0	0	6138	0	0	0	30616	0	0
RGS2	NM_002923	ENST00000235382	1	16				rs769235048	p.Met16Val	c.46A>G	2	7.95342e-06	0	0	16254	0	0	0	34592	0	0	0	10080	0	0	0	18394	0	0	0	21648	0	0	2	113742	1.75837e-05	0	0	6138	0	0	0	30616	0	0
RGS2	NM_002923	ENST00000235382	1	16				rs1299731009	p.Met16Thr	c.47T>C	1	3.97674e-06	0	0	16254	0	0	0	34592	0	0	0	10080	0	0	1	18394	5.43656e-05	0	0	21646	0	0	0	113742	0	0	0	6138	0	0	0	30616	0	0
RGS2	NM_002923	ENST00000235382	1	17				rs376661452	p.Asp17Asn	c.49G>A	11	4.37438e-05	0	0	16254	0	0	0	34592	0	0	0	10080	0	0	0	18394	0	0	0	21648	0	0	1	113742	8.79183e-06	0	0	6138	0	0	10	30616	0.000326627	0
RGS2	NM_002923	ENST00000235382	1	18				rs74466425	p.Lys18Asn	c.54G>C	82	0.0002899	0	0	24966	0	0	0	35440	0	0	17	10370	0.00163934	0	7	19954	0.000350807	0	3	25118	0.000119436	0	33	129166	0.000255485	0	2	7226	0.000276778	0	20	30616	0.000653253	0
RGS2	NM_002923	ENST00000235382	1	21				rs966247612	p.Gly21Ser	c.61G>A	2	7.07119e-06	0	0	24962	0	0	2	35440	5.64334e-05	0	0	10370	0	0	0	19954	0	0	0	25114	0	0	0	129156	0	0	0	7226	0	0	0	30616	0	0
RGS2	NM_002923	ENST00000235382	1	21				rs966247612	p.Gly21Arg	c.61G>C	1	3.97665e-06	0	0	16254	0	0	0	34592	0	0	0	10080	0	0	1	18394	5.43656e-05	0	0	21648	0	0	0	113746	0	0	0	6138	0	0	0	30616	0	0
RGS2	NM_002923	ENST00000235382	1	23				rs148489044	p.Gly23Asp	c.68G>A	180	0.000636425	0	5	24956	0.000200353	0	13	35440	0.000366817	0	30	10368	0.00289352	0	0	19954	0	0	3	25116	0.000119446	0	110	129156	0.000851683	0	11	7224	0.0015227	0	8	30616	0.000261301	0
RGS2	NM_002923	ENST00000235382	1	24				rs774619759	p.His24Pro	c.71A>C	7	2.78377e-05	0	0	16250	0	0	0	34592	0	0	0	10078	0	0	6	18394	0.000326193	0	0	21648	0	0	1	113742	8.79183e-06	0	0	6138	0	0	0	30616	0	0
RGS2	NM_002923	ENST00000235382	1	28				rs1233859357	p.Glu28Gly	c.83A>G	3	1.19305e-05	0	0	16254	0	0	0	34592	0	0	0	10078	0	0	0	18394	0	0	0	21648	0	0	3	113738	2.63764e-05	0	0	6136	0	0	0	30616	0	0
RGS2	NM_002923	ENST00000235382	1	29				rs767970789	p.Lys29Arg	c.86A>G	1	3.97693e-06	0	1	16254	6.15233e-05	0	0	34588	0	0	0	10078	0	0	0	18394	0	0	0	21648	0	0	0	113736	0	0	0	6136	0	0	0	30616	0	0
RGS2	NM_002923	ENST00000235382	1	40				rs201233692	p.Asp40Tyr	c.118G>T	238	0.000844709	1	0	24500	0	0	0	35392	0	0	0	10348	0	0	0	19884	0	0	220	25070	0.00877543	1	12	128784	9.31793e-05	0	6	7186	0.000834957	0	0	30590	0	0
RGS2	NM_002923	ENST00000235382	1	43				rs779963247	p.Thr43Asn	c.128C>A	1	3.98657e-06	0	0	15994	0	0	0	34564	0	0	0	10074	0	0	0	18350	0	0	0	21612	0	0	1	113532	8.80809e-06	0	0	6118	0	0	0	30598	0	0
RGS2	NM_002923	ENST00000235382	1	44				rs200339834	p.Arg44His	c.131G>A	36	0.0001275	0	0	24786	0	0	0	35416	0	0	0	10368	0	0	36	19916	0.00180759	0	0	25076	0	0	0	128972	0	0	0	7216	0	0	0	30602	0	0
RGS2	NM_002923	ENST00000235382	1	46				rs747799456	p.Ser46Asn	c.137G>A	4	1.59266e-05	0	0	16150	0	0	0	34578	0	0	0	10078	0	0	4	18362	0.000217841	0	0	21628	0	0	0	113620	0	0	0	6128	0	0	0	30608	0	0
RGS2	NM_002923	ENST00000235382	1	47				rs778327377	p.Tyr47Cys	c.140A>G	2	7.96204e-06	0	0	16164	0	0	0	34576	0	0	0	10078	0	0	0	18362	0	0	0	21632	0	0	2	113642	1.75991e-05	0	0	6128	0	0	0	30610	0	0
RGS2	NM_002923	ENST00000235382	1	48				rs747343810	p.Phe48Tyr	c.143T>A	2	7.96058e-06	0	0	16188	0	0	0	34578	0	0	0	10078	0	0	0	18366	0	0	0	21632	0	0	2	113660	1.75963e-05	0	0	6128	0	0	0	30608	0	0
RGS2	NM_002923	ENST00000235382	1	50				rs80221024	p.Gln50Lys	c.148C>A	247	0.000873891	3	197	24900	0.00791165	3	26	35422	0.000734007	0	5	10368	0.000482253	0	0	19926	0	0	0	25104	0	0	15	129098	0.000116191	0	3	7218	0.000415628	0	1	30608	3.26712e-05	0
RGS2	NM_002923	ENST00000235382	1	50				rs80221024	p.Gln50Glu	c.148C>G	1	3.98016e-06	0	0	16186	0	0	0	34574	0	0	0	10078	0	0	0	18368	0	0	0	21630	0	0	0	113672	0	0	0	6130	0	0	1	30608	3.26712e-05	0
RGS2	NM_002923	ENST00000235382	1	53				rs1319135304	p.Ser53Phe	c.158C>T	1	3.97877e-06	0	0	16226	0	0	0	34584	0	0	0	10080	0	0	0	18370	0	0	0	21632	0	0	0	113702	0	0	0	6132	0	0	1	30608	3.26712e-05	0
RGS2	NM_002923	ENST00000235382	1	55				rs140811638	p.Pro55Leu	c.164C>T	9	3.18251e-05	0	8	24948	0.000320667	0	0	35438	0	0	0	10370	0	0	0	19944	0	0	0	25114	0	0	0	129148	0	0	1	7220	0.000138504	0	0	30614	0	0
RGS2	NM_002923	ENST00000235382	1	56				rs769845556	p.Gly56Arg	c.166G>A	1	3.97779e-06	0	0	16238	0	0	0	34590	0	0	0	10080	0	0	0	18386	0	0	0	21638	0	0	0	113718	0	0	0	6132	0	0	1	30614	3.26648e-05	0
RGS2	NM_002923	ENST00000235382	1	58				rs1346551465	p.Pro58Thr	c.172C>A	1	3.18492e-05	0	1	8714	0.000114758	0	0	848	0	0	0	290	0	0	0	1560	0	0	0	3476	0	0	0	15424	0	0	0	1086	0	0	0	0	0	0
RGS2	NM_002923	ENST00000235382	1	58				rs1346551465	p.Pro58Ser	c.172C>T	1	3.97731e-06	0	0	16242	0	0	0	34592	0	0	0	10078	0	0	0	18390	0	0	0	21640	0	0	1	113734	8.79245e-06	0	0	6138	0	0	0	30612	0	0
RGS2	NM_002923	ENST00000235382	1	62				rs764271951	p.Lys62Gln	c.184A>C	2	7.95539e-06	0	0	16248	0	0	0	34590	0	0	0	10080	0	0	0	18388	0	0	0	21614	0	0	0	113732	0	0	0	6136	0	0	2	30614	6.53296e-05	0
RGS2	NM_002923	ENST00000235382	1	64	RGSd			rs750288329	p.Ser64Gly	c.190A>G	1	3.97655e-06	0	0	16252	0	0	0	34592	0	0	0	10080	0	0	0	18394	0	0	0	21644	0	0	1	113756	8.79075e-06	0	0	6140	0	0	0	30616	0	0
RGS2	NM_002923	ENST00000235382	1	65	RGSd			rs1214390885	p.Lys65Glu	c.193A>G	1	3.97646e-06	0	0	16252	0	0	0	34592	0	0	0	10080	0	0	0	18394	0	0	0	21648	0	0	0	113758	0	0	0	6140	0	0	1	30616	3.26627e-05	0
RGS2	NM_002923	ENST00000235382	1	68	RGSd			rs564935106	p.Ala68Thr	c.202G>A	1	3.97649e-06	0	0	16256	0	0	0	34592	0	0	0	10080	0	0	1	18394	5.43656e-05	0	0	21644	0	0	0	113756	0	0	0	6140	0	0	0	30616	0	0
RGS2	NM_002923	ENST00000235382	1	69	RGSd			rs373469911	p.Phe69Ser	c.206T>C	2	7.95323e-06	0	0	16256	0	0	0	34592	0	0	0	10080	0	0	0	18392	0	0	0	21642	0	0	2	113752	1.75821e-05	0	0	6140	0	0	0	30616	0	0
RGS2	NM_002923	ENST00000235382	1	70	RGSd			rs753745198	p.Ile70Val	c.208A>G	3	1.19297e-05	0	0	16256	0	0	0	34592	0	0	0	10080	0	0	0	18394	0	0	3	21646	0.000138594	0	0	113750	0	0	0	6140	0	0	0	30616	0	0
RGS2	NM_002923	ENST00000235382	1	71	RGSd			rs754481476	p.Lys71Arg	c.212A>G	1	3.97649e-06	0	0	16256	0	0	0	34592	0	0	0	10080	0	0	0	18394	0	0	0	21642	0	0	1	113758	8.79059e-06	0	0	6140	0	0	0	30616	0	0
RGS2	NM_002923	ENST00000235382	1	73	RGSd			rs781569392	p.Ser73Ala	c.217T>G	6	2.38588e-05	0	1	16256	6.15157e-05	0	1	34592	2.89084e-05	0	0	10080	0	0	0	18394	0	0	0	21638	0	0	2	113764	1.75803e-05	0	0	6140	0	0	2	30616	6.53253e-05	0
RGS2	NM_002923	ENST00000235382	1	74	RGSd			rs1245193026	p.Pro74Ala	c.220C>G	1	3.97643e-06	0	0	16256	0	0	0	34592	0	0	0	10080	0	0	0	18394	0	0	0	21640	0	0	0	113764	0	0	0	6140	0	0	1	30616	3.26627e-05	0
RGS2	NM_002923	ENST00000235382	1	76	RGSd			rs183691150	p.Glu76Ala	c.227A>C	1	3.97627e-06	0	0	16256	0	0	0	34592	0	0	0	10080	0	0	1	18394	5.43656e-05	0	0	21648	0	0	0	113766	0	0	0	6140	0	0	0	30616	0	0
RGS2	NM_002923	ENST00000235382	1	79	RGSd			rs756711570	p.Leu79Arg	c.236T>G	2	7.95279e-06	0	0	16256	0	0	0	34592	0	0	0	10080	0	0	0	18394	0	0	0	21642	0	0	2	113764	1.75803e-05	0	0	6140	0	0	0	30616	0	0
RGS2	NM_002923	ENST00000235382	1	84	RGSd			rs780414391	p.Phe84Ser	c.251T>C	1	3.9769e-06	0	0	16256	0	0	0	34592	0	0	0	10076	0	0	0	18394	0	0	0	21622	0	0	1	113758	8.79059e-06	0	0	6138	0	0	0	30616	0	0
RGS2	NM_002923	ENST00000235382	1	87	RGSd			rs768656623	p.Leu87Met	c.259C>A	2	7.95513e-06	0	0	16256	0	0	0	34592	0	0	0	10078	0	0	0	18394	0	0	0	21604	0	0	2	113732	1.75852e-05	0	0	6138	0	0	0	30616	0	0
RGS2	NM_002923	ENST00000235382	1	88	RGSd			rs958492888	p.Leu88Gln	c.263T>A	1	3.97823e-06	0	0	16256	0	0	0	34592	0	0	0	10078	0	0	0	18392	0	0	0	21574	0	0	1	113722	8.79337e-06	0	0	6138	0	0	0	30616	0	0
RGS2	NM_002923	ENST00000235382	1	92	RGSd			rs1043111918	p.Tyr92His	c.274T>C	1	3.97962e-06	0	0	16256	0	0	0	34592	0	0	0	10078	0	0	0	18392	0	0	0	21536	0	0	1	113672	8.79724e-06	0	0	6138	0	0	0	30616	0	0
RGS2	NM_002923	ENST00000235382	1	95	RGSd			rs778354775	p.Ala95Ser	c.283G>T	2	7.9571e-06	0	0	16224	0	0	0	34592	0	0	0	10076	0	0	0	18394	0	0	0	21648	0	0	2	113672	1.75945e-05	0	0	6126	0	0	0	30616	0	0
RGS2	NM_002923	ENST00000235382	1	99	RGSd			rs139237239	p.Ala99Gly	c.296C>G	6	2.12203e-05	0	6	24928	0.000240693	0	0	35440	0	0	0	10368	0	0	0	19954	0	0	0	25124	0	0	0	129102	0	0	0	7216	0	0	0	30616	0	0
RGS2	NM_002923	ENST00000235382	1	103	RGSd	Selectivity		rs773290344	p.Ser103Leu	c.308C>T	5	1.98951e-05	0	0	16218	0	0	3	34592	8.67253e-05	0	0	10078	0	0	0	18392	0	0	0	21646	0	0	2	113652	1.75976e-05	0	0	6124	0	0	0	30616	0	0
RGS2	NM_002923	ENST00000235382	1	103	RGSd	Selectivity		rs773290344	p.Ser103Trp	c.308C>G	1	3.97902e-06	0	0	16218	0	0	0	34592	0	0	0	10078	0	0	0	18392	0	0	0	21646	0	0	1	113652	8.79879e-06	0	0	6124	0	0	0	30616	0	0
RGS2	NM_002923	ENST00000235382	1	105	RGSd		Conserved	rs769405605	p.Phe105Ile	c.313T>A	2	7.95722e-06	0	0	16228	0	0	1	34592	2.89084e-05	0	0	10078	0	0	0	18392	0	0	0	21648	0	0	0	113662	0	0	1	6128	0.000163185	0	0	30616	0	0
RGS2	NM_002923	ENST00000235382	1	105	RGSd		Conserved	rs149228054	p.Phe105Leu	c.315C>A	1	3.97864e-06	0	1	16230	6.16143e-05	0	0	34592	0	0	0	10078	0	0	0	18392	0	0	0	21648	0	0	0	113658	0	0	0	6128	0	0	0	30616	0	0
RGS2	NM_002923	ENST00000235382	1	105	RGSd		Conserved	rs149228054	p.Phe105Leu	c.315C>G	2	7.95729e-06	0	0	16230	0	0	0	34592	0	0	0	10078	0	0	1	18392	5.43715e-05	0	0	21648	0	0	1	113658	8.79832e-06	0	0	6128	0	0	0	30616	0	0
RGS2	NM_002923	ENST00000235382	1	106	RGSd		Conserved	rs1261410442	p.Cys106Tyr	c.317G>A	1	3.97867e-06	0	0	16226	0	0	0	34592	0	0	0	10078	0	0	0	18394	0	0	0	21648	0	0	1	113658	8.79832e-06	0	0	6128	0	0	0	30616	0	0
RGS2	NM_002923	ENST00000235382	1	108	RGSd		Conserved	rs1200668713	p.Glu108Ala	c.323A>C	1	3.97848e-06	0	0	16228	0	0	0	34592	0	0	0	10078	0	0	0	18394	0	0	0	21648	0	0	0	113670	0	0	0	6126	0	0	1	30616	3.26627e-05	0
RGS2	NM_002923	ENST00000235382	1	110	RGSd			rs146862218	p.Ile110Val	c.328A>G	106	0.000374871	0	2	24938	8.01989e-05	0	3	35440	8.46501e-05	0	12	10368	0.00115741	0	0	19954	0	0	0	25124	0	0	87	129106	0.000673865	0	2	7218	0.000277085	0	0	30616	0	0
RGS2	NM_002923	ENST00000235382	1	110	RGSd			rs1432274142	p.Ile110Ser	c.329T>G	1	3.97842e-06	0	0	16228	0	0	0	34590	0	0	0	10078	0	0	0	18394	0	0	0	21648	0	0	1	113672	8.79724e-06	0	0	6130	0	0	0	30616	0	0
RGS2	NM_002923	ENST00000235382	1	113	RGSd			rs761395133	p.Trp113Arg	c.337T>C	1	3.97807e-06	0	0	16242	0	0	0	34590	0	0	0	10078	0	0	0	18394	0	0	0	21648	0	0	0	113678	0	0	0	6132	0	0	1	30616	3.26627e-05	0
RGS2	NM_002923	ENST00000235382	1	117	RGSd			rs749978129	p.Glu117Val	c.350A>T	1	3.97798e-06	0	0	16252	0	0	1	34590	2.89101e-05	0	0	10078	0	0	0	18394	0	0	0	21646	0	0	0	113676	0	0	0	6132	0	0	0	30616	0	0
RGS2	NM_002923	ENST00000235382	1	120	RGSd			rs192640504	p.Lys120Arg	c.359A>G	9	3.18248e-05	0	1	24966	4.00545e-05	0	1	35438	2.82183e-05	0	1	10368	9.64506e-05	0	0	19954	0	0	0	25122	0	0	6	129114	4.64706e-05	0	0	7220	0	0	0	30616	0	0
RGS2	NM_002923	ENST00000235382	1	122	RGSd			rs766607664	p.Thr122Asn	c.365C>A	1	3.97766e-06	0	1	16250	6.15385e-05	0	0	34592	0	0	0	10078	0	0	0	18394	0	0	0	21648	0	0	0	113692	0	0	0	6134	0	0	0	30616	0	0
RGS2	NM_002923	ENST00000235382	1	125	RGSd			rs1392810073	p.Pro125Thr	c.373C>A	1	3.1841e-05	0	0	8718	0	0	0	848	0	0	0	290	0	0	0	1560	0	0	0	3472	0	0	1	15430	6.48088e-05	0	0	1088	0	0	0	0	0	0
RGS2	NM_002923	ENST00000235382	1	126	RGSd			rs1385344765	p.Gln126Arg	c.377A>G	2	7.95488e-06	0	0	16248	0	0	0	34592	0	0	0	10078	0	0	0	18394	0	0	0	21648	0	0	0	113708	0	0	0	6134	0	0	2	30616	6.53253e-05	0
RGS2	NM_002923	ENST00000235382	1	132	RGSd			rs779391212	p.Ala132Val	c.395C>T	2	7.9557e-06	0	0	16244	0	0	0	34590	0	0	0	10078	0	0	0	18394	0	0	0	21646	0	0	0	113692	0	0	0	6132	0	0	2	30616	6.53253e-05	0
RGS2	NM_002923	ENST00000235382	1	135	RGSd			rs1284482477	p.Ile135Met	c.405A>G	1	3.97782e-06	0	0	16242	0	0	1	34588	2.89118e-05	0	0	10078	0	0	0	18394	0	0	0	21648	0	0	0	113698	0	0	0	6130	0	0	0	30616	0	0
RGS2	NM_002923	ENST00000235382	1	136	RGSd			rs1362276677	p.Tyr136His	c.406T>C	1	3.97801e-06	0	0	16240	0	0	0	34588	0	0	0	10078	0	0	0	18394	0	0	0	21648	0	0	1	113688	8.796e-06	0	0	6130	0	0	0	30616	0	0
RGS2	NM_002923	ENST00000235382	1	137	RGSd			rs758347713	p.Thr137Ser	c.410C>G	2	7.95602e-06	0	0	16242	0	0	0	34588	0	0	0	10078	0	0	0	18394	0	0	0	21648	0	0	2	113686	1.75923e-05	0	0	6130	0	0	0	30616	0	0
RGS2	NM_002923	ENST00000235382	1	138	RGSd			rs1487925506	p.Asp138Glu	c.414C>A	1	3.97817e-06	0	0	16238	0	0	1	34588	2.89118e-05	0	0	10078	0	0	0	18394	0	0	0	21646	0	0	0	113682	0	0	0	6130	0	0	0	30616	0	0
RGS2	NM_002923	ENST00000235382	1	139	RGSd			rs1189109890	p.Phe139Ser	c.416T>C	1	3.97839e-06	0	0	16232	0	0	1	34582	2.89168e-05	0	0	10078	0	0	0	18394	0	0	0	21646	0	0	0	113678	0	0	0	6132	0	0	0	30616	0	0
RGS2	NM_002923	ENST00000235382	1	140	RGSd			rs778058761	p.Ile140Thr	c.419T>C	1	3.9782e-06	0	0	16236	0	0	0	34588	0	0	0	10078	0	0	0	18394	0	0	1	21648	4.61936e-05	0	0	113680	0	0	0	6130	0	0	0	30616	0	0
RGS2	NM_002923	ENST00000235382	1	143	RGSd	Selectivity		rs747156983	p.Glu143Asp	c.429A>C	1	3.97829e-06	0	0	16238	0	0	0	34588	0	0	0	10078	0	0	0	18394	0	0	0	21648	0	0	1	113680	8.79662e-06	0	0	6124	0	0	0	30614	0	0
RGS2	NM_002923	ENST00000235382	1	145	RGSd	Selectivity		rs749060505	p.Pro145Ser	c.433C>T	1	3.97839e-06	0	0	16238	0	0	0	34588	0	0	0	10076	0	0	0	18392	0	0	0	21648	0	0	0	113674	0	0	0	6128	0	0	1	30614	3.26648e-05	0
RGS2	NM_002923	ENST00000235382	1	147	RGSd	Selectivity		rs1163939616	p.Glu147Gln	c.439G>C	3	1.19373e-05	0	0	16220	0	0	3	34586	8.67403e-05	0	0	10078	0	0	0	18392	0	0	0	21648	0	0	0	113652	0	0	0	6126	0	0	0	30612	0	0
RGS2	NM_002923	ENST00000235382	1	148	RGSd		Conserved	rs1302772343	p.Ile148Val	c.442A>G	1	4.0001e-06	0	0	15944	0	0	0	34360	0	0	0	10038	0	0	0	18360	0	0	0	21640	0	0	1	113384	8.81959e-06	0	0	6080	0	0	0	30188	0	0
RGS2	NM_002923	ENST00000235382	1	150	RGSd		Conserved	rs759666784	p.Ile150Val	c.448A>G	4	1.59649e-05	0	0	16120	0	0	0	34416	0	0	0	10058	0	0	0	18372	0	0	0	21642	0	0	4	113532	3.52324e-05	0	0	6102	0	0	0	30308	0	0
RGS2	NM_002923	ENST00000235382	1	156	RGSd			rs1217662306	p.Thr156Ile	c.467C>T	1	3.98486e-06	0	0	16234	0	0	0	34470	0	0	0	10064	0	0	0	18386	0	0	0	21644	0	0	1	113616	8.80158e-06	0	0	6116	0	0	0	30420	0	0
RGS2	NM_002923	ENST00000235382	1	157	RGSd			rs768499221	p.Leu157Val	c.469C>G	1	3.98406e-06	0	0	16238	0	0	1	34474	2.90074e-05	0	0	10064	0	0	0	18386	0	0	0	21648	0	0	0	113620	0	0	0	6126	0	0	0	30444	0	0
RGS2	NM_002923	ENST00000235382	1	161	RGSd			rs747988941	p.Asn161Tyr	c.481A>T	1	3.97978e-06	0	0	16252	0	0	0	34522	0	0	0	10074	0	0	0	18392	0	0	0	21644	0	0	1	113696	8.79538e-06	0	0	6128	0	0	0	30562	0	0
RGS2	NM_002923	ENST00000235382	1	165	RGSd			rs772026755	p.Ala165Thr	c.493G>A	2	7.95621e-06	0	0	16254	0	0	0	34552	0	0	0	10080	0	0	0	18394	0	0	0	21646	0	0	1	113718	8.79368e-06	0	0	6130	0	0	1	30602	3.26776e-05	0
RGS2	NM_002923	ENST00000235382	1	166	RGSd			rs866905003	p.Thr166Arg	c.497C>G	2	7.07224e-06	0	2	24968	8.01025e-05	0	0	35408	0	0	0	10370	0	0	0	19954	0	0	0	25116	0	0	0	129154	0	0	0	7218	0	0	0	30608	0	0
RGS2	NM_002923	ENST00000235382	1	172	RGSd			rs776204539	p.Thr172Ala	c.514A>G	2	7.9545e-06	0	0	16256	0	0	0	34574	0	0	0	10080	0	0	0	18394	0	0	0	21646	0	0	0	113734	0	0	0	6132	0	0	2	30614	6.53296e-05	0
RGS2	NM_002923	ENST00000235382	1	173	RGSd			rs903273412	p.Ala173Thr	c.517G>A	2	7.95437e-06	0	0	16256	0	0	2	34586	5.78269e-05	0	0	10080	0	0	0	18394	0	0	0	21644	0	0	0	113730	0	0	0	6132	0	0	0	30612	0	0
RGS2	NM_002923	ENST00000235382	1	177	RGSd			rs1357897991	p.Val177Ile	c.529G>A	1	3.97674e-06	0	0	16256	0	0	0	34592	0	0	0	10080	0	0	0	18394	0	0	0	21648	0	0	1	113742	8.79183e-06	0	0	6136	0	0	0	30614	0	0
RGS2	NM_002923	ENST00000235382	1	178	RGSd	Selectivity		rs77790369	p.Tyr178Cys	c.533A>G	4	1.59066e-05	0	0	16256	0	0	0	34592	0	0	0	10080	0	0	0	18394	0	0	0	21648	0	0	2	113748	1.75827e-05	0	1	6136	0.000162973	0	1	30614	3.26648e-05	0
RGS2	NM_002923	ENST00000235382	1	187	RGSd	Selectivity		rs751657005	p.Pro187Ala	c.559C>G	1	3.97668e-06	0	0	16254	0	0	1	34592	2.89084e-05	0	0	10080	0	0	0	18394	0	0	0	21648	0	0	0	113746	0	0	0	6138	0	0	0	30614	0	0
RGS2	NM_002923	ENST00000235382	1	188	RGSd		Conserved	rs147219133	p.Arg188Cys	c.562C>T	4	1.4141e-05	0	1	24962	4.00609e-05	0	1	35438	2.82183e-05	0	0	10370	0	0	0	19954	0	0	0	25124	0	0	2	129178	1.54825e-05	0	0	7226	0	0	0	30614	0	0
RGS2	NM_002923	ENST00000235382	1	188	RGSd		Conserved	rs369752935	p.Arg188His	c.563G>A	7	2.47488e-05	0	4	24954	0.000160295	0	0	35438	0	0	0	10370	0	0	1	19952	5.01203e-05	0	1	25122	3.98057e-05	0	1	129168	7.74186e-06	0	0	7224	0	0	0	30614	0	0
RGS2	NM_002923	ENST00000235382	1	188	RGSd		Conserved	rs369752935	p.Arg188Pro	c.563G>C	2	7.95349e-06	0	0	16252	0	0	0	34592	0	0	0	10080	0	0	0	18394	0	0	0	21648	0	0	2	113744	1.75833e-05	0	0	6138	0	0	0	30614	0	0
RGS2	NM_002923	ENST00000235382	1	196	RGSd			rs112707798	p.Gln196Arg	c.587A>G	37	0.000147138	0	0	16254	0	0	5	34592	0.000144542	0	1	10080	9.92063e-05	0	0	18394	0	0	0	21648	0	0	25	113742	0.000219796	0	3	6138	0.000488759	0	3	30616	9.7988e-05	0
RGS2	NM_002923	ENST00000235382	1	199	RGSd			rs79060998	p.Cys199Trp	c.597T>G	2	7.95349e-06	0	1	16256	6.15157e-05	0	0	34592	0	0	0	10078	0	0	0	18394	0	0	0	21648	0	0	1	113740	8.79198e-06	0	0	6138	0	0	0	30616	0	0
RGS2	NM_002923	ENST00000235382	1	202	RGSd			rs746511201	p.Pro202Thr	c.604C>A	1	3.9769e-06	0	0	16256	0	0	0	34592	0	0	0	10078	0	0	0	18394	0	0	0	21648	0	0	1	113732	8.7926e-06	0	0	6138	0	0	0	30614	0	0
RGS2	NM_002923	ENST00000235382	1	205	RGSd			rs770357541	p.Thr205Ile	c.614C>T	4	1.59076e-05	0	0	16256	0	0	0	34592	0	0	0	10078	0	0	0	18394	0	0	0	21648	0	0	4	113732	3.51704e-05	0	0	6138	0	0	0	30614	0	0
RGS2	NM_002923	ENST00000235382	1	206				rs776294332	p.Thr206Ile	c.617C>T	1	3.977e-06	0	0	16254	0	0	0	34592	0	0	0	10078	0	0	0	18394	0	0	0	21648	0	0	0	113728	0	0	0	6138	0	0	1	30614	3.26648e-05	0
RGS2	NM_002923	ENST00000235382	1	207				rs745471760	p.Glu207Gln	c.619G>C	1	3.97706e-06	0	0	16254	0	0	0	34592	0	0	0	10078	0	0	0	18394	0	0	0	21648	0	0	0	113726	0	0	0	6136	0	0	1	30614	3.26648e-05	0
RGS2	NM_002923	ENST00000235382	1	208				rs567163247	p.Pro208Ser	c.622C>T	162	0.000644315	4	0	16250	0	0	0	34592	0	0	0	10078	0	0	0	18394	0	0	0	21648	0	0	0	113718	0	0	0	6136	0	0	162	30614	0.0052917	4
RGS2	NM_002923	ENST00000235382	1	208				rs1360525589	p.Pro208Arg	c.623C>G	1	3.97731e-06	0	0	16248	0	0	0	34592	0	0	0	10078	0	0	1	18394	5.43656e-05	0	0	21648	0	0	0	113716	0	0	0	6136	0	0	0	30614	0	0
RGS2	NM_002923	ENST00000235382	1	212				rs1028255913	p.Ter212Trp	c.636A>G	2	7.95615e-06	0	0	16242	0	0	0	34590	0	0	0	10076	0	0	0	18394	0	0	0	21648	0	0	2	113678	1.75936e-05	0	0	6136	0	0	0	30614	0	0

## Sheet: RGS3
Gene	GenBank	ENST	Chromosome	Position	RGSd	Selectivity	Conserved	rsID	Consequence	Transcript Consequence	Allele Count	Allele Frequency	Homozygote Count	Allele Count African	Allele Number African	Allele Frequency African	Homozygote Count African	Allele Count Latino	Allele Number Latino	Allele Frequency Latino	Homozygote Count Latino	Allele Count Ashkenazi Jewish	Allele Number Ashkenazi Jewish	Allele Frequency Ashkenazi Jewish	Homozygote Count Ashkenazi Jewish	Allele Count East Asian	Allele Number East Asian	Allele Frequency East Asian	Homozygote Count East Asian	Allele Count European (Finnish)	Allele Number European (Finnish)	Allele Frequency European (Finnish)	Homozygote Count European (Finnish)	Allele Count European (non-Finnish)	Allele Number European (non-Finnish)	Allele Frequency European (non-Finnish)	Homozygote Count European (non-Finnish)	Allele Count Other	Allele Number Other	Allele Frequency Other	Homozygote Count Other	Allele Count South Asian	Allele Number South Asian	Allele Frequency South Asian	Homozygote Count South Asian	MVs (Total)	MVs (RGSd)
RGS3	NM_144488	ENST00000374140	9	2				rs774757745	p.Glu2Ala	c.5A>C	1	4.08757e-06	0	0	15634	0	0	0	33818	0	0	0	9872	0	0	0	18044	0	0	0	21174	0	0	0	109872	0	0	0	5944	0	0	1	30286	3.30186e-05	0	24100	802
RGS3	NM_144488	ENST00000374140	9	3				rs760034241	p.Arg3Cys	c.7C>T	1	4.08637e-06	0	0	15656	0	0	0	33834	0	0	0	9866	0	0	0	18058	0	0	0	21180	0	0	1	109886	9.10034e-06	0	0	5936	0	0	0	30300	0	0
RGS3	NM_144488	ENST00000374140	9	3				rs1239358602	p.Arg3His	c.8G>A	1	5.93261e-06	0	0	10906	0	0	1	25620	3.9032e-05	0	0	8694	0	0	0	13812	0	0	0	8672	0	0	0	72226	0	0	0	4668	0	0	0	23962	0	0
RGS3	NM_144488	ENST00000374140	9	3				rs755958185	p.Thr3Met	c.8C>T	2	7.18241e-06	0	0	24390	0	0	0	35202	0	0	0	10108	0	0	0	19890	0	0	0	24978	0	0	1	126416	7.91039e-06	0	0	7122	0	0	1	30352	3.29468e-05	0
RGS3	NM_144488	ENST00000374140	9	4				rs1470642628	p.Asp4His	c.8G>C	1	7.27728e-06	0	0	6786	0	0	0	24614	0	0	0	8346	0	0	0	11012	0	0	0	5496	0	0	1	54310	1.84128e-05	0	0	4204	0	0	0	22646	0	0
RGS3	NM_144488	ENST00000374140	9	5				rs768053150	p.Leu5Arg	c.14T>G	2	8.10031e-06	0	0	15840	0	0	0	34198	0	0	0	9950	0	0	0	18214	0	0	0	21358	0	0	1	110850	9.0212e-06	0	0	6006	0	0	1	30488	3.27998e-05	0
RGS3	NM_144488	ENST00000374140	9	5				rs768053150	p.Leu5Pro	c.14T>C	2	8.10031e-06	0	0	15840	0	0	0	34198	0	0	0	9950	0	0	0	18214	0	0	0	21358	0	0	0	110850	0	0	0	6006	0	0	2	30488	6.55996e-05	0
RGS3	NM_144488	ENST00000374140	9	5				rs761345779	p.Asn5Ser	c.14A>G	4	2.32258e-05	0	1	11162	8.95897e-05	0	0	25816	0	0	0	8728	0	0	0	14052	0	0	0	9394	0	0	2	74246	2.69375e-05	0	1	4716	0.000212044	0	0	24108	0	0
RGS3	NM_144488	ENST00000374140	9	5				rs777493957	p.Phe5Ile	c.11T>A	6	4.36173e-05	1	0	6798	0	0	0	24624	0	0	0	8346	0	0	0	11018	0	0	0	5496	0	0	0	54416	0	0	0	4206	0	0	6	22656	0.000264831	1
RGS3	NM_144488	ENST00000374140	9	6				rs764085055	p.His6Gln	c.18C>G	2	8.09363e-06	0	0	15892	0	0	0	34192	0	0	0	9966	0	0	0	18222	0	0	0	21416	0	0	2	110870	1.80391e-05	0	0	6032	0	0	0	30518	0	0
RGS3	NM_144488	ENST00000374140	9	6				rs1282123475	p.Pro6Ser	c.16C>T	1	4.02353e-06	0	0	15764	0	0	0	34464	0	0	0	9920	0	0	0	18348	0	0	0	21594	0	0	0	111856	0	0	0	6076	0	0	1	30516	3.27697e-05	0
RGS3	NM_144488	ENST00000374140	9	7				rs113797410	p.Leu7Phe	c.19C>T	8040	0.0869358	467	817	10430	0.0783317	33	404	10222	0.0395226	13	410	5546	0.0739272	13	2	4426	0.000451875	0	1349	7330	0.184038	129	4150	38654	0.107363	228	286	2928	0.0976776	26	622	12946	0.0480457	25
RGS3	NM_144488	ENST00000374140	9	7				rs754033106	p.Arg7Gly	c.19C>G	1	4.04636e-06	0	1	15898	6.2901e-05	0	0	34218	0	0	0	9958	0	0	0	18216	0	0	0	21428	0	0	0	110874	0	0	0	6030	0	0	0	30514	0	0
RGS3	NM_144488	ENST00000374140	9	7				rs754033106	p.Arg7Cys	c.19C>T	1	4.04636e-06	0	0	15898	0	0	0	34218	0	0	0	9958	0	0	0	18216	0	0	0	21428	0	0	1	110874	9.01925e-06	0	0	6030	0	0	0	30514	0	0
RGS3	NM_144488	ENST00000374140	9	7				rs757609220	p.Arg7His	c.20G>A	1	4.04554e-06	0	0	15910	0	0	0	34206	0	0	0	9970	0	0	0	18224	0	0	0	21452	0	0	0	110898	0	0	0	6026	0	0	1	30500	3.27869e-05	0
RGS3	NM_144488	ENST00000374140	9	7				rs943220729	p.Ser7Pro	c.17T>C	1	3.18796e-05	0	1	8696	0.000114995	0	0	846	0	0	0	290	0	0	0	1560	0	0	0	3474	0	0	0	15414	0	0	0	1088	0	0	0	0	0	0
RGS3	NM_144488	ENST00000374140	9	8				rs1454704433	p.Val8Ile	c.22G>A	1	4.04325e-06	0	0	15952	0	0	0	34202	0	0	0	9972	0	0	0	18242	0	0	0	21470	0	0	1	110932	9.01453e-06	0	0	6032	0	0	0	30524	0	0
RGS3	NM_144488	ENST00000374140	9	9				rs1167277723	p.Ser9Tyr	c.26C>A	1	4.03727e-06	0	0	15996	0	0	0	34276	0	0	0	9986	0	0	0	18268	0	0	0	21522	0	0	1	111064	9.00382e-06	0	0	6036	0	0	0	30544	0	0
RGS3	NM_144488	ENST00000374140	9	9				rs1178555876	p.Ser9Asn	c.24G>A	2	1.44693e-05	0	0	6922	0	0	2	24642	8.11622e-05	0	0	8368	0	0	0	11054	0	0	0	5504	0	0	0	54824	0	0	0	4212	0	0	0	22698	0	0
RGS3	NM_144488	ENST00000374140	9	10				rs765116949	p.Leu10Phe	c.28C>T	1	4.03418e-06	0	0	16032	0	0	0	34290	0	0	0	9996	0	0	0	18276	0	0	0	21536	0	0	0	111162	0	0	0	6050	0	0	1	30540	3.27439e-05	0
RGS3	NM_144488	ENST00000374140	9	10				rs564456043	p.Ser10Arg	c.30C>G	2	8.02381e-06	0	2	15722	0.00012721	0	0	34536	0	0	0	9982	0	0	0	18352	0	0	0	21618	0	0	0	112352	0	0	0	6100	0	0	0	30596	0	0
RGS3	NM_144488	ENST00000374140	9	11				rs750280855	p.Gly11Arg	c.31G>A	3	1.07464e-05	0	0	24728	0	0	0	35126	0	0	0	10288	0	0	2	19840	0.000100806	0	0	25026	0	0	1	126480	7.90639e-06	0	0	7134	0	0	0	30540	0	0
RGS3	NM_144488	ENST00000374140	9	12				rs758384350	p.Ser12Thr	c.35G>C	1	4.03411e-06	0	0	16054	0	0	0	34268	0	0	0	9998	0	0	1	18292	5.46687e-05	0	0	21568	0	0	0	111114	0	0	0	6060	0	0	0	30532	0	0
RGS3	NM_144488	ENST00000374140	9	12				rs138621725	p.Ser12Leu	c.35C>T	29	0.000140763	0	1	20002	4.9995e-05	0	2	26766	7.47217e-05	0	0	9036	0	0	0	15666	0	0	0	13944	0	0	22	90582	0.000242874	0	1	5836	0.00017135	0	3	24188	0.000124028	0
RGS3	NM_144488	ENST00000374140	9	12				rs978164750	p.Asp12His	c.34G>C	1	3.1902e-05	0	1	8708	0.000114837	0	0	846	0	0	0	290	0	0	0	1558	0	0	0	3474	0	0	0	15388	0	0	0	1082	0	0	0	0	0	0
RGS3	NM_144488	ENST00000374140	9	13				rs1438219946	p.Arg13Trp	c.37C>T	1	4.03343e-06	0	0	16058	0	0	0	34258	0	0	0	10000	0	0	0	18294	0	0	0	21572	0	0	1	111160	8.99604e-06	0	0	6054	0	0	0	30532	0	0
RGS3	NM_144488	ENST00000374140	9	13				rs145128645	p.Arg13Gln	c.38G>A	64	0.000229144	0	1	24776	4.03616e-05	0	2	35106	5.69703e-05	0	0	10296	0	0	0	19856	0	0	1	25024	3.99616e-05	0	58	126578	0.000458215	0	0	7138	0	0	2	30526	6.55179e-05	0
RGS3	NM_144488	ENST00000374140	9	13				rs770542289	p.Thr13Met	c.36C>T	14	8.24393e-05	0	0	15634	0	0	0	25504	0	0	0	8658	0	0	0	12628	0	0	0	8994	0	0	12	70372	0.000170522	0	0	5304	0	0	2	22728	8.79972e-05	0
RGS3	NM_144488	ENST00000374140	9	14				rs149109384	p.Arg14Leu	c.41G>T	3	1.07428e-05	0	3	24790	0.000121017	0	0	35110	0	0	0	10294	0	0	0	19858	0	0	0	25050	0	0	0	126498	0	0	0	7138	0	0	0	30518	0	0
RGS3	NM_144488	ENST00000374140	9	14				rs759916588	p.Arg14Cys	c.40C>T	3	1.72408e-05	0	0	11270	0	0	1	25842	3.86967e-05	0	0	8744	0	0	0	14120	0	0	0	10560	0	0	1	74526	1.34181e-05	0	0	4748	0	0	1	24196	4.13291e-05	0
RGS3	NM_144488	ENST00000374140	9	14				rs1382650658	p.Arg14His	c.41G>A	6	2.91656e-05	0	0	20014	0	0	0	26722	0	0	0	9034	0	0	0	15664	0	0	1	14154	7.06514e-05	0	4	90108	4.43912e-05	0	0	5842	0	0	1	24184	4.13497e-05	0
RGS3	NM_144488	ENST00000374140	9	15				rs1228135391	p.Ser15Leu	c.44C>T	3	4.00438e-05	0	1	9868	0.000101338	0	0	6688	0	0	0	4090	0	0	0	3478	0	0	0	6304	0	0	2	32372	6.17818e-05	0	0	2408	0	0	0	9710	0	0
RGS3	NM_144488	ENST00000374140	9	15				rs1228048854	p.Ala15Thr	c.43G>A	1	4.0331e-06	0	0	16086	0	0	0	34262	0	0	0	10008	0	0	0	18304	0	0	0	21574	0	0	0	111124	0	0	0	6060	0	0	1	30530	3.27547e-05	0
RGS3	NM_144488	ENST00000374140	9	15				rs1228048854	p.Ala15Pro	c.43G>C	5	1.7901e-05	0	0	24788	0	0	0	35110	0	0	0	10298	0	0	0	19862	0	0	0	25048	0	0	5	126532	3.95157e-05	0	0	7146	0	0	0	30530	0	0
RGS3	NM_144488	ENST00000374140	9	16				rs768010517	p.Tyr16His	c.46T>C	2	1.14277e-05	0	0	11352	0	0	0	25886	0	0	0	8750	0	0	0	14178	0	0	0	10954	0	0	0	74940	0	0	0	4756	0	0	2	24198	8.26515e-05	0
RGS3	NM_144488	ENST00000374140	9	17				rs747826041	p.Pro17Leu	c.50C>T	2	8.06211e-06	0	0	16110	0	0	0	34296	0	0	0	10020	0	0	0	18316	0	0	0	21588	0	0	2	111138	1.79956e-05	0	0	6058	0	0	0	30548	0	0
RGS3	NM_144488	ENST00000374140	9	17				rs377015367	p.Arg17Cys	c.49C>T	10	4.85616e-05	0	0	19992	0	0	1	26684	3.74756e-05	0	0	9036	0	0	0	15670	0	0	0	14504	0	0	9	90008	9.99911e-05	0	0	5834	0	0	0	24196	0	0
RGS3	NM_144488	ENST00000374140	9	17				rs756715389	p.Arg17His	c.50G>A	6	2.91781e-05	0	1	19988	5.003e-05	0	0	26676	0	0	0	9032	0	0	1	15686	6.37511e-05	0	1	14526	6.88421e-05	0	1	89712	1.11468e-05	0	0	5832	0	0	2	24182	8.27061e-05	0
RGS3	NM_144488	ENST00000374140	9	17				rs756713060	p.Gly17Arg	c.49G>A	27	9.61902e-05	0	1	24384	4.10105e-05	0	15	35402	0.000423705	0	2	10296	0.00019425	0	0	19912	0	0	0	25106	0	0	7	127788	5.47782e-05	0	2	7192	0.000278087	0	0	30614	0	0
RGS3	NM_144488	ENST00000374140	9	17				rs756713060	p.Gly17Trp	c.49G>T	1	4.01017e-06	0	0	15680	0	0	0	34554	0	0	0	10006	0	0	0	18354	0	0	0	21634	0	0	1	112418	8.89537e-06	0	0	6106	0	0	0	30614	0	0
RGS3	NM_144488	ENST00000374140	9	18				rs774668078	p.Asp18His	c.52G>C	2	8.05997e-06	0	0	16132	0	0	0	34304	0	0	0	10026	0	0	0	18312	0	0	0	21590	0	0	0	111180	0	0	0	6054	0	0	2	30542	6.54836e-05	0
RGS3	NM_144488	ENST00000374140	9	18				rs371747420	p.Ala18Pro	c.52G>C	1	4.00901e-06	0	0	15680	0	0	0	34560	0	0	0	10006	0	0	0	18354	0	0	0	21636	0	0	1	112476	8.89079e-06	0	0	6110	0	0	0	30616	0	0
RGS3	NM_144488	ENST00000374140	9	18				rs200242371	p.Ala18Val	c.53C>T	125	0.000445277	0	0	24390	0	0	0	35398	0	0	0	10298	0	0	0	19914	0	0	90	25108	0.00358451	0	24	127806	0.000187785	0	7	7196	0.000972763	0	4	30614	0.000130659	0
RGS3	NM_144488	ENST00000374140	9	19				rs768273580	p.Leu19Phe	c.57G>C	7	2.82108e-05	0	0	16130	0	0	0	34304	0	0	0	10016	0	0	0	18326	0	0	1	21602	4.6292e-05	0	6	111162	5.39753e-05	0	0	6056	0	0	0	30536	0	0
RGS3	NM_144488	ENST00000374140	9	20				rs748442677	p.Pro20Arg	c.59C>G	1	4.00689e-06	0	0	15712	0	0	0	34558	0	0	0	10012	0	0	0	18362	0	0	0	21642	0	0	1	112558	8.88431e-06	0	0	6110	0	0	0	30616	0	0
RGS3	NM_144488	ENST00000374140	9	21				rs770238039	p.Glu21Asp	c.63G>C	2	8.0075e-06	0	0	15774	0	0	0	34564	0	0	0	10016	0	0	0	18364	0	0	0	21642	0	0	2	112682	1.77491e-05	0	0	6108	0	0	0	30616	0	0
RGS3	NM_144488	ENST00000374140	9	22				rs146533219	p.Tyr22His	c.64T>C	164	0.000587178	3	2	24830	8.05477e-05	0	6	35126	0.000170814	0	70	10308	0.00679084	1	1	19872	5.03221e-05	0	0	25068	0	0	35	126432	0.000276829	1	8	7140	0.00112045	0	42	30526	0.00137588	1
RGS3	NM_144488	ENST00000374140	9	22				rs776300760	p.Tyr22Cys	c.65A>G	2	7.1718e-06	0	0	24762	0	0	0	35102	0	0	0	10302	0	0	0	19844	0	0	0	25044	0	0	2	126184	1.58499e-05	0	0	7126	0	0	0	30506	0	0
RGS3	NM_144488	ENST00000374140	9	22				rs139614300	p.Ala22Pro	c.64G>C	175	0.000622528	1	1	24482	4.08463e-05	0	34	35410	0.000960181	0	28	10308	0.00271634	1	0	19920	0	0	0	25120	0	0	99	128062	0.000773063	0	6	7196	0.000833797	0	7	30614	0.000228654	0
RGS3	NM_144488	ENST00000374140	9	24				rs1253903508	p.Leu24Val	c.70C>G	1	4.54669e-05	0	0	516	0	0	0	2304	0	0	0	1978	0	0	0	802	0	0	0	1512	0	0	0	9084	0	0	0	600	0	0	1	5198	0.000192382	0
RGS3	NM_144488	ENST00000374140	9	25					p.Cys25Gly	c.73T>G	6	2.13367e-05	0	0	24496	0	0	0	35416	0	0	0	10316	0	0	0	19914	0	0	0	25118	0	0	6	128130	4.68274e-05	0	0	7200	0	0	0	30616	0	0
RGS3	NM_144488	ENST00000374140	9	26				rs1187753290	p.Asn26Ser	c.77A>G	3	9.57671e-05	0	0	8696	0	0	0	848	0	0	0	290	0	0	3	1558	0.00192555	0	0	3464	0	0	0	15392	0	0	0	1078	0	0	0	0	0	0
RGS3	NM_144488	ENST00000374140	9	26				rs1356411468	p.Arg26Gly	c.76A>G	1	3.99987e-06	0	0	15838	0	0	0	34568	0	0	0	10028	0	0	0	18360	0	0	0	21646	0	0	0	112836	0	0	1	6116	0.000163506	0	0	30616	0	0
RGS3	NM_144488	ENST00000374140	9	27				rs1015332207	p.His27Tyr	c.79C>T	11	4.39996e-05	0	0	15846	0	0	11	34568	0.000318213	0	0	10026	0	0	0	18362	0	0	0	21646	0	0	0	112818	0	0	0	6120	0	0	0	30616	0	0
RGS3	NM_144488	ENST00000374140	9	28				rs767676180	p.Met28Val	c.82A>G	2	7.99885e-06	0	0	15846	0	0	0	34572	0	0	0	10028	0	0	0	18362	0	0	0	21646	0	0	0	112846	0	0	0	6120	0	0	2	30616	6.53253e-05	0
RGS3	NM_144488	ENST00000374140	9	28				rs767676180	p.Met28Leu	c.82A>T	4	1.42171e-05	0	0	24544	0	0	0	35420	0	0	0	10318	0	0	0	19918	0	0	0	25120	0	0	1	128210	7.7997e-06	0	0	7206	0	0	3	30616	9.7988e-05	0
RGS3	NM_144488	ENST00000374140	9	28				rs760354911	p.Met28Ile	c.84G>T	3	1.0662e-05	0	0	24548	0	0	0	35420	0	0	0	10312	0	0	3	19920	0.000150602	0	0	25118	0	0	0	128230	0	0	0	7208	0	0	0	30616	0	0
RGS3	NM_144488	ENST00000374140	9	29				rs1236706319	p.Pro29Ser	c.85C>T	2	7.10823e-06	0	0	24540	0	0	1	35420	2.82326e-05	0	0	10312	0	0	0	19922	0	0	0	25122	0	0	1	128226	7.79873e-06	0	0	7206	0	0	0	30616	0	0
RGS3	NM_144488	ENST00000374140	9	30				rs764016541	p.Leu30Pro	c.89T>C	4	1.59996e-05	0	0	15844	0	0	0	34572	0	0	0	10022	0	0	0	18368	0	0	0	21646	0	0	4	112818	3.54553e-05	0	0	6120	0	0	0	30616	0	0
RGS3	NM_144488	ENST00000374140	9	31				rs906827464	p.Ser31Ala	c.91T>G	1	3.9999e-06	0	0	15838	0	0	0	34572	0	0	0	10018	0	0	0	18366	0	0	0	21646	0	0	1	112828	8.86305e-06	0	0	6122	0	0	0	30616	0	0
RGS3	NM_144488	ENST00000374140	9	32				rs1333868211	p.Ser32Cys	c.94A>T	2	8.02317e-06	0	0	15486	0	0	0	34498	0	0	0	10044	0	0	0	17972	0	0	0	21474	0	0	2	113160	1.76741e-05	0	0	6056	0	0	0	30588	0	0
RGS3	NM_144488	ENST00000374140	9	32				rs1333868211	p.Ser32Gly	c.94A>G	3	1.20348e-05	0	0	15486	0	0	3	34498	8.69616e-05	0	0	10044	0	0	0	17972	0	0	0	21474	0	0	0	113160	0	0	0	6056	0	0	0	30588	0	0
RGS3	NM_144488	ENST00000374140	9	32				rs111639946	p.Arg32Trp	c.94C>T	1233	0.00438235	25	1112	24532	0.0453286	24	65	35412	0.00183554	0	0	10310	0	0	0	19924	0	0	0	25122	0	0	36	128232	0.000280741	0	14	7208	0.00194229	0	6	30616	0.000195976	1
RGS3	NM_144488	ENST00000374140	9	32				rs1023469113	p.Arg32Gln	c.95G>A	1	3.9992e-06	0	0	15840	0	0	0	34572	0	0	0	10022	0	0	0	18368	0	0	0	21644	0	0	1	112866	8.86006e-06	0	0	6122	0	0	0	30616	0	0
RGS3	NM_144488	ENST00000374140	9	33				rs761755386	p.Thr33Ile	c.98C>T	1	4.01107e-06	0	1	15486	6.45745e-05	0	0	34504	0	0	0	10054	0	0	0	17974	0	0	0	21488	0	0	0	113164	0	0	0	6056	0	0	0	30584	0	0
RGS3	NM_144488	ENST00000374140	9	33				rs144678529	p.Leu33Val	c.97C>G	9	3.19768e-05	0	8	24568	0.000325627	0	0	35420	0	0	0	10318	0	0	0	19926	0	0	0	25122	0	0	1	128270	7.79606e-06	0	0	7214	0	0	0	30616	0	0
RGS3	NM_144488	ENST00000374140	9	36				rs1450778730	p.Pro36Ser	c.106C>T	1	4.00959e-06	0	0	15486	0	0	0	34510	0	0	0	10058	0	0	1	17974	5.56359e-05	0	0	21518	0	0	0	113200	0	0	0	6064	0	0	0	30592	0	0
RGS3	NM_144488	ENST00000374140	9	37				rs201175305	p.Asn37Ser	c.110A>G	1	4.00837e-06	0	0	15486	0	0	1	34514	2.89737e-05	0	0	10064	0	0	0	17974	0	0	0	21538	0	0	0	113238	0	0	0	6062	0	0	0	30602	0	0
RGS3	NM_144488	ENST00000374140	9	37				rs1452220235	p.Val37Phe	c.109G>T	1	3.99683e-06	0	0	15912	0	0	0	34582	0	0	0	10040	0	0	0	18370	0	0	1	21646	4.61979e-05	0	0	112918	0	0	0	6114	0	0	0	30616	0	0
RGS3	NM_144488	ENST00000374140	9	37				rs749906785	p.Val37Ala	c.110T>C	5	1.99867e-05	0	0	15908	0	0	0	34578	0	0	0	10038	0	0	3	18370	0.00016331	0	0	21646	0	0	0	112896	0	0	0	6114	0	0	2	30616	6.53253e-05	0
RGS3	NM_144488	ENST00000374140	9	41				rs1226588734	p.Gly41Arg	c.121G>A	1	4.00757e-06	0	0	15484	0	0	0	34514	0	0	0	10068	0	0	0	17978	0	0	0	21546	0	0	0	113272	0	0	0	6064	0	0	1	30602	3.26776e-05	0
RGS3	NM_144488	ENST00000374140	9	42				rs779825056	p.Phe42Tyr	c.125T>A	2	7.99584e-06	0	0	15946	0	0	0	34572	0	0	0	10042	0	0	0	18362	0	0	0	21648	0	0	2	112836	1.77248e-05	0	0	6116	0	0	0	30608	0	0
RGS3	NM_144488	ENST00000374140	9	43				rs777444050	p.Phe43Leu	c.127T>C	7	2.48415e-05	0	0	24712	0	0	0	35434	0	0	0	10336	0	0	0	19930	0	0	0	25122	0	0	7	128434	5.45027e-05	0	0	7202	0	0	0	30616	0	0
RGS3	NM_144488	ENST00000374140	9	43				rs777444050	p.Phe43Val	c.127T>G	1	3.99269e-06	0	0	16014	0	0	0	34586	0	0	0	10046	0	0	1	18372	5.44307e-05	0	0	21648	0	0	0	113056	0	0	0	6120	0	0	0	30616	0	0
RGS3	NM_144488	ENST00000374140	9	44				rs371101949	p.Arg44Cys	c.130C>T	7	2.49167e-05	0	2	24194	8.26651e-05	0	1	35370	2.82725e-05	0	0	10360	0	0	3	19538	0.000153547	0	0	25030	0	0	0	128694	0	0	0	7148	0	0	1	30602	3.26776e-05	0
RGS3	NM_144488	ENST00000374140	9	44				rs371153692	p.Arg44His	c.131G>A	11	3.91545e-05	0	4	24194	0.00016533	0	0	35366	0	0	0	10360	0	0	1	19538	5.11823e-05	0	0	25030	0	0	6	128700	4.662e-05	0	0	7148	0	0	0	30602	0	0
RGS3	NM_144488	ENST00000374140	9	44				rs778142704	p.Phe44Ser	c.131T>C	3	1.19763e-05	0	0	16026	0	0	0	34586	0	0	0	10050	0	0	0	18372	0	0	0	21648	0	0	3	113078	2.65304e-05	0	0	6118	0	0	0	30616	0	0
RGS3	NM_144488	ENST00000374140	9	45				rs771389738	p.Pro45Leu	c.134C>T	16	5.68468e-05	0	1	24648	4.05712e-05	0	0	35434	0	0	0	10336	0	0	0	19930	0	0	0	25088	0	0	13	128204	0.000101401	0	0	7202	0	0	2	30616	6.53253e-05	0
RGS3	NM_144488	ENST00000374140	9	46				rs756503972	p.Glu46Lys	c.136G>A	4	1.60278e-05	0	0	15486	0	0	0	34522	0	0	0	10070	0	0	0	17978	0	0	0	21560	0	0	3	113284	2.64821e-05	0	1	6064	0.000164908	0	0	30602	0	0
RGS3	NM_144488	ENST00000374140	9	47				rs745924690	p.Pro47Arg	c.140C>G	1	3.99036e-06	0	0	16064	0	0	0	34586	0	0	0	10050	0	0	0	18378	0	0	0	21648	0	0	1	113138	8.83876e-06	0	0	6124	0	0	0	30616	0	0
RGS3	NM_144488	ENST00000374140	9	48				rs1331523579	p.Leu48Ile	c.142C>A	1	3.98969e-06	0	0	16078	0	0	0	34584	0	0	0	10050	0	0	0	18380	0	0	0	21648	0	0	1	113166	8.83658e-06	0	0	6124	0	0	0	30616	0	0
RGS3	NM_144488	ENST00000374140	9	49				rs775570787	p.Leu49Arg	c.146T>G	11	4.38782e-05	0	0	16096	0	0	0	34582	0	0	0	10050	0	0	0	18382	0	0	0	21648	0	0	0	113192	0	0	0	6128	0	0	11	30616	0.000359289	0
RGS3	NM_144488	ENST00000374140	9	50				rs200829971	p.Cys50Phe	c.149G>T	18	7.21252e-05	0	0	15486	0	0	9	34524	0.000260688	0	0	10070	0	0	0	17978	0	0	0	21562	0	0	6	113280	5.29661e-05	0	3	6064	0.000494723	0	0	30602	0	0
RGS3	NM_144488	ENST00000374140	9	50				rs1268141445	p.Val50Ile	c.148G>A	2	7.97601e-06	0	1	16114	6.20578e-05	0	1	34584	2.89151e-05	0	0	10050	0	0	0	18382	0	0	0	21648	0	0	0	113228	0	0	0	6132	0	0	0	30614	0	0
RGS3	NM_144488	ENST00000374140	9	51				rs1219126368	p.Pro51Ala	c.151C>G	2	7.97792e-06	0	0	16096	0	0	0	34582	0	0	0	10048	0	0	1	18380	5.4407e-05	0	0	21646	0	0	1	113196	8.83423e-06	0	0	6128	0	0	0	30616	0	0
RGS3	NM_144488	ENST00000374140	9	52				rs1272034615	p.Pro52Leu	c.155C>T	1	3.9881e-06	0	0	16108	0	0	1	34584	2.89151e-05	0	0	10046	0	0	0	18380	0	0	0	21648	0	0	0	113232	0	0	0	6132	0	0	0	30616	0	0
RGS3	NM_144488	ENST00000374140	9	53				rs374086930	p.Leu53Phe	c.157C>T	2	8.01378e-06	0	2	15486	0.000129149	0	0	34524	0	0	0	10070	0	0	0	17978	0	0	0	21562	0	0	0	113284	0	0	0	6064	0	0	0	30602	0	0
RGS3	NM_144488	ENST00000374140	9	53				rs745985749	p.Leu53Pro	c.158T>C	1	4.00689e-06	0	0	15486	0	0	0	34522	0	0	0	10070	0	0	0	17978	0	0	0	21562	0	0	1	113286	8.82722e-06	0	0	6064	0	0	0	30602	0	0
RGS3	NM_144488	ENST00000374140	9	58				rs1432011412	p.Leu58Arg	c.173T>G	1	3.18918e-05	0	1	8708	0.000114837	0	0	846	0	0	0	290	0	0	0	1560	0	0	0	3472	0	0	0	15394	0	0	0	1086	0	0	0	0	0	0
RGS3	NM_144488	ENST00000374140	9	59				rs1055172089	p.Gln59Lys	c.175C>A	1	4.00721e-06	0	0	15484	0	0	0	34522	0	0	0	10070	0	0	0	17976	0	0	0	21562	0	0	0	113274	0	0	1	6062	0.000164962	0	0	30600	0	0
RGS3	NM_144488	ENST00000374140	9	59					p.Ser59Thr	c.175T>A	1	3.99042e-06	0	0	16076	0	0	0	34592	0	0	0	10036	0	0	0	18378	0	0	0	21648	0	0	1	113128	8.83954e-06	0	0	6126	0	0	0	30616	0	0
RGS3	NM_144488	ENST00000374140	9	59				rs761730132	p.Ser59Phe	c.176C>T	3	1.19715e-05	0	0	16074	0	0	3	34592	8.67253e-05	0	0	10036	0	0	0	18378	0	0	0	21648	0	0	0	113126	0	0	0	6128	0	0	0	30614	0	0
RGS3	NM_144488	ENST00000374140	9	60				rs765245767	p.Glu60Gln	c.178G>C	1	3.99074e-06	0	0	16080	0	0	0	34590	0	0	0	10040	0	0	0	18376	0	0	0	21648	0	0	1	113102	8.84158e-06	0	0	6128	0	0	0	30616	0	0
RGS3	NM_144488	ENST00000374140	9	62				rs775537894	p.Leu62Phe	c.184C>T	13	5.2095e-05	0	0	15486	0	0	0	34526	0	0	0	10070	0	0	0	17976	0	0	0	21562	0	0	0	113264	0	0	0	6058	0	0	13	30602	0.000424809	0
RGS3	NM_144488	ENST00000374140	9	62				rs775537894	p.Leu62Val	c.184C>G	2	8.01462e-06	0	0	15486	0	0	0	34526	0	0	0	10070	0	0	0	17976	0	0	0	21562	0	0	1	113264	8.82893e-06	0	1	6058	0.000165071	0	0	30602	0	0
RGS3	NM_144488	ENST00000374140	9	62				rs768385973	p.Leu62Pro	c.185T>C	1	4.00741e-06	0	0	15486	0	0	0	34524	0	0	0	10068	0	0	0	17976	0	0	0	21562	0	0	1	113262	8.82909e-06	0	0	6058	0	0	0	30602	0	0
RGS3	NM_144488	ENST00000374140	9	62				rs746821565	p.Gln62His	c.186G>T	1	3.99342e-06	0	0	16038	0	0	0	34588	0	0	0	10030	0	0	0	18374	0	0	0	21648	0	0	1	113008	8.84893e-06	0	0	6114	0	0	0	30612	0	0
RGS3	NM_144488	ENST00000374140	9	63				rs776471364	p.Pro63Leu	c.188C>T	2	8.01494e-06	0	0	15486	0	0	2	34524	5.79307e-05	0	0	10070	0	0	0	17976	0	0	0	21560	0	0	0	113262	0	0	0	6056	0	0	0	30600	0	0
RGS3	NM_144488	ENST00000374140	9	63				rs1191503188	p.Pro63Ser	c.187C>T	1	3.99246e-06	0	0	16050	0	0	1	34586	2.89134e-05	0	0	10036	0	0	0	18376	0	0	0	21648	0	0	0	113040	0	0	0	6122	0	0	0	30614	0	0
RGS3	NM_144488	ENST00000374140	9	63				rs1244145561	p.Pro63Arg	c.188C>G	2	7.98594e-06	0	0	16044	0	0	0	34586	0	0	0	10032	0	0	0	18376	0	0	0	21648	0	0	0	113022	0	0	0	6120	0	0	2	30612	6.53339e-05	0
RGS3	NM_144488	ENST00000374140	9	64				rs761739056	p.Phe64Val	c.190T>G	1	4.00856e-06	0	1	15482	6.45911e-05	0	0	34504	0	0	0	10068	0	0	0	17976	0	0	0	21560	0	0	0	113232	0	0	0	6052	0	0	0	30592	0	0
RGS3	NM_144488	ENST00000374140	9	64				rs57845277	p.Arg64Trp	c.190C>T	1048	0.00371919	23	878	24734	0.0354977	22	113	35438	0.00318867	0	0	10324	0	0	0	19936	0	0	4	25122	0.000159223	0	39	128406	0.000303724	1	11	7208	0.00152608	0	3	30614	9.79944e-05	0
RGS3	NM_144488	ENST00000374140	9	65				rs766048874	p.Leu65Pro	c.194T>C	1	3.99087e-06	0	0	16100	0	0	0	34590	0	0	0	10038	0	0	0	18376	0	0	0	21646	0	0	0	113082	0	0	0	6126	0	0	1	30614	3.26648e-05	0
RGS3	NM_144488	ENST00000374140	9	66				rs1309171913	p.Arg66Lys	c.197G>A	1	4.00824e-06	0	0	15486	0	0	1	34522	2.8967e-05	0	0	10062	0	0	0	17976	0	0	0	21560	0	0	0	113230	0	0	0	6056	0	0	0	30594	0	0
RGS3	NM_144488	ENST00000374140	9	67				rs1336625982	p.Arg67Met	c.200G>T	2	7.12104e-06	0	2	24196	8.26583e-05	0	0	35364	0	0	0	10354	0	0	0	19536	0	0	0	25032	0	0	0	128644	0	0	0	7144	0	0	0	30588	0	0
RGS3	NM_144488	ENST00000374140	9	67				rs200821126	p.Pro67Leu	c.200C>T	76	0.000303253	0	0	16128	0	0	75	34584	0.00216863	0	0	10046	0	0	0	18376	0	0	0	21648	0	0	0	113092	0	0	1	6128	0.000163185	0	0	30614	0	0
RGS3	NM_144488	ENST00000374140	9	68				rs780739809	p.Gly68Glu	c.203G>A	2	7.97983e-06	0	0	16154	0	0	0	34584	0	0	0	10046	0	0	2	18376	0.000108838	0	0	21648	0	0	0	113084	0	0	0	6126	0	0	0	30614	0	0
RGS3	NM_144488	ENST00000374140	9	69				rs754184393	p.Ser69Asn	c.206G>A	1	3.98975e-06	0	0	16164	0	0	0	34582	0	0	0	10054	0	0	1	18374	5.44247e-05	0	0	21648	0	0	0	113082	0	0	0	6124	0	0	0	30614	0	0
RGS3	NM_144488	ENST00000374140	9	73				rs749923657	p.Trp73Arg	c.217T>C	1	4.02172e-06	0	0	15480	0	0	0	34344	0	0	0	10016	0	0	0	17962	0	0	0	21550	0	0	1	112798	8.86541e-06	0	0	6034	0	0	0	30466	0	0
RGS3	NM_144488	ENST00000374140	9	74				rs762318437	p.Arg74Gly	c.220C>G	1	4.02551e-06	0	0	15484	0	0	0	34302	0	0	0	9994	0	0	0	17962	0	0	0	21540	0	0	1	112650	8.87705e-06	0	0	6024	0	0	0	30460	0	0
RGS3	NM_144488	ENST00000374140	9	74				rs758114829	p.Arg74Gln	c.221G>A	6	2.1456e-05	0	0	24188	0	0	1	35136	2.84608e-05	0	0	10286	0	0	0	19512	0	0	0	24994	0	0	3	127998	2.34379e-05	0	0	7102	0	0	2	30426	6.57333e-05	0
RGS3	NM_144488	ENST00000374140	9	76				rs1212676022	p.Cys76Gly	c.226T>G	1	4.02667e-06	0	1	15474	6.46245e-05	0	0	34344	0	0	0	9992	0	0	0	17964	0	0	0	21530	0	0	0	112562	0	0	0	6016	0	0	0	30462	0	0
RGS3	NM_144488	ENST00000374140	9	76				rs1342109723	p.Phe76Leu	c.228C>G	1	3.9917e-06	0	0	16200	0	0	0	34570	0	0	0	10040	0	0	0	18380	0	0	0	21648	0	0	1	112952	8.85332e-06	0	0	6116	0	0	0	30614	0	0
RGS3	NM_144488	ENST00000374140	9	77				rs1482661809	p.Glu77Gly	c.230A>G	1	4.02732e-06	0	0	15484	0	0	0	34360	0	0	0	9976	0	0	0	17966	0	0	0	21512	0	0	0	112548	0	0	0	6006	0	0	1	30452	3.28386e-05	0
RGS3	NM_144488	ENST00000374140	9	77				rs147596194	p.Gln77His	c.231G>T	7031	0.024951	121	139	24900	0.00558233	0	895	35414	0.0252725	12	488	10326	0.0472593	10	5	19938	0.000250777	0	252	25120	0.0100318	2	4715	128280	0.0367555	88	207	7200	0.02875	3	330	30614	0.0107794	6
RGS3	NM_144488	ENST00000374140	9	79				rs772125657	p.Ala79Gly	c.236C>G	1	3.99562e-06	0	0	16180	0	0	0	34572	0	0	0	10030	0	0	0	18378	0	0	0	21646	0	0	1	112740	8.86997e-06	0	0	6114	0	0	0	30614	0	0
RGS3	NM_144488	ENST00000374140	9	79				rs772125657	p.Ala79Val	c.236C>T	8	3.1965e-05	0	0	16180	0	0	0	34572	0	0	0	10030	0	0	4	18378	0.000217652	0	0	21646	0	0	4	112740	3.54799e-05	0	0	6114	0	0	0	30614	0	0
RGS3	NM_144488	ENST00000374140	9	80				rs1173142101	p.Cys80Gly	c.238T>G	2	8.04428e-06	0	0	15494	0	0	2	34472	5.80181e-05	0	0	10008	0	0	0	17978	0	0	0	21520	0	0	0	112596	0	0	0	6044	0	0	0	30512	0	0
RGS3	NM_144488	ENST00000374140	9	81				rs199641386	p.His81Arg	c.242A>G	232	0.000827992	0	201	24202	0.0083051	0	20	35326	0.000566155	0	0	10308	0	0	0	19536	0	0	0	25012	0	0	2	128130	1.56091e-05	0	4	7132	0.000560852	0	5	30550	0.000163666	0
RGS3	NM_144488	ENST00000374140	9	81				rs1246354754	p.Val81Leu	c.241G>C	1	3.99696e-06	0	0	16162	0	0	0	34568	0	0	0	10028	0	0	0	18376	0	0	0	21642	0	0	0	112688	0	0	0	6112	0	0	1	30614	3.26648e-05	0
RGS3	NM_144488	ENST00000374140	9	81				rs768879893	p.Val81Glu	c.242T>A	2	7.99412e-06	0	0	16150	0	0	0	34566	0	0	0	10028	0	0	2	18374	0.000108849	0	0	21642	0	0	0	112698	0	0	0	6112	0	0	0	30614	0	0
RGS3	NM_144488	ENST00000374140	9	82				rs747135835	p.Val82Ile	c.244G>A	11	4.42112e-05	0	0	15492	0	0	0	34476	0	0	0	10028	0	0	10	17974	0.000556359	0	0	21530	0	0	0	112712	0	0	1	6050	0.000165289	0	0	30544	0	0
RGS3	NM_144488	ENST00000374140	9	84				rs1302778053	p.Val84Met	c.250G>A	1	3.18431e-05	0	1	8716	0.000114732	0	0	848	0	0	0	290	0	0	0	1558	0	0	0	3474	0	0	0	15430	0	0	0	1088	0	0	0	0	0	0
RGS3	NM_144488	ENST00000374140	9	84				rs1349532848	p.Ala84Ser	c.250G>T	3	1.06623e-05	0	0	24828	0	0	0	35414	0	0	0	10316	0	0	0	19934	0	0	0	25120	0	0	3	127942	2.34481e-05	0	0	7198	0	0	0	30614	0	0
RGS3	NM_144488	ENST00000374140	9	84				rs1202960049	p.Ala84Gly	c.251C>G	1	3.99987e-06	0	1	16132	6.19886e-05	0	0	34562	0	0	0	10020	0	0	0	18374	0	0	0	21644	0	0	0	112552	0	0	0	6110	0	0	0	30614	0	0
RGS3	NM_144488	ENST00000374140	9	85				rs113204078	p.Cys85Tyr	c.254G>A	963	0.0034239	12	804	24804	0.0324141	11	87	35414	0.00245666	1	0	10314	0	0	0	19932	0	0	1	25118	3.98121e-05	0	54	127868	0.000422311	0	17	7196	0.00236242	0	0	30612	0	0
RGS3	NM_144488	ENST00000374140	9	87				rs145600648	p.Val87Ile	c.259G>A	472	0.00167966	2	2	24708	8.09454e-05	0	28	35406	0.000790826	0	5	10302	0.000485343	0	0	19932	0	0	105	25118	0.00418027	1	311	127746	0.00243452	1	17	7188	0.00236505	0	4	30610	0.000130676	0
RGS3	NM_144488	ENST00000374140	9	87				rs369094064	p.Val87Ala	c.260T>C	2	8.00634e-06	0	2	16032	0.00012475	0	0	34562	0	0	0	10020	0	0	0	18372	0	0	0	21644	0	0	0	112460	0	0	0	6102	0	0	0	30610	0	0
RGS3	NM_144488	ENST00000374140	9	88				rs781339051	p.Leu88Phe	c.262C>T	30	0.000120315	0	0	15500	0	0	0	34516	0	0	27	10060	0.0026839	0	1	17978	5.56235e-05	0	0	21560	0	0	1	113082	8.84314e-06	0	1	6062	0.000164962	0	0	30588	0	0
RGS3	NM_144488	ENST00000374140	9	88				rs369682392	p.Leu88Pro	c.263T>C	2	7.1222e-06	0	2	24212	8.26037e-05	0	0	35366	0	0	0	10356	0	0	0	19536	0	0	0	25034	0	0	0	128562	0	0	0	7150	0	0	0	30596	0	0
RGS3	NM_144488	ENST00000374140	9	89				rs762926178	p.Ala89Val	c.266C>T	1	4.00641e-06	0	0	16008	0	0	1	34558	2.89369e-05	0	0	10016	0	0	0	18374	0	0	0	21640	0	0	0	112294	0	0	0	6100	0	0	0	30610	0	0
RGS3	NM_144488	ENST00000374140	9	90				rs773071329	p.Thr90Ile	c.269C>T	3	1.20247e-05	0	0	15500	0	0	0	34528	0	0	0	10066	0	0	0	17978	0	0	0	21562	0	0	0	113188	0	0	0	6062	0	0	3	30602	9.80328e-05	0
RGS3	NM_144488	ENST00000374140	9	90				rs147719215	p.Arg90Cys	c.268C>T	292	0.00103936	0	256	24682	0.0103719	0	21	35406	0.00059312	0	0	10302	0	0	0	19936	0	0	1	25108	3.98279e-05	0	10	127712	7.83012e-05	0	3	7188	0.000417362	0	1	30608	3.26712e-05	0
RGS3	NM_144488	ENST00000374140	9	90				rs751042590	p.Arg90His	c.269G>A	5	1.7804e-05	0	0	24678	0	0	0	35406	0	0	0	10294	0	0	3	19934	0.000150497	0	0	25108	0	0	2	127624	1.5671e-05	0	0	7184	0	0	0	30608	0	0
RGS3	NM_144488	ENST00000374140	9	91				rs749165631	p.Ser91Cys	c.272C>G	5	1.78012e-05	0	0	24214	0	0	0	35374	0	0	0	10354	0	0	0	19538	0	0	0	25036	0	0	5	128618	3.88748e-05	0	0	7146	0	0	0	30600	0	0
RGS3	NM_144488	ENST00000374140	9	91				rs1451953856	p.Cys91Tyr	c.272G>A	3	1.06874e-05	0	0	24612	0	0	2	35404	5.64908e-05	0	0	10286	0	0	0	19932	0	0	0	25114	0	0	0	127570	0	0	1	7178	0.000139315	0	0	30608	0	0
RGS3	NM_144488	ENST00000374140	9	93				rs1204696869	p.Gly93Arg	c.277G>C	1	3.18898e-05	0	1	8696	0.000114995	0	0	848	0	0	0	290	0	0	0	1556	0	0	0	3472	0	0	0	15408	0	0	0	1088	0	0	0	0	0	0
RGS3	NM_144488	ENST00000374140	9	94				rs767174520	p.Arg94Cys	c.280C>T	1	4.01149e-06	0	0	15882	0	0	0	34554	0	0	0	9990	0	0	0	18366	0	0	0	21632	0	0	0	112162	0	0	0	6092	0	0	1	30606	3.26733e-05	0
RGS3	NM_144488	ENST00000374140	9	94				rs767174520	p.Arg94Ser	c.280C>A	50	0.000200574	0	0	15882	0	0	46	34554	0.00133125	0	0	9990	0	0	0	18366	0	0	0	21632	0	0	0	112162	0	0	4	6092	0.000656599	0	0	30606	0	0
RGS3	NM_144488	ENST00000374140	9	94				rs757612769	p.Arg94His	c.281G>A	4	1.6052e-05	0	0	15864	0	0	3	34556	8.68156e-05	0	0	9982	0	0	0	18366	0	0	0	21634	0	0	1	112088	8.92156e-06	0	0	6094	0	0	0	30606	0	0
RGS3	NM_144488	ENST00000374140	9	95				rs1243458482	p.Ser95Arg	c.285C>A	1	4.00824e-06	0	0	15492	0	0	1	34528	2.8962e-05	0	0	10070	0	0	0	17978	0	0	0	21560	0	0	0	113192	0	0	0	6064	0	0	0	30602	0	0
RGS3	NM_144488	ENST00000374140	9	95				rs375198729	p.Gly95Arg	c.283G>A	7	2.80786e-05	0	1	15882	6.29644e-05	0	0	34556	0	0	0	9990	0	0	0	18362	0	0	0	21636	0	0	5	112170	4.45752e-05	0	1	6098	0.000163988	0	0	30606	0	0
RGS3	NM_144488	ENST00000374140	9	96				rs1312848258	p.Val96Gly	c.287T>G	1	4.01332e-06	0	0	15928	0	0	0	34548	0	0	0	9984	0	0	0	18356	0	0	0	21624	0	0	0	112026	0	0	0	6100	0	0	1	30604	3.26755e-05	0
RGS3	NM_144488	ENST00000374140	9	97				rs1270703768	p.Ser97Arg	c.291C>G	1	4.00779e-06	0	0	15490	0	0	0	34528	0	0	0	10070	0	0	0	17978	0	0	0	21562	0	0	1	113220	8.83236e-06	0	0	6064	0	0	0	30602	0	0
RGS3	NM_144488	ENST00000374140	9	97				rs768661381	p.Gly97Trp	c.289G>T	1	4.00994e-06	0	0	15954	0	0	0	34548	0	0	0	9994	0	0	0	18364	0	0	0	21624	0	0	1	112194	8.91313e-06	0	0	6102	0	0	0	30600	0	0
RGS3	NM_144488	ENST00000374140	9	98				rs1287699137	p.Asp98Gly	c.293A>G	1	4.00943e-06	0	1	15964	6.26409e-05	0	0	34548	0	0	0	9994	0	0	0	18362	0	0	0	21620	0	0	0	112220	0	0	0	6102	0	0	0	30602	0	0
RGS3	NM_144488	ENST00000374140	9	99				rs1469565780	p.Pro99Leu	c.296C>T	1	3.18471e-05	0	0	8708	0	0	0	848	0	0	0	290	0	0	0	1560	0	0	0	3476	0	0	1	15430	6.48088e-05	0	0	1088	0	0	0	0	0	0
RGS3	NM_144488	ENST00000374140	9	99				rs1354952918	p.Arg99Gly	c.295A>G	1	3.19183e-05	0	0	8682	0	0	0	848	0	0	0	290	0	0	0	1558	0	0	0	3472	0	0	1	15396	6.49519e-05	0	0	1084	0	0	0	0	0	0
RGS3	NM_144488	ENST00000374140	9	99				rs145320676	p.Arg99Ser	c.297G>C	1	4.00782e-06	0	1	15982	6.25704e-05	0	0	34546	0	0	0	9986	0	0	0	18364	0	0	0	21618	0	0	0	112316	0	0	0	6102	0	0	0	30598	0	0
RGS3	NM_144488	ENST00000374140	9	100				rs577928612	p.Ser100Asn	c.299G>A	1	4.00805e-06	0	1	15964	6.26409e-05	0	0	34540	0	0	0	9984	0	0	0	18364	0	0	0	21618	0	0	0	112332	0	0	0	6100	0	0	0	30596	0	0
RGS3	NM_144488	ENST00000374140	9	100				rs966003225	p.Ser100Arg	c.300C>G	1	4.00731e-06	0	0	15966	0	0	1	34540	2.89519e-05	0	0	9986	0	0	0	18358	0	0	0	21618	0	0	0	112378	0	0	0	6100	0	0	0	30598	0	0
RGS3	NM_144488	ENST00000374140	9	101				rs1201501091	p.Gln101His	c.303G>C	2	8.01231e-06	0	0	15978	0	0	0	34544	0	0	0	9992	0	0	2	18356	0.000108956	0	0	21608	0	0	0	112436	0	0	0	6100	0	0	0	30602	0	0
RGS3	NM_144488	ENST00000374140	9	102				rs373588536	p.Pro102Ser	c.304C>T	29	0.000103231	0	1	24206	4.13121e-05	0	6	35376	0.000169607	0	0	10358	0	0	0	19538	0	0	0	25034	0	0	21	128658	0.000163223	0	1	7152	0.000139821	0	0	30602	0	0
RGS3	NM_144488	ENST00000374140	9	103				rs113565749	p.Gly103Val	c.308G>T	4588	0.0163322	58	109	24204	0.00450339	0	561	35376	0.0158582	7	173	10360	0.0166988	1	0	19538	0	0	69	25038	0.00275581	0	3391	128648	0.0263587	49	162	7152	0.022651	0	123	30602	0.00401935	1
RGS3	NM_144488	ENST00000374140	9	103				rs770158667	p.Gly103Arg	c.307G>C	1	4.0076e-06	0	0	15940	0	0	0	34534	0	0	0	9994	0	0	0	18352	0	0	0	21602	0	0	0	112414	0	0	0	6092	0	0	1	30598	3.26819e-05	0
RGS3	NM_144488	ENST00000374140	9	105				rs1463831587	p.Met105Val	c.313A>G	1	4.00741e-06	0	0	15488	0	0	0	34528	0	0	0	10070	0	0	0	17978	0	0	0	21562	0	0	1	113248	8.83018e-06	0	0	6062	0	0	0	30602	0	0
RGS3	NM_144488	ENST00000374140	9	105				rs759068954	p.Met105Arg	c.314T>G	1	4.00731e-06	0	0	15490	0	0	0	34528	0	0	0	10070	0	0	0	17978	0	0	0	21562	0	0	1	113250	8.83002e-06	0	0	6064	0	0	0	30602	0	0
RGS3	NM_144488	ENST00000374140	9	106				rs12341266	p.Tyr106Cys	c.317A>G	259765	0.925874	120527	24054	24582	0.978521	11772	33324	35370	0.942154	15712	9639	10258	0.939657	4527	19913	19914	0.99995	9956	23504	25066	0.937685	11026	113074	127636	0.88591	50096	6512	7152	0.910515	2964	29745	30584	0.972567	14474
RGS3	NM_144488	ENST00000374140	9	107				rs369435598	p.Trp107Cys	c.321G>T	12	4.27144e-05	0	12	24202	0.000495827	0	0	35374	0	0	0	10362	0	0	0	19538	0	0	0	25036	0	0	0	128672	0	0	0	7150	0	0	0	30602	0	0
RGS3	NM_144488	ENST00000374140	9	107				rs369456500	p.Arg107Ser	c.321A>C	1	4.01239e-06	0	0	15836	0	0	1	34494	2.89905e-05	0	0	9962	0	0	0	18352	0	0	0	21598	0	0	0	112312	0	0	0	6086	0	0	0	30588	0	0
RGS3	NM_144488	ENST00000374140	9	109				rs1172804455	p.Ile109Val	c.325A>G	1	4.01548e-06	0	0	15770	0	0	0	34456	0	0	0	9940	0	0	0	18346	0	0	0	21586	0	0	0	112284	0	0	0	6076	0	0	1	30578	3.27033e-05	0
RGS3	NM_144488	ENST00000374140	9	110				rs770855068	p.Cys110Gly	c.328T>G	2	8.03381e-06	0	0	15708	0	0	0	34478	0	0	0	9940	0	0	0	18352	0	0	0	21588	0	0	2	112238	1.78193e-05	0	0	6074	0	0	0	30570	0	0
RGS3	NM_144488	ENST00000374140	9	110				rs10817493	p.Cys110Trp	c.330C>G	220064	0.787039	87645	19102	24404	0.782741	7492	31318	35274	0.887849	13929	8022	10184	0.787706	3176	19743	19902	0.992011	9793	18044	25014	0.721356	6533	93023	127204	0.73129	34028	5457	7122	0.766217	2106	25355	30506	0.831148	10588
RGS3	NM_144488	ENST00000374140	9	111				rs1420882860	p.Asp111His	c.331G>C	1	4.00721e-06	0	0	15486	0	0	0	34528	0	0	0	10070	0	0	0	17978	0	0	0	21560	0	0	1	113262	8.82909e-06	0	0	6064	0	0	0	30602	0	0
RGS3	NM_144488	ENST00000374140	9	111				rs767001420	p.Gly111Arg	c.331G>C	1	4.02363e-06	0	0	15718	0	0	0	34428	0	0	0	9920	0	0	0	18312	0	0	0	21556	0	0	1	111996	8.92889e-06	0	0	6062	0	0	0	30540	0	0
RGS3	NM_144488	ENST00000374140	9	111				rs767001420	p.Gly111Ser	c.331G>A	1	4.02363e-06	0	0	15718	0	0	0	34428	0	0	0	9920	0	0	0	18312	0	0	0	21556	0	0	1	111996	8.92889e-06	0	0	6062	0	0	0	30540	0	0
RGS3	NM_144488	ENST00000374140	9	112				rs1283572549	p.Ile112Val	c.334A>G	1	3.18512e-05	0	0	8708	0	0	0	848	0	0	0	290	0	0	1	1560	0.000641026	0	0	3474	0	0	0	15428	0	0	0	1088	0	0	0	0	0	0
RGS3	NM_144488	ENST00000374140	9	112				rs775217358	p.Ile112Thr	c.335T>C	1	4.00718e-06	0	0	15488	0	0	0	34526	0	0	0	10070	0	0	0	17978	0	0	0	21560	0	0	1	113266	8.82877e-06	0	0	6064	0	0	0	30600	0	0
RGS3	NM_144488	ENST00000374140	9	113				rs200107669	p.Ala113Thr	c.337G>A	80	0.000320603	0	0	15486	0	0	76	34528	0.00220111	0	0	10068	0	0	0	17978	0	0	0	21560	0	0	2	113246	1.76607e-05	0	1	6064	0.000164908	0	1	30600	3.26797e-05	0
RGS3	NM_144488	ENST00000374140	9	114				rs1389168184	p.Val114Met	c.340G>A	1	4.03154e-06	0	0	15782	0	0	0	34320	0	0	0	9812	0	0	0	18314	0	0	0	21494	0	0	1	111840	8.94134e-06	0	0	6044	0	0	0	30438	0	0
RGS3	NM_144488	ENST00000374140	9	117				rs113405588	p.Pro117Arg	c.350C>G	1359	0.00488976	31	1244	24586	0.0505979	31	85	34862	0.00243818	0	0	9922	0	0	0	19814	0	0	0	24836	0	0	11	126682	8.68316e-05	0	14	7060	0.001983	0	5	30166	0.00016575	0
RGS3	NM_144488	ENST00000374140	9	119				rs758803538	p.Glu119Gly	c.356A>G	1	4.00827e-06	0	0	15484	0	0	0	34520	0	0	0	10068	0	0	0	17976	0	0	0	21560	0	0	1	113216	8.83267e-06	0	0	6062	0	0	0	30598	0	0
RGS3	NM_144488	ENST00000374140	9	121				rs766924376	p.Thr121Ile	c.362C>T	2	7.12043e-06	0	0	24196	0	0	0	35370	0	0	0	10358	0	0	0	19536	0	0	1	25034	3.99457e-05	0	0	128638	0	0	0	7150	0	0	1	30600	3.26797e-05	0
RGS3	NM_144488	ENST00000374140	9	121				rs199676747	p.Leu121Ile	c.361C>A	36	0.000130821	0	0	24688	0	0	6	34380	0.00017452	0	0	9528	0	0	0	19736	0	0	1	24632	4.05976e-05	0	29	125602	0.000230888	0	0	6982	0	0	0	29638	0	0
RGS3	NM_144488	ENST00000374140	9	122				rs141298845	p.Arg122Gln	c.365G>A	22	8.01913e-05	0	6	24714	0.000242777	0	4	34324	0.000116537	0	1	9390	0.000106496	0	0	19720	0	0	0	24584	0	0	7	125264	5.5882e-05	0	0	6968	0	0	4	29380	0.000136147	0
RGS3	NM_144488	ENST00000374140	9	123				rs755007126	p.Thr123Ser	c.367A>T	1	4.00856e-06	0	0	15486	0	0	0	34522	0	0	0	10070	0	0	0	17976	0	0	0	21558	0	0	0	113198	0	0	0	6058	0	0	1	30598	3.26819e-05	0
RGS3	NM_144488	ENST00000374140	9	123				rs1290973645	p.Thr123Ile	c.368C>T	1	4.00895e-06	0	0	15486	0	0	0	34516	0	0	0	10066	0	0	1	17976	5.56297e-05	0	0	21554	0	0	0	113186	0	0	0	6058	0	0	0	30600	0	0
RGS3	NM_144488	ENST00000374140	9	123				rs928592167	p.Gly123Ser	c.367G>A	1	4.11773e-06	0	0	16024	0	0	0	33454	0	0	0	9092	0	0	0	18158	0	0	0	21078	0	0	0	109816	0	0	1	5872	0.0001703	0	0	29358	0	0
RGS3	NM_144488	ENST00000374140	9	123				rs376576115	p.Gly123Asp	c.368G>A	3	1.23666e-05	0	3	16034	0.000187102	0	0	33448	0	0	0	9046	0	0	0	18158	0	0	0	21048	0	0	0	109712	0	0	0	5862	0	0	0	29280	0	0
RGS3	NM_144488	ENST00000374140	9	124				rs369425536	p.Met124Leu	c.370A>C	6	2.47525e-05	0	0	16052	0	0	0	33410	0	0	0	9034	0	0	0	18166	0	0	6	21018	0.00028547	0	0	109684	0	0	0	5854	0	0	0	29182	0	0
RGS3	NM_144488	ENST00000374140	9	124				rs147247836	p.Met124Thr	c.371T>C	13	4.76149e-05	0	0	24744	0	0	0	34118	0	0	0	9272	0	0	0	19698	0	0	0	24454	0	0	13	124812	0.000104157	0	0	6904	0	0	0	29022	0	0
RGS3	NM_144488	ENST00000374140	9	125				rs781250226	p.Pro125Ala	c.373C>G	2	7.12175e-06	0	0	24192	0	0	2	35364	5.65547e-05	0	0	10356	0	0	0	19536	0	0	0	25028	0	0	0	128610	0	0	0	7146	0	0	0	30598	0	0
RGS3	NM_144488	ENST00000374140	9	125				rs781250226	p.Pro125Ser	c.373C>T	1	4.00908e-06	0	1	15484	6.45828e-05	0	0	34516	0	0	0	10068	0	0	0	17976	0	0	0	21552	0	0	0	113182	0	0	0	6058	0	0	0	30598	0	0
RGS3	NM_144488	ENST00000374140	9	125				rs1191950695	p.Tyr125His	c.373T>C	1	4.14707e-06	0	0	16044	0	0	0	33226	0	0	0	8902	0	0	0	18132	0	0	0	20916	0	0	1	109200	9.15751e-06	0	0	5824	0	0	0	28890	0	0
RGS3	NM_144488	ENST00000374140	9	126				rs777424777	p.Ala126Asp	c.377C>A	47	0.00016739	0	0	24198	0	0	47	35362	0.00132911	0	0	10348	0	0	0	19534	0	0	0	25028	0	0	0	128578	0	0	0	7140	0	0	0	30594	0	0
RGS3	NM_144488	ENST00000374140	9	126				rs559605553	p.Leu126Val	c.376C>G	32	0.000117993	0	0	24720	0	0	0	33858	0	0	0	9068	0	0	32	19660	0.00162767	0	0	24312	0	0	0	124166	0	0	0	6874	0	0	0	28544	0	0
RGS3	NM_144488	ENST00000374140	9	128				rs748243052	p.Arg128Gly	c.382C>G	1	3.18756e-05	0	0	8710	0	0	0	848	0	0	0	290	0	0	1	1560	0.000641026	0	0	3476	0	0	0	15400	0	0	0	1088	0	0	0	0	0	0
RGS3	NM_144488	ENST00000374140	9	128				rs748243052	p.Arg128Cys	c.382C>T	7	2.94742e-05	0	0	16018	0	0	0	32792	0	0	0	8512	0	0	0	18080	0	0	0	20676	0	0	6	107792	5.56628e-05	0	0	5724	0	0	1	27902	3.58397e-05	0
RGS3	NM_144488	ENST00000374140	9	128				rs143372017	p.Arg128His	c.383G>A	25	9.31598e-05	0	2	24698	8.09782e-05	0	0	33578	0	0	0	8736	0	0	22	19620	0.0011213	0	0	24090	0	0	1	123068	8.12559e-06	0	0	6792	0	0	0	27774	0	0
RGS3	NM_144488	ENST00000374140	9	129				rs16933949	p.Arg129Lys	c.386G>A	5057	0.0180129	434	4566	24186	0.188787	432	321	35356	0.00907908	2	27	10346	0.0026097	0	0	19534	0	0	0	25020	0	0	87	128566	0.000676695	0	45	7144	0.00629899	0	11	30592	0.000359571	0
RGS3	NM_144488	ENST00000374140	9	129				rs778165474	p.Asn129Ile	c.386A>T	1	4.21795e-06	0	0	16028	0	0	0	32818	0	0	0	8448	0	0	0	18078	0	0	0	20624	0	0	1	107622	9.29178e-06	0	0	5722	0	0	0	27742	0	0
RGS3	NM_144488	ENST00000374140	9	129				rs778165474	p.Asn129Ser	c.386A>G	6	2.53077e-05	0	0	16028	0	0	0	32818	0	0	0	8448	0	0	0	18078	0	0	0	20624	0	0	6	107622	5.57507e-05	0	0	5722	0	0	0	27742	0	0
RGS3	NM_144488	ENST00000374140	9	130				rs1400357187	p.Gly130Arg	c.388G>A	1	4.22597e-06	0	0	16026	0	0	0	32778	0	0	0	8412	0	0	0	18064	0	0	0	20582	0	0	1	107452	9.30648e-06	0	0	5690	0	0	0	27628	0	0
RGS3	NM_144488	ENST00000374140	9	131				rs370205168	p.Thr131Met	c.392C>T	27	9.62395e-05	0	0	24192	0	0	1	35342	2.82949e-05	0	0	10340	0	0	0	19530	0	0	0	24994	0	0	24	128436	0.000186863	0	1	7138	0.000140095	0	1	30578	3.27033e-05	0
RGS3	NM_144488	ENST00000374140	9	132				rs771652767	p.His132Tyr	c.394C>T	1	4.01468e-06	0	0	15484	0	0	0	34492	0	0	0	10038	0	0	0	17970	0	0	0	21530	0	0	1	112946	8.85379e-06	0	0	6056	0	0	0	30570	0	0
RGS3	NM_144488	ENST00000374140	9	133				rs775200688	p.Ala133Val	c.398C>T	4	1.60652e-05	0	0	15484	0	0	0	34490	0	0	0	10026	0	0	0	17968	0	0	0	21510	0	0	4	112902	3.5429e-05	0	0	6050	0	0	0	30556	0	0
RGS3	NM_144488	ENST00000374140	9	133				rs770668971	p.Gln133Arg	c.398A>G	1	4.24301e-06	0	0	16024	0	0	1	32958	3.03416e-05	0	0	8230	0	0	0	18170	0	0	0	20480	0	0	0	107052	0	0	0	5694	0	0	0	27074	0	0
RGS3	NM_144488	ENST00000374140	9	135				rs377478059	p.Val135Phe	c.403G>T	1	4.01794e-06	0	0	15474	0	0	0	34486	0	0	0	10012	0	0	0	17970	0	0	0	21504	0	0	1	112828	8.86305e-06	0	0	6048	0	0	0	30562	0	0
RGS3	NM_144488	ENST00000374140	9	135				rs773431210	p.Val135Gly	c.404T>G	1	4.01868e-06	0	0	15472	0	0	0	34482	0	0	0	10012	0	0	0	17970	0	0	0	21502	0	0	1	112792	8.86588e-06	0	0	6048	0	0	0	30560	0	0
RGS3	NM_144488	ENST00000374140	9	135				rs773431210	p.Val135Asp	c.404T>A	1	4.01868e-06	0	0	15472	0	0	1	34482	2.90006e-05	0	0	10012	0	0	0	17970	0	0	0	21502	0	0	0	112792	0	0	0	6048	0	0	0	30560	0	0
RGS3	NM_144488	ENST00000374140	9	135				rs745847467	p.Arg135Gln	c.404G>A	9	3.84067e-05	0	0	16030	0	0	5	32856	0.000152179	0	0	8092	0	0	0	18158	0	0	0	20444	0	0	4	106462	3.75721e-05	0	0	5662	0	0	0	26630	0	0
RGS3	NM_144488	ENST00000374140	9	136				rs1005987079	p.Gln136His	c.408G>C	1	4.02233e-06	0	1	15470	6.46412e-05	0	0	34472	0	0	0	9986	0	0	0	17972	0	0	0	21482	0	0	0	112670	0	0	0	6042	0	0	0	30518	0	0
RGS3	NM_144488	ENST00000374140	9	137				rs763324515	p.Gly137Asp	c.410G>A	1	4.03002e-06	0	0	15468	0	0	0	34436	0	0	0	9960	0	0	0	17968	0	0	0	21460	0	0	1	112364	8.89965e-06	0	0	6032	0	0	0	30450	0	0
RGS3	NM_144488	ENST00000374140	9	137				rs1460259228	p.Thr137Ala	c.409A>G	1	3.18674e-05	0	1	8708	0.000114837	0	0	848	0	0	0	290	0	0	0	1558	0	0	0	3476	0	0	0	15414	0	0	0	1086	0	0	0	0	0	0
RGS3	NM_144488	ENST00000374140	9	137				rs765330027	p.Thr137Met	c.410C>T	5	2.12751e-05	0	0	16062	0	0	0	33046	0	0	0	8176	0	0	0	18196	0	0	0	20464	0	0	4	106688	3.74925e-05	0	0	5692	0	0	1	26692	3.74644e-05	0
RGS3	NM_144488	ENST00000374140	9	138				rs766758365	p.Ala138Val	c.413C>T	3	1.21226e-05	0	2	15464	0.000129333	0	0	34386	0	0	0	9874	0	0	0	17968	0	0	0	21422	0	0	0	111998	0	0	1	6014	0.000166279	0	0	30346	0	0
RGS3	NM_144488	ENST00000374140	9	140				rs145020127	p.Gln140His	c.420G>C	475	0.00167924	2	0	24972	0	0	0	35438	0	0	38	10370	0.00366442	0	34	19954	0.00170392	0	162	25118	0.00644956	2	206	129172	0.00159477	0	19	7228	0.00262867	0	16	30614	0.000522637	0
RGS3	NM_144488	ENST00000374140	9	140				rs776312757	p.Glu140Val	c.419A>T	1	4.23653e-06	0	0	16078	0	0	0	33182	0	0	0	8272	0	0	0	18202	0	0	0	20524	0	0	0	107124	0	0	0	5722	0	0	1	26938	3.71223e-05	0
RGS3	NM_144488	ENST00000374140	9	145				rs769080747	p.Ile145Val	c.433A>G	10	3.97649e-05	0	0	16256	0	0	0	34590	0	0	0	10080	0	0	0	18394	0	0	0	21644	0	0	1	113758	8.79059e-06	0	0	6140	0	0	9	30616	0.000293964	0
RGS3	NM_144488	ENST00000374140	9	145				rs199999415	p.Ile145Thr	c.434T>C	24	8.48422e-05	0	2	24966	8.01089e-05	0	0	35436	0	0	0	10370	0	0	11	19952	0.000551323	0	0	25120	0	0	6	129190	4.64432e-05	0	0	7228	0	0	5	30616	0.000163313	0
RGS3	NM_144488	ENST00000374140	9	146				rs1312814160	p.Asp146Gly	c.437A>G	1	3.97643e-06	0	0	16256	0	0	1	34590	2.89101e-05	0	0	10080	0	0	0	18394	0	0	0	21644	0	0	0	113762	0	0	0	6140	0	0	0	30616	0	0
RGS3	NM_144488	ENST00000374140	9	148				rs770020909	p.Gln148Arg	c.443A>G	4	1.41405e-05	0	0	24970	0	0	0	35438	0	0	0	10370	0	0	0	19954	0	0	0	25122	0	0	1	129178	7.74126e-06	0	0	7228	0	0	3	30616	9.7988e-05	0
RGS3	NM_144488	ENST00000374140	9	150				rs138702068	p.Arg150Trp	c.448C>T	25	9.94146e-05	0	2	16256	0.000123031	0	1	34592	2.89084e-05	0	0	10078	0	0	11	18392	0.000598086	0	0	21646	0	0	3	113752	2.63732e-05	0	1	6140	0.000162866	0	7	30616	0.000228639	0
RGS3	NM_144488	ENST00000374140	9	150				rs763284548	p.Arg150Gln	c.449G>A	9	3.57893e-05	0	0	16256	0	0	1	34592	2.89084e-05	0	0	10080	0	0	0	18394	0	0	0	21646	0	0	4	113748	3.51655e-05	0	1	6140	0.000162866	0	3	30616	9.7988e-05	0
RGS3	NM_144488	ENST00000374140	9	151				rs1365263626	p.Val151Ile	c.451G>A	1	3.18451e-05	0	0	8718	0	0	0	848	0	0	0	290	0	0	0	1558	0	0	0	3474	0	0	1	15426	6.48256e-05	0	0	1088	0	0	0	0	0	0
RGS3	NM_144488	ENST00000374140	9	157				rs758131377	p.Ile157Val	c.469A>G	1	3.97662e-06	0	0	16254	0	0	0	34584	0	0	0	10078	0	0	0	18394	0	0	0	21648	0	0	0	113760	0	0	0	6138	0	0	1	30614	3.26648e-05	0
RGS3	NM_144488	ENST00000374140	9	157				rs887994753	p.Ile157Thr	c.470T>C	1	3.97659e-06	0	0	16256	0	0	0	34584	0	0	0	10078	0	0	0	18394	0	0	0	21648	0	0	1	113758	8.79059e-06	0	0	6138	0	0	0	30616	0	0
RGS3	NM_144488	ENST00000374140	9	157				rs541025438	p.Ile157Met	c.471A>G	11	4.37431e-05	0	0	16254	0	0	0	34584	0	0	0	10078	0	0	0	18394	0	0	0	21648	0	0	0	113758	0	0	0	6136	0	0	11	30616	0.000359289	0
RGS3	NM_144488	ENST00000374140	9	160				rs1223646398	p.Lys160Asn	c.480A>C	1	3.18512e-05	0	1	8710	0.000114811	0	0	848	0	0	0	290	0	0	0	1560	0	0	0	3474	0	0	0	15426	0	0	0	1088	0	0	0	0	0	0
RGS3	NM_144488	ENST00000374140	9	161				rs148356011	p.Gly161Asp	c.482G>A	1	3.97697e-06	0	0	16254	0	0	1	34576	2.89218e-05	0	0	10078	0	0	0	18394	0	0	0	21648	0	0	0	113750	0	0	0	6134	0	0	0	30614	0	0
RGS3	NM_144488	ENST00000374140	9	161				rs148356011	p.Gly161Ala	c.482G>C	1	3.97697e-06	0	0	16254	0	0	0	34576	0	0	0	10078	0	0	0	18394	0	0	0	21648	0	0	1	113750	8.79121e-06	0	0	6134	0	0	0	30614	0	0
RGS3	NM_144488	ENST00000374140	9	161				rs148356011	p.Gly161Val	c.482G>T	21	7.42459e-05	0	4	24964	0.000160231	0	0	35424	0	0	0	10368	0	0	0	19954	0	0	0	25124	0	0	16	129174	0.000123864	0	0	7222	0	0	1	30614	3.26648e-05	0
RGS3	NM_144488	ENST00000374140	9	167				rs749834401	p.Pro167Ala	c.499C>G	1	3.97937e-06	0	0	16254	0	0	0	34540	0	0	0	10072	0	0	1	18388	5.43833e-05	0	0	21638	0	0	0	113686	0	0	0	6134	0	0	0	30584	0	0
RGS3	NM_144488	ENST00000374140	9	167				rs1165303733	p.Pro167Arg	c.500C>G	2	7.95817e-06	0	0	16256	0	0	0	34542	0	0	0	10068	0	0	1	18390	5.43774e-05	0	0	21638	0	0	1	113696	8.79538e-06	0	0	6134	0	0	0	30590	0	0
RGS3	NM_144488	ENST00000374140	9	170				rs746071966	p.Cys170Tyr	c.509G>A	1	3.98137e-06	0	0	16256	0	0	0	34526	0	0	0	10064	0	0	1	18388	5.43833e-05	0	0	21624	0	0	0	113636	0	0	0	6124	0	0	0	30552	0	0
RGS3	NM_144488	ENST00000374140	9	171				rs371721598	p.Asp171Asn	c.511G>A	2	7.96369e-06	0	2	16256	0.000123031	0	0	34528	0	0	0	10052	0	0	0	18390	0	0	0	21614	0	0	0	113632	0	0	0	6128	0	0	0	30540	0	0
RGS3	NM_144488	ENST00000374140	9	172				rs563885583	p.Pro172Arg	c.515C>G	1	3.98549e-06	0	0	16254	0	0	0	34508	0	0	0	10046	0	0	0	18388	0	0	0	21602	0	0	0	113508	0	0	0	6124	0	0	1	30480	3.28084e-05	0
RGS3	NM_144488	ENST00000374140	9	172				rs563885583	p.Pro172Leu	c.515C>T	5	1.77123e-05	0	0	24954	0	0	0	35354	0	0	0	10336	0	0	1	19948	5.01303e-05	0	0	25078	0	0	2	128928	1.55125e-05	0	1	7212	0.000138658	0	1	30480	3.28084e-05	0
RGS3	NM_144488	ENST00000374140	9	173				rs930873060	p.Tyr173Phe	c.518A>T	2	7.97582e-06	0	0	16254	0	0	0	34504	0	0	0	10028	0	0	0	18388	0	0	0	21574	0	0	0	113430	0	0	0	6120	0	0	2	30460	6.56599e-05	0
RGS3	NM_144488	ENST00000374140	9	175				rs768468135	p.Lys175Thr	c.524A>C	14	5.58864e-05	0	0	16252	0	0	0	34486	0	0	0	10022	0	0	0	18376	0	0	0	21566	0	0	0	113322	0	0	0	6116	0	0	14	30368	0.000461012	0
RGS3	NM_144488	ENST00000374140	9	177				rs1203856241	p.Ser177Tyr	c.530C>A	1	3.98124e-06	0	0	16250	0	0	0	34468	0	0	0	10074	0	0	1	18386	5.43892e-05	0	0	21612	0	0	0	113672	0	0	0	6128	0	0	0	30588	0	0
RGS3	NM_144488	ENST00000374140	9	179				rs886286777	p.Ile179Val	c.535A>G	1	3.9807e-06	0	0	16244	0	0	0	34488	0	0	0	10076	0	0	0	18384	0	0	0	21626	0	0	0	113682	0	0	1	6134	0.000163026	0	0	30578	0	0
RGS3	NM_144488	ENST00000374140	9	179				rs1481727845	p.Ile179Thr	c.536T>C	1	3.97991e-06	0	0	16244	0	0	1	34508	2.89788e-05	0	0	10076	0	0	0	18394	0	0	0	21626	0	0	0	113684	0	0	0	6134	0	0	0	30596	0	0
RGS3	NM_144488	ENST00000374140	9	183				rs747233809	p.Ser183Arg	c.549T>G	8	2.83324e-05	0	0	24898	0	0	7	35372	0.000197897	0	0	10364	0	0	0	19950	0	0	0	25062	0	0	0	128916	0	0	1	7206	0.000138773	0	0	30594	0	0
RGS3	NM_144488	ENST00000374140	9	184				rs768377982	p.Arg184Gly	c.550A>G	7	2.78474e-05	0	0	16254	0	0	0	34540	0	0	0	10074	0	0	0	18392	0	0	0	21640	0	0	0	113736	0	0	0	6134	0	0	7	30600	0.000228758	0
RGS3	NM_144488	ENST00000374140	9	186				rs141535395	p.Arg186Cys	c.556C>T	17	6.01766e-05	0	2	24920	8.02568e-05	0	1	35366	2.82757e-05	0	0	10364	0	0	4	19946	0.000200541	0	0	25084	0	0	8	129014	6.20088e-05	0	1	7210	0.000138696	0	1	30598	3.26819e-05	0
RGS3	NM_144488	ENST00000374140	9	189				rs766136564	p.Lys189Glu	c.565A>G	1	3.97769e-06	0	0	16252	0	0	0	34558	0	0	0	10076	0	0	0	18394	0	0	0	21640	0	0	1	113740	8.79198e-06	0	0	6136	0	0	0	30606	0	0
RGS3	NM_144488	ENST00000374140	9	190				rs769814768	p.Thr190Met	c.569C>T	4	1.59114e-05	0	1	16252	6.15309e-05	0	0	34562	0	0	0	10076	0	0	0	18394	0	0	0	21630	0	0	3	113738	2.63764e-05	0	0	6132	0	0	0	30608	0	0
RGS3	NM_144488	ENST00000374140	9	191				rs762507004	p.Gln191Arg	c.572A>G	1	3.97753e-06	0	1	16252	6.15309e-05	0	0	34558	0	0	0	10076	0	0	0	18394	0	0	0	21644	0	0	0	113742	0	0	0	6134	0	0	0	30612	0	0
RGS3	NM_144488	ENST00000374140	9	193				rs770598136	p.Val193Ile	c.577G>A	17	6.76278e-05	0	0	16252	0	0	11	34560	0.000318287	0	0	10078	0	0	0	18392	0	0	0	21634	0	0	3	113726	2.63792e-05	0	3	6134	0.000489077	0	0	30600	0	0
RGS3	NM_144488	ENST00000374140	9	193				rs770598136	p.Val193Phe	c.577G>T	1	3.9781e-06	0	0	16252	0	0	1	34560	2.89352e-05	0	0	10078	0	0	0	18392	0	0	0	21634	0	0	0	113726	0	0	0	6134	0	0	0	30600	0	0
RGS3	NM_144488	ENST00000374140	9	194				rs774082284	p.Pro194Ala	c.580C>G	4	1.41504e-05	0	2	24928	8.02311e-05	0	0	35400	0	0	0	10368	0	0	0	19952	0	0	2	25108	7.96559e-05	0	0	129100	0	0	0	7214	0	0	0	30608	0	0
RGS3	NM_144488	ENST00000374140	9	198				rs1270932549	p.Asp198Gly	c.593A>G	1	3.97858e-06	0	0	16250	0	0	0	34516	0	0	0	10076	0	0	0	18390	0	0	0	21644	0	0	1	113732	8.7926e-06	0	0	6130	0	0	0	30608	0	0
RGS3	NM_144488	ENST00000374140	9	199				rs764353446	p.Pro199Leu	c.596C>T	4	1.59167e-05	0	0	16246	0	0	0	34512	0	0	1	10076	9.92457e-05	0	0	18390	0	0	0	21642	0	0	3	113722	2.63801e-05	0	0	6126	0	0	0	30594	0	0
RGS3	NM_144488	ENST00000374140	9	199				rs764353446	p.Pro199Gln	c.596C>A	2	7.95836e-06	0	0	16246	0	0	0	34512	0	0	0	10076	0	0	0	18390	0	0	0	21642	0	0	0	113722	0	0	1	6126	0.000163239	0	1	30594	3.26861e-05	0
RGS3	NM_144488	ENST00000374140	9	200				rs1252543432	p.Ala200Thr	c.598G>A	1	3.97912e-06	0	0	16248	0	0	0	34520	0	0	0	10074	0	0	0	18392	0	0	0	21636	0	0	0	113726	0	0	0	6124	0	0	1	30592	3.26883e-05	0
RGS3	NM_144488	ENST00000374140	9	200				rs1467895591	p.Ala200Asp	c.599C>A	1	3.97909e-06	0	0	16248	0	0	0	34514	0	0	0	10074	0	0	0	18390	0	0	0	21638	0	0	1	113720	8.79353e-06	0	0	6126	0	0	0	30604	0	0
RGS3	NM_144488	ENST00000374140	9	202				rs762204067	p.His202Tyr	c.604C>T	5	1.98988e-05	0	0	16246	0	0	0	34482	0	0	0	10078	0	0	0	18392	0	0	0	21640	0	0	5	113716	4.39692e-05	0	0	6122	0	0	0	30596	0	0
RGS3	NM_144488	ENST00000374140	9	202				rs765724005	p.His202Arg	c.605A>G	3	1.19381e-05	0	0	16246	0	0	2	34496	5.79777e-05	0	0	10078	0	0	0	18392	0	0	0	21646	0	0	1	113716	8.79384e-06	0	0	6124	0	0	0	30598	0	0
RGS3	NM_144488	ENST00000374140	9	203				rs960304257	p.Glu203Lys	c.607G>A	2	7.96102e-06	0	1	16240	6.15764e-05	0	0	34476	0	0	0	10078	0	0	0	18390	0	0	0	21632	0	0	1	113692	8.79569e-06	0	0	6120	0	0	0	30596	0	0
RGS3	NM_144488	ENST00000374140	9	204				rs1170955968	p.His204Gln	c.612C>G	1	3.98045e-06	0	0	16242	0	0	0	34460	0	0	0	10078	0	0	1	18392	5.43715e-05	0	0	21628	0	0	0	113714	0	0	0	6118	0	0	0	30596	0	0
RGS3	NM_144488	ENST00000374140	9	205				rs559478157	p.Phe205Val	c.613T>G	1	3.98165e-06	0	1	16242	6.15688e-05	0	0	34442	0	0	0	10074	0	0	0	18380	0	0	0	21640	0	0	0	113692	0	0	0	6114	0	0	0	30568	0	0
RGS3	NM_144488	ENST00000374140	9	207				rs1460224115	p.Phe207Ser	c.620T>C	1	3.98222e-06	0	0	16240	0	0	0	34410	0	0	0	10076	0	0	1	18384	5.43951e-05	0	0	21636	0	0	0	113686	0	0	0	6110	0	0	0	30574	0	0
RGS3	NM_144488	ENST00000374140	9	210				rs1025672545	p.Gln210Leu	c.629A>T	1	3.18715e-05	0	0	8704	0	0	0	848	0	0	0	290	0	0	0	1560	0	0	0	3474	0	0	1	15414	6.48761e-05	0	0	1086	0	0	0	0	0	0
RGS3	NM_144488	ENST00000374140	9	214				rs1469972767	p.Asp214Gly	c.641A>G	1	4.42925e-06	0	0	14284	0	0	1	31504	3.1742e-05	0	0	9498	0	0	0	16900	0	0	0	19430	0	0	0	101618	0	0	0	5568	0	0	0	26970	0	0
RGS3	NM_144488	ENST00000374140	9	217				rs759123934	p.Arg217Cys	c.649C>T	12	4.69249e-05	0	0	22822	0	0	0	32156	0	0	0	9786	0	0	0	18454	0	0	0	22706	0	0	5	116328	4.29819e-05	0	0	6630	0	0	7	26846	0.000260746	0
RGS3	NM_144488	ENST00000374140	9	217				rs752898002	p.Arg217His	c.650G>A	8	3.13261e-05	0	2	22808	8.76885e-05	0	2	32082	6.23403e-05	0	0	9786	0	0	0	18442	0	0	0	22722	0	0	3	116126	2.5834e-05	0	1	6616	0.000151149	0	0	26796	0	0
RGS3	NM_144488	ENST00000374140	9	222				rs755872818	p.Val222Leu	c.664G>C	7	3.2144e-05	0	0	13594	0	0	0	30402	0	0	0	9368	0	0	0	16480	0	0	0	18780	0	0	0	97328	0	0	0	5422	0	0	7	26396	0.000265192	0
RGS3	NM_144488	ENST00000374140	9	225				rs777444265	p.Arg225Gly	c.673A>G	4	1.65345e-05	0	3	21834	0.0001374	0	0	30308	0	0	0	9530	0	0	0	17644	0	0	0	21614	0	0	0	108660	0	0	0	6370	0	0	1	25958	3.85238e-05	0
RGS3	NM_144488	ENST00000374140	9	226				rs200679819	p.Ala226Pro	c.676G>C	2	6.37105e-05	0	0	8710	0	0	0	848	0	0	0	290	0	0	2	1560	0.00128205	0	0	3476	0	0	0	15420	0	0	0	1088	0	0	0	0	0	0
RGS3	NM_144488	ENST00000374140	9	228				rs778543736	p.Gln228His	c.684G>C	3	1.45065e-05	0	0	13168	0	0	0	28960	0	0	0	9160	0	0	0	15814	0	0	0	17984	0	0	3	90834	3.30273e-05	0	0	5250	0	0	0	25634	0	0
RGS3	NM_144488	ENST00000374140	9	231				rs778952555	p.Gln231Glu	c.691C>G	6	2.12131e-05	0	0	24966	0	0	2	35440	5.64334e-05	0	0	10370	0	0	0	19954	0	0	0	25124	0	0	4	129146	3.09727e-05	0	0	7228	0	0	0	30616	0	0
RGS3	NM_144488	ENST00000374140	9	234				rs183030443	p.Leu234Val	c.700C>G	2	7.9526e-06	0	0	16256	0	0	2	34592	5.78168e-05	0	0	10080	0	0	0	18394	0	0	0	21648	0	0	0	113764	0	0	0	6140	0	0	0	30616	0	0
RGS3	NM_144488	ENST00000374140	9	234				rs183030443	p.Leu234Phe	c.700C>T	77	0.000272187	1	0	24966	0	0	0	35440	0	0	0	10370	0	0	0	19954	0	0	71	25124	0.00282598	1	3	129196	2.32205e-05	0	3	7228	0.000415053	0	0	30616	0	0
RGS3	NM_144488	ENST00000374140	9	234				rs768230298	p.Leu234His	c.701T>A	1	3.9763e-06	0	0	16256	0	0	0	34592	0	0	0	10080	0	0	0	18394	0	0	0	21648	0	0	1	113764	8.79013e-06	0	0	6140	0	0	0	30616	0	0
RGS3	NM_144488	ENST00000374140	9	238				rs1372561450	p.Met238Ile	c.714G>A	1	3.97633e-06	0	0	16256	0	0	1	34592	2.89084e-05	0	0	10080	0	0	0	18394	0	0	0	21648	0	0	0	113762	0	0	0	6140	0	0	0	30616	0	0
RGS3	NM_144488	ENST00000374140	9	239				rs1460475170	p.Ser239Ile	c.716G>T	1	3.97633e-06	0	0	16256	0	0	0	34592	0	0	0	10080	0	0	0	18394	0	0	0	21648	0	0	1	113762	8.79028e-06	0	0	6140	0	0	0	30616	0	0
RGS3	NM_144488	ENST00000374140	9	244				rs1042484872	p.Ser244Pro	c.730T>C	1	3.18634e-05	0	0	8706	0	0	0	848	0	0	0	290	0	0	0	1560	0	0	0	3476	0	0	1	15418	6.48593e-05	0	0	1086	0	0	0	0	0	0
RGS3	NM_144488	ENST00000374140	9	245				rs534314397	p.Leu245Phe	c.733C>T	11	4.3739e-05	0	0	16256	0	0	0	34592	0	0	0	10080	0	0	0	18394	0	0	0	21648	0	0	1	113766	8.78997e-06	0	1	6140	0.000162866	0	9	30616	0.000293964	0
RGS3	NM_144488	ENST00000374140	9	249				rs774776359	p.Asp249His	c.745G>C	1	3.9763e-06	0	0	16256	0	0	0	34592	0	0	0	10080	0	0	0	18394	0	0	0	21648	0	0	0	113764	0	0	1	6140	0.000162866	0	0	30616	0	0
RGS3	NM_144488	ENST00000374140	9	249					p.Asp249Gly	c.746A>G	1	3.9763e-06	0	0	16256	0	0	0	34592	0	0	0	10080	0	0	0	18394	0	0	0	21648	0	0	1	113764	8.79013e-06	0	0	6140	0	0	0	30616	0	0
RGS3	NM_144488	ENST00000374140	9	250				rs1325356606	p.Lys250Glu	c.748A>G	1	3.97636e-06	0	0	16256	0	0	0	34592	0	0	0	10080	0	0	1	18394	5.43656e-05	0	0	21644	0	0	0	113764	0	0	0	6140	0	0	0	30616	0	0
RGS3	NM_144488	ENST00000374140	9	251				rs765116572	p.Glu251Asp	c.753G>T	1	3.99626e-06	0	0	16240	0	0	1	34514	2.89737e-05	0	0	9964	0	0	0	18366	0	0	0	21466	0	0	0	112988	0	0	0	6104	0	0	0	30592	0	0
RGS3	NM_144488	ENST00000374140	9	253				rs1186081536	p.Ser253Arg	c.759T>G	1	3.99438e-06	0	0	16244	0	0	1	34516	2.89721e-05	0	0	9976	0	0	0	18370	0	0	0	21450	0	0	0	113084	0	0	0	6110	0	0	0	30602	0	0
RGS3	NM_144488	ENST00000374140	9	254				rs750222670	p.Gly254Arg	c.760G>C	1	3.99351e-06	0	0	16242	0	0	1	34528	2.8962e-05	0	0	9980	0	0	0	18374	0	0	0	21432	0	0	0	113132	0	0	0	6110	0	0	0	30608	0	0
RGS3	NM_144488	ENST00000374140	9	261				rs762922903	p.Glu261Lys	c.781G>A	1	3.9847e-06	0	0	16248	0	0	0	34552	0	0	0	10044	0	0	0	18390	0	0	0	21524	0	0	0	113470	0	0	1	6120	0.000163399	0	0	30612	0	0
RGS3	NM_144488	ENST00000374140	9	263				rs766180406	p.Leu263Pro	c.788T>C	1	3.984e-06	0	0	16252	0	0	0	34560	0	0	0	10048	0	0	0	18386	0	0	0	21524	0	0	1	113498	8.81073e-06	0	0	6124	0	0	0	30612	0	0
RGS3	NM_144488	ENST00000374140	9	265				rs751549571	p.Arg265Trp	c.793C>T	1	3.98495e-06	0	0	16248	0	0	0	34560	0	0	0	10052	0	0	1	18390	5.43774e-05	0	0	21454	0	0	0	113502	0	0	0	6126	0	0	0	30612	0	0
RGS3	NM_144488	ENST00000374140	9	266				rs1300748072	p.Thr266Ile	c.797C>T	1	3.98391e-06	0	0	16250	0	0	0	34556	0	0	0	10048	0	0	0	18390	0	0	0	21510	0	0	1	113518	8.80918e-06	0	0	6124	0	0	0	30614	0	0
RGS3	NM_144488	ENST00000374140	9	268				rs1380826810	p.His268Gln	c.804C>G	1	3.98441e-06	0	0	16242	0	0	0	34548	0	0	0	10050	0	0	0	18390	0	0	0	21498	0	0	1	113510	8.8098e-06	0	0	6124	0	0	0	30616	0	0
RGS3	NM_144488	ENST00000374140	9	271				rs1229298302	p.Val271Met	c.811G>A	1	3.9854e-06	0	0	16238	0	0	0	34548	0	0	0	10042	0	0	0	18390	0	0	0	21462	0	0	1	113500	8.81057e-06	0	0	6120	0	0	0	30616	0	0
RGS3	NM_144488	ENST00000374140	9	272				rs1306696472	p.Ala272Gly	c.815C>G	2	7.9748e-06	0	0	16240	0	0	0	34544	0	0	0	10040	0	0	0	18386	0	0	0	21412	0	0	2	113430	1.7632e-05	0	0	6122	0	0	0	30616	0	0
RGS3	NM_144488	ENST00000374140	9	274				rs564374250	p.Arg274Trp	c.820C>T	17	6.78188e-05	0	0	16228	0	0	0	34546	0	0	0	10040	0	0	0	18390	0	0	0	21342	0	0	1	113390	8.81912e-06	0	0	6120	0	0	16	30612	0.000522671	0
RGS3	NM_144488	ENST00000374140	9	274				rs547494343	p.Arg274Gln	c.821G>A	1	3.98921e-06	0	0	16232	0	0	0	34546	0	0	0	10040	0	0	0	18390	0	0	0	21348	0	0	1	113384	8.81959e-06	0	0	6122	0	0	0	30614	0	0
RGS3	NM_144488	ENST00000374140	9	275				rs144051719	p.Arg275Gln	c.824G>A	7	2.48283e-05	1	0	24930	0	0	0	35394	0	0	0	10330	0	0	0	19950	0	0	4	24776	0.000161447	1	3	128752	2.33006e-05	0	0	7200	0	0	0	30604	0	0
RGS3	NM_144488	ENST00000374140	9	277				rs1186503864	p.Arg277Trp	c.829C>T	5	1.99685e-05	0	2	16226	0.000123259	0	1	34540	2.89519e-05	0	0	10028	0	0	1	18386	5.43892e-05	0	0	21180	0	0	1	113326	8.8241e-06	0	0	6110	0	0	0	30598	0	0
RGS3	NM_144488	ENST00000374140	9	277				rs746268190	p.Arg277Gln	c.830G>A	5	1.99653e-05	0	0	16226	0	0	1	34538	2.89536e-05	0	0	10028	0	0	0	18388	0	0	0	21186	0	0	2	113354	1.76438e-05	0	0	6110	0	0	2	30604	6.53509e-05	0
RGS3	NM_144488	ENST00000374140	9	277				rs746268190	p.Arg277Pro	c.830G>C	1	3.99307e-06	0	0	16226	0	0	0	34538	0	0	0	10028	0	0	0	18388	0	0	0	21186	0	0	0	113354	0	0	0	6110	0	0	1	30604	3.26755e-05	0
RGS3	NM_144488	ENST00000374140	9	278				rs747531708	p.Pro278Leu	c.833C>T	8	3.19496e-05	0	0	16230	0	0	3	34528	8.6886e-05	0	0	10024	0	0	4	18386	0.000217557	0	0	21172	0	0	1	113344	8.8227e-06	0	0	6106	0	0	0	30604	0	0
RGS3	NM_144488	ENST00000374140	9	279				rs1437525387	p.Leu279Pro	c.836T>C	1	3.99664e-06	0	0	16222	0	0	1	34532	2.89586e-05	0	0	10012	0	0	0	18386	0	0	0	21056	0	0	0	113288	0	0	0	6108	0	0	0	30606	0	0
RGS3	NM_144488	ENST00000374140	9	282				rs199994034	p.Pro282Leu	c.845C>T	5	1.98935e-05	0	0	16248	0	0	0	34562	0	0	0	10074	0	0	2	18390	0.000108755	0	1	21646	4.61979e-05	0	0	113674	0	0	0	6128	0	0	2	30616	6.53253e-05	0
RGS3	NM_144488	ENST00000374140	9	284				rs534320175	p.Leu284Pro	c.851T>C	1	3.97845e-06	0	0	16248	0	0	0	34558	0	0	0	10072	0	0	1	18392	5.43715e-05	0	0	21648	0	0	0	113694	0	0	0	6130	0	0	0	30612	0	0
RGS3	NM_144488	ENST00000374140	9	286				rs1368400211	p.Met286Val	c.856A>G	1	3.97852e-06	0	0	16248	0	0	0	34564	0	0	0	10072	0	0	0	18392	0	0	0	21646	0	0	1	113686	8.79616e-06	0	0	6126	0	0	0	30616	0	0
RGS3	NM_144488	ENST00000374140	9	286				rs781397062	p.Met286Thr	c.857T>C	1	3.97852e-06	0	0	16248	0	0	0	34562	0	0	1	10074	9.92654e-05	0	0	18392	0	0	0	21646	0	0	0	113684	0	0	0	6128	0	0	0	30616	0	0
RGS3	NM_144488	ENST00000374140	9	287				rs748187721	p.Pro287Ala	c.859C>G	1	3.97896e-06	0	0	16246	0	0	0	34552	0	0	0	10074	0	0	0	18388	0	0	0	21646	0	0	1	113678	8.79678e-06	0	0	6126	0	0	0	30612	0	0
RGS3	NM_144488	ENST00000374140	9	289				rs769951740	p.Gly289Ser	c.865G>A	29	0.000115379	0	0	16248	0	0	29	34564	0.000839023	0	0	10072	0	0	0	18392	0	0	0	21646	0	0	0	113680	0	0	0	6128	0	0	0	30616	0	0
RGS3	NM_144488	ENST00000374140	9	290				rs773244507	p.Gly290Arg	c.868G>A	1	3.97867e-06	0	0	16248	0	0	0	34560	0	0	0	10074	0	0	0	18390	0	0	0	21644	0	0	1	113682	8.79647e-06	0	0	6128	0	0	0	30614	0	0
RGS3	NM_144488	ENST00000374140	9	293				rs749543015	p.Glu293Lys	c.877G>A	4	1.59162e-05	0	0	16250	0	0	0	34556	0	0	0	10070	0	0	0	18388	0	0	0	21646	0	0	0	113666	0	0	0	6124	0	0	4	30616	0.000130651	0
RGS3	NM_144488	ENST00000374140	9	294				rs933519268	p.Asn294Ser	c.881A>G	4	1.41506e-05	0	0	24954	0	0	3	35406	8.47314e-05	0	0	10360	0	0	0	19948	0	0	0	25114	0	0	1	129062	7.74821e-06	0	0	7214	0	0	0	30616	0	0
RGS3	NM_144488	ENST00000374140	9	303				rs1423228045	p.Pro303Ser	c.907C>T	6	2.3866e-05	0	0	16254	0	0	0	34586	0	0	0	10074	0	0	6	18394	0.000326193	0	0	21648	0	0	0	113702	0	0	0	6136	0	0	0	30610	0	0
RGS3	NM_144488	ENST00000374140	9	303				rs142764354	p.Pro303Leu	c.908C>T	7	2.78461e-05	0	0	16254	0	0	0	34584	0	0	0	10076	0	0	1	18392	5.43715e-05	0	0	21644	0	0	5	113684	4.39816e-05	0	0	6136	0	0	1	30612	3.26669e-05	0
RGS3	NM_144488	ENST00000374140	9	308				rs779798026	p.Gly308Ser	c.922G>A	1	3.97716e-06	0	0	16256	0	0	0	34584	0	0	0	10080	0	0	0	18392	0	0	0	21644	0	0	1	113728	8.79291e-06	0	0	6138	0	0	0	30614	0	0
RGS3	NM_144488	ENST00000374140	9	311				rs944185036	p.Phe311Ser	c.932T>C	1	3.97709e-06	0	0	16256	0	0	0	34590	0	0	0	10080	0	0	0	18394	0	0	0	21646	0	0	0	113722	0	0	1	6138	0.00016292	0	0	30614	0	0
RGS3	NM_144488	ENST00000374140	9	314				rs768365065	p.Cys314Ser	c.941G>C	1	3.97706e-06	0	0	16256	0	0	0	34590	0	0	0	10080	0	0	0	18394	0	0	0	21648	0	0	1	113720	8.79353e-06	0	0	6138	0	0	0	30616	0	0
RGS3	NM_144488	ENST00000374140	9	314				rs768365065	p.Cys314Phe	c.941G>T	3	1.19312e-05	0	0	16256	0	0	3	34590	8.67303e-05	0	0	10080	0	0	0	18394	0	0	0	21648	0	0	0	113720	0	0	0	6138	0	0	0	30616	0	0
RGS3	NM_144488	ENST00000374140	9	322				rs769418343	p.Gln322Arg	c.965A>G	1	3.97735e-06	0	0	16254	0	0	0	34584	0	0	0	10080	0	0	0	18394	0	0	0	21646	0	0	1	113718	8.79368e-06	0	0	6134	0	0	0	30614	0	0
RGS3	NM_144488	ENST00000374140	9	324				rs374163986	p.Val324Met	c.970G>A	2	7.95646e-06	0	0	16252	0	0	0	34576	0	0	0	10080	0	0	0	18392	0	0	0	21646	0	0	2	113682	1.75929e-05	0	0	6130	0	0	0	30610	0	0
RGS3	NM_144488	ENST00000374140	9	324				rs374163986	p.Val324Leu	c.970G>C	1	3.97823e-06	0	0	16252	0	0	0	34576	0	0	0	10080	0	0	0	18392	0	0	0	21646	0	0	0	113682	0	0	0	6130	0	0	1	30610	3.26691e-05	0
RGS3	NM_144488	ENST00000374140	9	325				rs772927459	p.Asp325Tyr	c.973G>T	2	7.9557e-06	0	0	16252	0	0	0	34584	0	0	0	10080	0	0	0	18392	0	0	0	21644	0	0	2	113696	1.75908e-05	0	0	6130	0	0	0	30614	0	0
RGS3	NM_144488	ENST00000374140	9	325				rs755506362	p.Asp325Gly	c.974A>G	1	3.97801e-06	0	0	16252	0	0	0	34582	0	0	0	10080	0	0	0	18390	0	0	0	21646	0	0	1	113690	8.79585e-06	0	0	6130	0	0	0	30612	0	0
RGS3	NM_144488	ENST00000374140	9	327				rs770755851	p.Gly327Arg	c.979G>A	2	7.95786e-06	0	0	16252	0	0	0	34576	0	0	2	10080	0.000198413	0	0	18386	0	0	0	21644	0	0	0	113658	0	0	0	6126	0	0	0	30602	0	0
RGS3	NM_144488	ENST00000374140	9	329				rs773989606	p.Pro329Ser	c.985C>T	1	5.01263e-06	0	0	12102	0	0	0	27828	0	0	0	8974	0	0	0	15054	0	0	0	17190	0	0	1	88018	1.13613e-05	0	0	5092	0	0	0	25238	0	0
RGS3	NM_144488	ENST00000374140	9	329				rs745563276	p.Pro329Leu	c.986C>T	3	1.49955e-05	0	0	12098	0	0	0	27912	0	0	0	8992	0	0	1	15094	6.62515e-05	0	0	17252	0	0	0	88346	0	0	0	5092	0	0	2	25274	7.91327e-05	0
RGS3	NM_144488	ENST00000374140	9	332				rs1046108056	p.Arg332Trp	c.994C>T	2	9.62899e-06	0	0	12572	0	0	1	29010	3.44709e-05	0	0	9138	0	0	0	15580	0	0	0	17634	0	0	0	92738	0	0	0	5226	0	0	1	25808	3.87477e-05	0
RGS3	NM_144488	ENST00000374140	9	332				rs762285320	p.Arg332Gln	c.995G>A	8	3.33547e-05	0	2	21312	9.38438e-05	0	4	30066	0.000133041	0	0	9456	0	0	0	17176	0	0	0	21132	0	0	2	108544	1.84257e-05	0	0	6300	0	0	0	25860	0	0
RGS3	NM_144488	ENST00000374140	9	332				rs762285320	p.Arg332Leu	c.995G>T	2	9.59095e-06	0	0	12636	0	0	0	29218	0	0	0	9166	0	0	1	15620	6.40205e-05	0	0	17662	0	0	0	93152	0	0	0	5216	0	0	1	25860	3.86698e-05	0
RGS3	NM_144488	ENST00000374140	9	335				rs1285030967	p.Leu335Val	c.1003C>G	1	4.70925e-06	0	0	12864	0	0	0	29816	0	0	0	9240	0	0	0	15924	0	0	0	17858	0	0	0	95246	0	0	0	5264	0	0	1	26136	3.82614e-05	0
RGS3	NM_144488	ENST00000374140	9	340				rs574551825	p.Thr340Met	c.1019C>T	4	1.84196e-05	0	0	13286	0	0	0	30450	0	0	0	9308	0	0	0	16242	0	0	0	18138	0	0	2	97896	2.04298e-05	0	0	5362	0	0	2	26478	7.55344e-05	0
RGS3	NM_144488	ENST00000374140	9	348				rs762951012	p.Pro348Thr	c.1042C>A	3	1.35619e-05	0	0	13640	0	0	0	30974	0	0	0	9384	0	0	3	16508	0.00018173	0	0	18434	0	0	0	100010	0	0	0	5456	0	0	0	26802	0	0
RGS3	NM_144488	ENST00000374140	9	356				rs1347431725	p.Glu356Asp	c.1068G>C	1	3.19326e-05	0	1	8674	0.000115287	0	0	846	0	0	0	290	0	0	0	1560	0	0	0	3476	0	0	0	15386	0	0	0	1084	0	0	0	0	0	0
RGS3	NM_144488	ENST00000374140	9	360				rs755224508	p.Glu360Lys	c.1078G>A	2	9.84407e-06	0	1	12444	8.036e-05	0	0	28312	0	0	0	9054	0	0	0	15308	0	0	0	17386	0	0	1	90056	1.11042e-05	0	0	5176	0	0	0	25432	0	0
RGS3	NM_144488	ENST00000374140	9	364				rs1434455369	p.Cys364Ser	c.1091G>C	1	4.09309e-06	0	0	15916	0	0	0	34136	0	0	0	9426	0	0	0	18270	0	0	0	21192	0	0	1	109780	9.10913e-06	0	0	5942	0	0	0	29652	0	0
RGS3	NM_144488	ENST00000374140	9	367				rs759785639	p.Glu367Gly	c.1100A>G	1	4.04276e-06	0	0	16064	0	0	0	34320	0	0	0	9770	0	0	0	18306	0	0	0	21416	0	0	0	111302	0	0	1	6018	0.000166168	0	0	30160	0	0
RGS3	NM_144488	ENST00000374140	9	374				rs760480991	p.Arg374Cys	c.1120C>T	4	1.60305e-05	0	0	16140	0	0	0	34488	0	0	0	9974	0	0	1	18352	5.449e-05	0	0	21524	0	0	1	112488	8.88984e-06	0	1	6078	0.000164528	0	1	30480	3.28084e-05	0
RGS3	NM_144488	ENST00000374140	9	374				rs1035162274	p.Arg374His	c.1121G>A	1	4.00548e-06	0	0	16150	0	0	0	34494	0	0	0	9988	0	0	0	18340	0	0	0	21530	0	0	1	112582	8.88241e-06	0	0	6080	0	0	0	30494	0	0
RGS3	NM_144488	ENST00000374140	9	377				rs1192526293	p.Pro377Ser	c.1129C>T	1	3.99741e-06	0	0	16150	0	0	0	34532	0	0	0	10014	0	0	0	18354	0	0	0	21560	0	0	1	112866	8.86006e-06	0	0	6106	0	0	0	30580	0	0
RGS3	NM_144488	ENST00000374140	9	378				rs749849310	p.Gln378Pro	c.1133A>C	6	2.39787e-05	0	0	16148	0	0	6	34526	0.000173782	0	0	10030	0	0	0	18356	0	0	0	21578	0	0	0	112884	0	0	0	6108	0	0	0	30592	0	0
RGS3	NM_144488	ENST00000374140	9	379				rs903058969	p.Val379Ile	c.1135G>A	3	1.19868e-05	0	0	16152	0	0	0	34536	0	0	0	10034	0	0	3	18356	0.000163434	0	0	21570	0	0	0	112928	0	0	0	6106	0	0	0	30594	0	0
RGS3	NM_144488	ENST00000374140	9	381				rs757957530	p.Pro381Gln	c.1142C>A	1	3.99326e-06	0	1	16154	6.19042e-05	0	0	34540	0	0	0	10042	0	0	0	18362	0	0	0	21572	0	0	0	113040	0	0	0	6116	0	0	0	30596	0	0
RGS3	NM_144488	ENST00000374140	9	382				rs1413783174	p.Gly382Glu	c.1145G>A	1	3.99249e-06	0	0	16156	0	0	1	34542	2.89503e-05	0	0	10040	0	0	0	18360	0	0	0	21568	0	0	0	113084	0	0	0	6118	0	0	0	30602	0	0
RGS3	NM_144488	ENST00000374140	9	383				rs1239126958	p.Pro383Ser	c.1147C>T	1	3.18573e-05	0	0	8706	0	0	0	848	0	0	0	290	0	0	0	1560	0	0	0	3474	0	0	1	15424	6.4834e-05	0	0	1088	0	0	0	0	0	0
RGS3	NM_144488	ENST00000374140	9	384				rs147507206	p.Asp384Asn	c.1150G>A	2	7.98448e-06	0	0	16142	0	0	0	34550	0	0	0	10040	0	0	0	18354	0	0	0	21578	0	0	2	113102	1.76832e-05	0	0	6116	0	0	0	30604	0	0
RGS3	NM_144488	ENST00000374140	9	384				rs746676352	p.Asp384Gly	c.1151A>G	1	3.99224e-06	0	0	16138	0	0	0	34550	0	0	0	10044	0	0	0	18352	0	0	0	21588	0	0	1	113094	8.8422e-06	0	0	6118	0	0	0	30602	0	0
RGS3	NM_144488	ENST00000374140	9	386				rs749765337	p.Gly386Arg	c.1156G>A	1	3.99447e-06	0	0	16108	0	0	1	34540	2.89519e-05	0	0	10040	0	0	0	18346	0	0	0	21544	0	0	0	113044	0	0	0	6120	0	0	0	30604	0	0
RGS3	NM_144488	ENST00000374140	9	389				rs967017842	p.Arg389Gln	c.1166G>A	1	4.00122e-06	0	0	16032	0	0	0	34508	0	0	0	10008	0	0	0	18334	0	0	0	21520	0	0	0	112812	0	0	0	6112	0	0	1	30598	3.26819e-05	0
RGS3	NM_144488	ENST00000374140	9	390				rs759498418	p.Arg390Trp	c.1168C>T	8	3.2029e-05	0	0	16042	0	0	0	34502	0	0	0	9994	0	0	0	18340	0	0	0	21484	0	0	1	112724	8.87123e-06	0	0	6104	0	0	7	30584	0.000228878	0
RGS3	NM_144488	ENST00000374140	9	390				rs772200505	p.Arg390Gln	c.1169G>A	4	1.60096e-05	0	0	16072	0	0	0	34492	0	0	0	10006	0	0	2	18338	0.000109063	0	0	21492	0	0	1	112762	8.86824e-06	0	0	6106	0	0	1	30582	3.2699e-05	0
RGS3	NM_144488	ENST00000374140	9	394					p.Lys394Arg	c.1181A>G	1	3.99843e-06	0	0	16114	0	0	0	34508	0	0	0	10042	0	0	0	18332	0	0	0	21536	0	0	1	112860	8.86054e-06	0	0	6104	0	0	0	30602	0	0
RGS3	NM_144488	ENST00000374140	9	395				rs373897901	p.Ser395Leu	c.1184C>T	9	3.59965e-05	0	1	16116	6.20501e-05	0	2	34502	5.79677e-05	0	0	10036	0	0	0	18326	0	0	0	21482	0	0	4	112858	3.54428e-05	0	0	6106	0	0	2	30598	6.53637e-05	0
RGS3	NM_144488	ENST00000374140	9	396				rs1283485362	p.Thr396Ile	c.1187C>T	1	3.99811e-06	0	0	16130	0	0	0	34514	0	0	0	10044	0	0	0	18326	0	0	0	21500	0	0	0	112900	0	0	0	6104	0	0	1	30600	3.26797e-05	0
RGS3	NM_144488	ENST00000374140	9	402				rs1237283991	p.Pro402Thr	c.1204C>A	2	8.00179e-06	0	0	16128	0	0	0	34514	0	0	0	10040	0	0	0	18344	0	0	0	21422	0	0	2	112822	1.7727e-05	0	0	6094	0	0	0	30580	0	0
RGS3	NM_144488	ENST00000374140	9	403				rs552785272	p.Pro403Thr	c.1207C>A	3	1.19828e-05	0	0	16152	0	0	0	34526	0	0	0	10058	0	0	0	18346	0	0	0	21544	0	0	3	113026	2.65426e-05	0	0	6104	0	0	0	30602	0	0
RGS3	NM_144488	ENST00000374140	9	403				rs979115795	p.Pro403His	c.1208C>A	1	3.99438e-06	0	0	16142	0	0	1	34522	2.8967e-05	0	0	10060	0	0	0	18350	0	0	0	21534	0	0	0	113034	0	0	0	6104	0	0	0	30606	0	0
RGS3	NM_144488	ENST00000374140	9	404				rs1386352565	p.Asn404Asp	c.1210A>G	1	3.996e-06	0	0	16144	0	0	0	34524	0	0	0	10054	0	0	0	18352	0	0	0	21498	0	0	1	112972	8.85175e-06	0	0	6108	0	0	0	30598	0	0
RGS3	NM_144488	ENST00000374140	9	406				rs1419230639	p.Arg406Trp	c.1216C>T	3	1.06483e-05	0	1	24856	4.02317e-05	0	0	35368	0	0	0	10346	0	0	0	19916	0	0	0	24996	0	0	1	128448	7.78525e-06	0	0	7200	0	0	1	30604	3.26755e-05	0
RGS3	NM_144488	ENST00000374140	9	406				rs761686605	p.Arg406Gln	c.1217G>A	16	6.39212e-05	0	0	16140	0	0	0	34524	0	0	0	10058	0	0	3	18358	0.000163416	0	0	21518	0	0	1	112992	8.85018e-06	0	0	6112	0	0	12	30606	0.00039208	0
RGS3	NM_144488	ENST00000374140	9	408				rs765040245	p.Lys408Arg	c.1223A>G	3	1.19847e-05	0	0	16134	0	0	3	34510	8.69313e-05	0	0	10056	0	0	0	18352	0	0	0	21540	0	0	0	113010	0	0	0	6110	0	0	0	30608	0	0
RGS3	NM_144488	ENST00000374140	9	409				rs750377701	p.Asn409Ser	c.1226A>G	1	3.99575e-06	0	0	16132	0	0	1	34508	2.89788e-05	0	0	10052	0	0	0	18342	0	0	0	21552	0	0	0	112962	0	0	0	6112	0	0	0	30606	0	0
RGS3	NM_144488	ENST00000374140	9	409				rs750377701	p.Asn409Ile	c.1226A>T	1	3.99575e-06	0	0	16132	0	0	0	34508	0	0	1	10052	9.94827e-05	0	0	18342	0	0	0	21552	0	0	0	112962	0	0	0	6112	0	0	0	30606	0	0
RGS3	NM_144488	ENST00000374140	9	411				rs139973281	p.Thr411Ser	c.1232C>G	15	5.32754e-05	0	11	24832	0.000442977	0	4	35360	0.000113122	0	0	10336	0	0	0	19902	0	0	0	25008	0	0	0	128320	0	0	0	7194	0	0	0	30604	0	0
RGS3	NM_144488	ENST00000374140	9	412				rs751206047	p.His412Tyr	c.1234C>T	4	1.42068e-05	0	0	24842	0	0	0	35360	0	0	0	10340	0	0	4	19906	0.000200944	0	0	25026	0	0	0	128282	0	0	0	7194	0	0	0	30606	0	0
RGS3	NM_144488	ENST00000374140	9	412				rs754666918	p.His412Leu	c.1235A>T	3	1.06526e-05	0	0	24844	0	0	0	35360	0	0	0	10342	0	0	0	19906	0	0	0	25046	0	0	3	128318	2.33794e-05	0	0	7196	0	0	0	30610	0	0
RGS3	NM_144488	ENST00000374140	9	413				rs1238875863	p.Gly413Arg	c.1237G>A	1	3.99789e-06	0	0	16120	0	0	0	34518	0	0	0	10050	0	0	0	18348	0	0	0	21556	0	0	1	112828	8.86305e-06	0	0	6104	0	0	0	30608	0	0
RGS3	NM_144488	ENST00000374140	9	416				rs1352149502	p.Ala416Ser	c.1246G>T	1	4.00522e-06	0	0	16038	0	0	0	34482	0	0	0	10036	0	0	0	18340	0	0	0	21502	0	0	1	112584	8.88226e-06	0	0	6092	0	0	0	30600	0	0
RGS3	NM_144488	ENST00000374140	9	417				rs200633658	p.Arg417Trp	c.1249C>T	7	2.4921e-05	0	0	24720	0	0	6	35326	0.000169847	0	0	10322	0	0	0	19894	0	0	0	24972	0	0	0	127882	0	0	0	7176	0	0	1	30596	3.2684e-05	0
RGS3	NM_144488	ENST00000374140	9	417				rs762952712	p.Arg417Gln	c.1250G>A	18	6.41094e-05	0	0	24702	0	0	0	35322	0	0	0	10324	0	0	0	19888	0	0	0	24966	0	0	3	127812	2.3472e-05	0	0	7170	0	0	15	30586	0.00049042	0
RGS3	NM_144488	ENST00000374140	9	418				rs746403797	p.Pro418His	c.1253C>A	3	1.20356e-05	0	0	15998	0	0	0	34452	0	0	0	10030	0	0	0	18320	0	0	0	21488	0	0	1	112304	8.9044e-06	0	0	6074	0	0	2	30594	6.53723e-05	0
RGS3	NM_144488	ENST00000374140	9	421				rs772034212	p.Arg421Cys	c.1261C>T	3	1.20661e-05	0	0	15954	0	0	1	34420	2.90529e-05	0	0	10020	0	0	0	18294	0	0	0	21404	0	0	1	111912	8.93559e-06	0	0	6058	0	0	1	30568	3.27139e-05	0
RGS3	NM_144488	ENST00000374140	9	421				rs775749351	p.Arg421His	c.1262G>A	1	4.03063e-06	0	0	15898	0	0	0	34400	0	0	0	10004	0	0	0	18298	0	0	0	21334	0	0	1	111582	8.96202e-06	0	0	6050	0	0	0	30534	0	0
RGS3	NM_144488	ENST00000374140	9	427				rs199928574	p.Val427Ile	c.1279G>A	120	0.000430945	1	0	24560	0	0	0	35210	0	0	0	10256	0	0	119	19786	0.00601435	1	0	24716	0	0	1	126320	7.9164e-06	0	0	7136	0	0	0	30474	0	0
RGS3	NM_144488	ENST00000374140	9	428				rs1400303968	p.Cys428Arg	c.1282T>C	1	4.04816e-06	0	0	15866	0	0	0	34348	0	0	0	9964	0	0	0	18236	0	0	0	21222	0	0	0	110872	0	0	0	6048	0	0	1	30470	3.28192e-05	0
RGS3	NM_144488	ENST00000374140	9	430				rs143439522	p.Ser430Asn	c.1289G>A	26	9.41074e-05	0	0	24428	0	0	0	35026	0	0	0	10196	0	0	1	19728	5.06894e-05	0	2	24526	8.15461e-05	0	22	124968	0.000176045	0	1	7078	0.000141283	0	0	30330	0	0
RGS3	NM_144488	ENST00000374140	9	430				rs558577823	p.Ser430Arg	c.1290C>G	1	4.083e-06	0	0	15718	0	0	1	34192	2.92466e-05	0	0	9908	0	0	0	18170	0	0	0	21064	0	0	0	109548	0	0	0	5992	0	0	0	30326	0	0
RGS3	NM_144488	ENST00000374140	9	431				rs763012805	p.Ser431Pro	c.1291T>C	17	6.93538e-05	0	0	15724	0	0	17	34210	0.000496931	0	0	9900	0	0	0	18192	0	0	0	21080	0	0	0	109668	0	0	0	5998	0	0	0	30348	0	0
RGS3	NM_144488	ENST00000374140	9	437				rs912688485	p.Gly437Ser	c.1309G>A	3	1.25162e-05	0	0	15188	0	0	1	33816	2.95718e-05	0	0	9734	0	0	0	17922	0	0	0	20560	0	0	2	106660	1.87512e-05	0	0	5886	0	0	0	29924	0	0
RGS3	NM_144488	ENST00000374140	9	441				rs767116547	p.Arg441Cys	c.1321C>T	6	2.25291e-05	0	0	23486	0	0	0	34234	0	0	0	9808	0	0	4	19292	0.00020734	0	0	23614	0	0	2	119622	1.67193e-05	0	0	6842	0	0	0	29424	0	0
RGS3	NM_144488	ENST00000374140	9	441				rs752402255	p.Arg441His	c.1322G>A	2	7.53108e-06	0	0	23434	0	0	0	34152	0	0	0	9778	0	0	0	19236	0	0	0	23534	0	0	2	119222	1.67754e-05	0	0	6822	0	0	0	29388	0	0
RGS3	NM_144488	ENST00000374140	9	443				rs757509198	p.Thr443Asn	c.1328C>A	1	4.29111e-06	0	1	14712	6.79717e-05	0	0	33190	0	0	0	9408	0	0	0	17716	0	0	0	19942	0	0	0	103174	0	0	0	5686	0	0	0	29212	0	0
RGS3	NM_144488	ENST00000374140	9	444				rs202216526	p.Glu444Lys	c.1330G>A	5	2.14664e-05	0	0	14734	0	0	1	33190	3.01296e-05	0	0	9378	0	0	0	17684	0	0	0	19928	0	0	1	103104	9.69894e-06	0	1	5692	0.000175685	0	2	29212	6.8465e-05	0
RGS3	NM_144488	ENST00000374140	9	444				rs141189841	p.Glu444Asp	c.1332G>C	1	3.18573e-05	0	1	8710	0.000114811	0	0	848	0	0	0	290	0	0	0	1558	0	0	0	3474	0	0	0	15422	0	0	0	1088	0	0	0	0	0	0
RGS3	NM_144488	ENST00000374140	9	445				rs200889018	p.Val445Ala	c.1334T>C	31	0.000134395	0	0	14590	0	0	0	33020	0	0	0	9224	0	0	30	17634	0.00170126	0	0	19700	0	0	1	101980	9.80584e-06	0	0	5612	0	0	0	28904	0	0
RGS3	NM_144488	ENST00000374140	9	446				rs747042973	p.Ala446Val	c.1337C>T	1	4.39723e-06	0	0	14426	0	0	0	32748	0	0	0	9006	0	0	0	17546	0	0	0	19462	0	0	0	100396	0	0	0	5522	0	0	1	28310	3.53232e-05	0
RGS3	NM_144488	ENST00000374140	9	448				rs941356524	p.Arg448Cys	c.1342C>T	4	1.57811e-05	0	1	22926	4.36186e-05	0	2	33152	6.03282e-05	0	0	8894	0	0	0	18902	0	0	0	22456	0	0	1	113308	8.8255e-06	0	0	6514	0	0	0	27316	0	0
RGS3	NM_144488	ENST00000374140	9	448				rs773984530	p.Arg448His	c.1343G>A	5	2.29455e-05	1	0	14084	0	0	0	31970	0	0	0	8344	0	0	0	17196	0	0	0	18626	0	0	1	95778	1.04408e-05	0	2	5332	0.000375094	0	2	26578	7.52502e-05	1
RGS3	NM_144488	ENST00000374140	9	449				rs547398918	p.Gly449Arg	c.1345G>A	4	1.83881e-05	0	0	14060	0	0	0	31920	0	0	0	8314	0	0	0	17184	0	0	0	18644	0	0	3	95598	3.13814e-05	0	0	5330	0	0	1	26482	3.77615e-05	0
RGS3	NM_144488	ENST00000374140	9	449				rs769470922	p.Gly449Glu	c.1346G>A	9	4.14521e-05	0	0	14066	0	0	0	31878	0	0	1	8220	0.000121655	0	0	17168	0	0	0	18636	0	0	8	95456	8.38082e-05	0	0	5322	0	0	0	26372	0	0
RGS3	NM_144488	ENST00000374140	9	452				rs1283480337	p.His452Arg	c.1355A>G	4	1.92877e-05	0	0	13662	0	0	0	31154	0	0	0	7432	0	0	0	16902	0	0	0	17856	0	0	4	90690	4.41063e-05	0	0	5182	0	0	0	24508	0	0
RGS3	NM_144488	ENST00000374140	9	454				rs1253634325	p.Leu454Val	c.1360C>G	2	1.00423e-05	0	0	13422	0	0	0	30194	0	0	0	6766	0	0	0	16626	0	0	0	17254	0	0	1	87084	1.14832e-05	0	0	4970	0	0	1	22842	4.3779e-05	0
RGS3	NM_144488	ENST00000374140	9	459				rs767030662	p.Arg459Cys	c.1375C>T	3	1.74469e-05	0	0	12506	0	0	0	25334	0	0	0	4798	0	0	0	15454	0	0	0	15496	0	0	2	75296	2.65618e-05	0	0	4184	0	0	1	18882	5.29605e-05	0
RGS3	NM_144488	ENST00000374140	9	459				rs752281126	p.Arg459His	c.1376G>A	5	2.45715e-05	0	1	21200	4.71698e-05	0	0	26224	0	0	0	5070	0	0	0	17104	0	0	1	18938	5.28039e-05	0	2	90762	2.20357e-05	0	0	5306	0	0	1	18884	5.29549e-05	0
RGS3	NM_144488	ENST00000374140	9	461				rs1374791231	p.Thr461Ala	c.1381A>G	1	6.25712e-06	0	0	12018	0	0	1	22694	4.40645e-05	0	0	4054	0	0	0	14864	0	0	0	14640	0	0	0	70504	0	0	0	3838	0	0	0	17206	0	0
RGS3	NM_144488	ENST00000374140	9	479				rs1487429609	p.Gln479Glu	c.1435C>G	2	2.33995e-05	0	0	7616	0	0	0	12352	0	0	0	1948	0	0	0	9432	0	0	0	11052	0	0	0	32394	0	0	0	2414	0	0	2	8264	0.000242014	0
RGS3	NM_144488	ENST00000374140	9	481				rs1241272976	p.Leu481Phe	c.1441C>T	2	7.98505e-06	0	0	16256	0	0	0	34586	0	0	0	10080	0	0	1	18388	5.43833e-05	0	0	20744	0	0	1	113670	8.7974e-06	0	0	6128	0	0	0	30616	0	0
RGS3	NM_144488	ENST00000374140	9	482				rs34542172	p.Arg482Trp	c.1444C>T	7	2.79588e-05	0	0	16254	0	0	1	34582	2.89168e-05	0	1	10076	9.92457e-05	0	2	18390	0.000108755	0	0	20686	0	0	3	113636	2.64001e-05	0	0	6128	0	0	0	30616	0	0
RGS3	NM_144488	ENST00000374140	9	482				rs774220667	p.Arg482Gln	c.1445G>A	3	1.06496e-05	0	1	24954	4.00737e-05	0	1	35430	2.82247e-05	0	0	10370	0	0	0	19948	0	0	0	24144	0	0	1	129032	7.75002e-06	0	0	7214	0	0	0	30610	0	0
RGS3	NM_144488	ENST00000374140	9	484				rs759531513	p.Val484Leu	c.1450G>C	3	1.065e-05	0	0	24948	0	0	0	35430	0	0	0	10370	0	0	0	19946	0	0	0	24114	0	0	3	129052	2.32464e-05	0	0	7214	0	0	0	30616	0	0
RGS3	NM_144488	ENST00000374140	9	486				rs771569621	p.Gln486Arg	c.1457A>G	2	7.09935e-06	0	2	24950	8.01603e-05	0	0	35432	0	0	0	10366	0	0	0	19940	0	0	0	24148	0	0	0	129050	0	0	0	7214	0	0	0	30616	0	0
RGS3	NM_144488	ENST00000374140	9	488				rs1160872378	p.Asp488Ala	c.1463A>C	1	3.99623e-06	0	0	16250	0	0	0	34580	0	0	0	10076	0	0	0	18382	0	0	0	20606	0	0	0	113606	0	0	0	6122	0	0	1	30614	3.26648e-05	0
RGS3	NM_144488	ENST00000374140	9	490				rs775108006	p.Ile490Thr	c.1469T>C	1	4.00115e-06	0	0	16244	0	0	0	34580	0	0	0	10074	0	0	1	18382	5.4401e-05	0	0	20404	0	0	0	113504	0	0	0	6126	0	0	0	30614	0	0
RGS3	NM_144488	ENST00000374140	9	491				rs763759890	p.Pro491Thr	c.1471C>A	1	4.00122e-06	0	0	16246	0	0	0	34580	0	0	0	10074	0	0	0	18382	0	0	0	20406	0	0	1	113500	8.81057e-06	0	0	6122	0	0	0	30614	0	0
RGS3	NM_144488	ENST00000374140	9	492				rs921030386	p.Glu492Lys	c.1474G>A	4	1.42287e-05	0	0	24952	0	0	0	35428	0	0	0	10358	0	0	3	19936	0.000150482	0	0	23752	0	0	0	128878	0	0	1	7204	0.000138812	0	0	30614	0	0
RGS3	NM_144488	ENST00000374140	9	492				rs763348102	p.Glu492Asp	c.1476A>T	1	4.0032e-06	0	0	16244	0	0	0	34580	0	0	0	10070	0	0	0	18380	0	0	0	20324	0	0	0	113470	0	0	0	6118	0	0	1	30614	3.26648e-05	0
RGS3	NM_144488	ENST00000374140	9	495				rs768060755	p.Gly495Glu	c.1484G>A	1	3.99396e-06	0	0	16250	0	0	0	34506	0	0	0	10024	0	0	1	18388	5.43833e-05	0	0	21622	0	0	0	112906	0	0	0	6116	0	0	0	30566	0	0
RGS3	NM_144488	ENST00000374140	9	496				rs1403339646	p.Ser496Gly	c.1486A>G	2	7.98716e-06	0	0	16252	0	0	2	34498	5.79744e-05	0	0	10028	0	0	0	18384	0	0	0	21626	0	0	0	112936	0	0	0	6112	0	0	0	30566	0	0
RGS3	NM_144488	ENST00000374140	9	496				rs776408927	p.Ser496Asn	c.1487G>A	1	3.99272e-06	0	1	16252	6.15309e-05	0	0	34498	0	0	0	10034	0	0	0	18382	0	0	0	21630	0	0	0	112984	0	0	0	6106	0	0	0	30570	0	0
RGS3	NM_144488	ENST00000374140	9	498				rs761624319	p.Ser498Asn	c.1493G>A	3	1.06441e-05	0	1	24968	4.00513e-05	0	0	35328	0	0	0	10324	0	0	2	19942	0.000100291	0	0	25106	0	0	0	128430	0	0	0	7194	0	0	0	30554	0	0
RGS3	NM_144488	ENST00000374140	9	504				rs1272260071	p.Thr504Ile	c.1511C>T	1	3.9813e-06	0	0	16256	0	0	0	34574	0	0	0	10074	0	0	0	18394	0	0	0	21638	0	0	1	113502	8.81042e-06	0	0	6128	0	0	0	30608	0	0
RGS3	NM_144488	ENST00000374140	9	505				rs1305692959	p.Gly505Ser	c.1513G>A	1	3.9801e-06	0	0	16254	0	0	1	34578	2.89201e-05	0	0	10070	0	0	0	18394	0	0	0	21640	0	0	0	113574	0	0	0	6130	0	0	0	30610	0	0
RGS3	NM_144488	ENST00000374140	9	505				rs752018623	p.Gly505Ala	c.1514G>C	2	7.96045e-06	0	0	16254	0	0	0	34578	0	0	0	10074	0	0	0	18394	0	0	0	21640	0	0	2	113560	1.76118e-05	0	0	6130	0	0	0	30612	0	0
RGS3	NM_144488	ENST00000374140	9	505				rs752018623	p.Gly505Val	c.1514G>T	30	0.000106142	0	1	24970	4.00481e-05	0	1	35426	2.82279e-05	0	19	10364	0.00183327	0	0	19954	0	0	0	25116	0	0	7	128980	5.4272e-05	0	2	7218	0.000277085	0	0	30612	0	0
RGS3	NM_144488	ENST00000374140	9	506				rs1232968282	p.Leu506Gln	c.1517T>A	2	7.95988e-06	0	0	16254	0	0	0	34584	0	0	0	10074	0	0	0	18392	0	0	0	21640	0	0	2	113580	1.76087e-05	0	0	6124	0	0	0	30612	0	0
RGS3	NM_144488	ENST00000374140	9	511				rs866353881	p.Arg511Trp	c.1531C>T	3	1.06117e-05	0	1	24968	4.00513e-05	0	0	35432	0	0	0	10368	0	0	0	19952	0	0	0	25120	0	0	2	129034	1.54998e-05	0	0	7218	0	0	0	30616	0	0
RGS3	NM_144488	ENST00000374140	9	511				rs1480991167	p.Arg511Leu	c.1532G>T	1	3.97886e-06	0	0	16254	0	0	0	34582	0	0	0	10078	0	0	0	18394	0	0	0	21644	0	0	0	113628	0	0	0	6132	0	0	1	30616	3.26627e-05	0
RGS3	NM_144488	ENST00000374140	9	518				rs1412141557	p.Thr518Ala	c.1552A>G	4	1.41477e-05	0	0	24958	0	0	0	35430	0	0	0	10358	0	0	0	19950	0	0	0	25122	0	0	4	129076	3.09895e-05	0	0	7222	0	0	0	30616	0	0
RGS3	NM_144488	ENST00000374140	9	519				rs764142572	p.Met519Thr	c.1556T>C	8	3.18355e-05	0	0	16252	0	0	8	34578	0.000231361	0	0	10064	0	0	0	18390	0	0	0	21648	0	0	0	113610	0	0	0	6134	0	0	0	30616	0	0
RGS3	NM_144488	ENST00000374140	9	521				rs754059296	p.Gly521Ser	c.1561G>A	1	3.98035e-06	0	1	16244	6.15612e-05	0	0	34576	0	0	0	10064	0	0	0	18390	0	0	0	21648	0	0	0	113562	0	0	0	6134	0	0	0	30616	0	0
RGS3	NM_144488	ENST00000374140	9	523				rs1305244481	p.Gly523Arg	c.1567G>A	2	7.96394e-06	0	0	16228	0	0	0	34572	0	0	0	10062	0	0	0	18390	0	0	0	21646	0	0	1	113494	8.81104e-06	0	0	6130	0	0	1	30610	3.26691e-05	0
RGS3	NM_144488	ENST00000374140	9	524				rs778660637	p.Asn524Ser	c.1571A>G	1	3.98311e-06	0	0	16220	0	0	0	34568	0	0	0	10060	0	0	0	18386	0	0	0	21648	0	0	0	113440	0	0	0	6132	0	0	1	30606	3.26733e-05	0
RGS3	NM_144488	ENST00000374140	9	529				rs1405403736	p.Pro529Ser	c.1585C>T	2	7.08652e-06	0	0	24916	0	0	0	35406	0	0	0	10344	0	0	2	19940	0.000100301	0	0	25122	0	0	0	128688	0	0	0	7208	0	0	0	30602	0	0
RGS3	NM_144488	ENST00000374140	9	529				rs1269367207	p.Pro529Leu	c.1586C>T	5	1.77202e-05	0	1	24914	4.01381e-05	0	0	35408	0	0	0	10340	0	0	0	19936	0	0	0	25124	0	0	3	128632	2.33223e-05	0	0	7208	0	0	1	30602	3.26776e-05	0
RGS3	NM_144488	ENST00000374140	9	532				rs560718707	p.Arg532Trp	c.1594A>T	1	3.991e-06	0	0	16164	0	0	0	34554	0	0	0	10038	0	0	1	18370	5.44366e-05	0	0	21648	0	0	0	113074	0	0	0	6120	0	0	0	30596	0	0
RGS3	NM_144488	ENST00000374140	9	533				rs779980550	p.Pro533Leu	c.1598C>T	4	1.59772e-05	0	0	16130	0	0	1	34542	2.89503e-05	0	0	10028	0	0	0	18368	0	0	0	21648	0	0	0	112934	0	0	0	6116	0	0	3	30590	9.80713e-05	0
RGS3	NM_144488	ENST00000374140	9	534				rs1219581433	p.His534Tyr	c.1600C>T	3	1.0648e-05	0	1	24842	4.02544e-05	0	0	35392	0	0	0	10316	0	0	0	19928	0	0	0	25122	0	0	2	128352	1.55821e-05	0	0	7202	0	0	0	30590	0	0
RGS3	NM_144488	ENST00000374140	9	536				rs373979010	p.Thr536Met	c.1607C>T	13	5.19871e-05	0	0	16102	0	0	4	34542	0.000115801	0	0	10022	0	0	0	18356	0	0	0	21648	0	0	8	112698	7.09862e-05	0	0	6110	0	0	1	30584	3.26968e-05	0
RGS3	NM_144488	ENST00000374140	9	537				rs759879702	p.His537Arg	c.1610A>G	1	3.99933e-06	0	0	16094	0	0	0	34542	0	0	0	10014	0	0	0	18360	0	0	0	21648	0	0	1	112692	8.87374e-06	0	0	6110	0	0	0	30582	0	0
RGS3	NM_144488	ENST00000374140	9	537				rs759879702	p.His537Pro	c.1610A>C	1	3.99933e-06	0	0	16094	0	0	1	34542	2.89503e-05	0	0	10014	0	0	0	18360	0	0	0	21648	0	0	0	112692	0	0	0	6110	0	0	0	30582	0	0
RGS3	NM_144488	ENST00000374140	9	540				rs776052663	p.Tyr540Cys	c.1619A>G	6	2.403e-05	0	0	16074	0	0	0	34534	0	0	0	9996	0	0	0	18354	0	0	0	21646	0	0	0	112406	0	0	0	6098	0	0	6	30580	0.000196207	0
RGS3	NM_144488	ENST00000374140	9	541				rs148129887	p.Gly541Ser	c.1621G>A	7	2.80482e-05	0	6	16068	0.000373413	0	0	34532	0	0	0	9992	0	0	0	18354	0	0	0	21646	0	0	1	112310	8.90393e-06	0	0	6092	0	0	0	30576	0	0
RGS3	NM_144488	ENST00000374140	9	544				rs753970892	p.Val544Ile	c.1630G>A	12	4.82075e-05	0	0	16032	0	0	12	34518	0.000347645	0	0	9974	0	0	0	18348	0	0	0	21644	0	0	0	111778	0	0	0	6068	0	0	0	30562	0	0
RGS3	NM_144488	ENST00000374140	9	544				rs753970892	p.Val544Leu	c.1630G>C	1	4.01729e-06	0	0	16032	0	0	0	34518	0	0	0	9974	0	0	0	18348	0	0	0	21644	0	0	1	111778	8.9463e-06	0	0	6068	0	0	0	30562	0	0
RGS3	NM_144488	ENST00000374140	9	547				rs1432580153	p.Ala547Val	c.1640C>T	1	4.02787e-06	0	0	15992	0	0	0	34492	0	0	0	9948	0	0	0	18348	0	0	0	21644	0	0	0	111244	0	0	0	6056	0	0	1	30546	3.27375e-05	0
RGS3	NM_144488	ENST00000374140	9	555				rs779778956	p.Val555Ile	c.1663G>A	3	1.21332e-05	0	0	15946	0	0	0	34486	0	0	0	9912	0	0	0	18334	0	0	0	21624	0	0	2	110398	1.81163e-05	0	0	6026	0	0	1	30530	3.27547e-05	0
RGS3	NM_144488	ENST00000374140	9	556				rs746933480	p.Phe556Ser	c.1667T>C	2	8.09415e-06	0	0	15948	0	0	0	34478	0	0	0	9910	0	0	0	18328	0	0	0	21628	0	0	0	110250	0	0	0	6028	0	0	2	30522	6.55265e-05	0
RGS3	NM_144488	ENST00000374140	9	559				rs756826263	p.Pro559Ala	c.1675C>G	1	3.98451e-06	0	0	16250	0	0	0	34488	0	0	0	10058	0	0	0	18358	0	0	0	21624	0	0	1	113466	8.81321e-06	0	0	6126	0	0	0	30602	0	0
RGS3	NM_144488	ENST00000374140	9	561				rs1490898996	p.Asp561Gly	c.1682A>G	1	3.97915e-06	0	0	16256	0	0	0	34562	0	0	0	10078	0	0	0	18388	0	0	0	21640	0	0	1	113636	8.80003e-06	0	0	6138	0	0	0	30612	0	0
RGS3	NM_144488	ENST00000374140	9	563				rs745590281	p.Cys563Arg	c.1687T>C	3	1.19335e-05	0	1	16254	6.15233e-05	0	0	34576	0	0	0	10080	0	0	0	18388	0	0	0	21638	0	0	2	113706	1.75892e-05	0	0	6138	0	0	0	30614	0	0
RGS3	NM_144488	ENST00000374140	9	564				rs1190965995	p.Asn564Asp	c.1690A>G	1	3.9775e-06	0	0	16256	0	0	0	34576	0	0	0	10080	0	0	0	18392	0	0	0	21642	0	0	1	113714	8.79399e-06	0	0	6138	0	0	0	30616	0	0
RGS3	NM_144488	ENST00000374140	9	564				rs768999936	p.Asn564Lys	c.1692T>A	1	3.97769e-06	0	0	16254	0	0	0	34574	0	0	0	10080	0	0	0	18392	0	0	0	21638	0	0	0	113710	0	0	0	6138	0	0	1	30616	3.26627e-05	0
RGS3	NM_144488	ENST00000374140	9	565				rs781573879	p.Pro565Thr	c.1693C>A	3	1.1933e-05	0	0	16254	0	0	0	34574	0	0	0	10080	0	0	0	18394	0	0	0	21640	0	0	2	113708	1.75889e-05	0	1	6138	0.00016292	0	0	30616	0	0
RGS3	NM_144488	ENST00000374140	9	565				rs781573879	p.Pro565Ser	c.1693C>T	2	7.07269e-06	0	1	24942	4.0093e-05	0	0	35422	0	0	0	10370	0	0	1	19954	5.01153e-05	0	0	25116	0	0	0	129134	0	0	0	7224	0	0	0	30616	0	0
RGS3	NM_144488	ENST00000374140	9	567				rs770237002	p.Arg567Trp	c.1699C>T	6	2.12185e-05	0	0	24936	0	0	1	35428	2.82263e-05	0	3	10370	0.000289296	0	2	19950	0.000100251	0	0	25120	0	0	0	129126	0	0	0	7226	0	0	0	30616	0	0
RGS3	NM_144488	ENST00000374140	9	567				rs762872641	p.Arg567Gln	c.1700G>A	2	7.95507e-06	0	0	16254	0	0	0	34574	0	0	0	10080	0	0	0	18394	0	0	0	21646	0	0	2	113708	1.75889e-05	0	0	6140	0	0	0	30616	0	0
RGS3	NM_144488	ENST00000374140	9	569				rs758215025	p.Leu569His	c.1706T>A	1	3.99623e-06	0	1	16244	6.15612e-05	0	0	34170	0	0	0	10046	0	0	0	18374	0	0	0	21626	0	0	0	113244	0	0	0	6090	0	0	0	30442	0	0
RGS3	NM_144488	ENST00000374140	9	570				rs1384613490	p.His570Tyr	c.1708C>T	1	3.99594e-06	0	0	16246	0	0	0	34192	0	0	0	10046	0	0	0	18380	0	0	0	21624	0	0	1	113244	8.83049e-06	0	0	6082	0	0	0	30440	0	0
RGS3	NM_144488	ENST00000374140	9	573				rs151236500	p.Gly573Ser	c.1717G>A	8	2.83781e-05	0	4	24952	0.000160308	0	0	35054	0	0	0	10342	0	0	0	19932	0	0	0	25098	0	0	4	128884	3.10357e-05	0	0	7182	0	0	0	30464	0	0
RGS3	NM_144488	ENST00000374140	9	574				rs142653039	p.Glu574Lys	c.1720G>A	2	7.95393e-06	0	0	16256	0	0	0	34576	0	0	0	10078	0	0	0	18394	0	0	0	21640	0	0	1	113748	8.79136e-06	0	0	6140	0	0	1	30616	3.26627e-05	0
RGS3	NM_144488	ENST00000374140	9	574				rs754530796	p.Ser574Phe	c.1721C>T	1	3.98899e-06	0	0	16248	0	0	0	34248	0	0	0	10060	0	0	0	18374	0	0	0	21638	0	0	1	113540	8.80747e-06	0	0	6104	0	0	0	30478	0	0
RGS3	NM_144488	ENST00000374140	9	578				rs775479162	p.Tyr578Cys	c.1733A>G	7	2.78396e-05	0	0	16256	0	0	4	34578	0.00011568	0	0	10080	0	0	0	18392	0	0	0	21644	0	0	2	113734	1.75849e-05	0	0	6140	0	0	1	30616	3.26627e-05	0
RGS3	NM_144488	ENST00000374140	9	578				rs775479162	p.Tyr578Phe	c.1733A>T	1	3.97709e-06	0	0	16256	0	0	0	34578	0	0	0	10080	0	0	0	18392	0	0	0	21644	0	0	1	113734	8.79245e-06	0	0	6140	0	0	0	30616	0	0
RGS3	NM_144488	ENST00000374140	9	579				rs1323719189	p.Met579Ile	c.1737G>A	1	3.98346e-06	0	0	16250	0	0	0	34370	0	0	0	10064	0	0	1	18386	5.43892e-05	0	0	21648	0	0	0	113682	0	0	0	6110	0	0	0	30528	0	0
RGS3	NM_144488	ENST00000374140	9	579				rs1323719189	p.Met579Ile	c.1737G>C	1	3.98346e-06	0	0	16250	0	0	0	34370	0	0	0	10064	0	0	0	18386	0	0	0	21648	0	0	0	113682	0	0	0	6110	0	0	1	30528	3.27568e-05	0
RGS3	NM_144488	ENST00000374140	9	580				rs780890069	p.Gly580Trp	c.1738G>T	8	2.83226e-05	0	0	24960	0	0	0	35224	0	0	0	10356	0	0	8	19944	0.000401123	0	0	25122	0	0	0	129114	0	0	0	7198	0	0	0	30542	0	0
RGS3	NM_144488	ENST00000374140	9	581				rs140504451	p.Pro581Leu	c.1742C>T	7	2.47828e-05	0	3	24954	0.000120221	0	0	35216	0	0	0	10356	0	0	1	19944	5.01404e-05	0	0	25124	0	0	2	129110	1.54907e-05	0	0	7198	0	0	1	30552	3.27311e-05	0
RGS3	NM_144488	ENST00000374140	9	583				rs764866475	p.Lys583Thr	c.1748A>C	2	7.95602e-06	0	0	16256	0	0	0	34572	0	0	0	10080	0	0	0	18388	0	0	0	21636	0	0	2	113696	1.75908e-05	0	0	6138	0	0	0	30616	0	0
RGS3	NM_144488	ENST00000374140	9	583				rs1346772435	p.Asn583Ile	c.1748A>T	1	3.18695e-05	0	0	8698	0	0	0	848	0	0	0	290	0	0	0	1558	0	0	0	3474	0	0	1	15424	6.4834e-05	0	0	1086	0	0	0	0	0	0
RGS3	NM_144488	ENST00000374140	9	583				rs777514156	p.Asn583Lys	c.1749C>A	1	3.98229e-06	0	1	16254	6.15233e-05	0	0	34396	0	0	0	10068	0	0	0	18390	0	0	0	21648	0	0	0	113688	0	0	0	6106	0	0	0	30562	0	0
RGS3	NM_144488	ENST00000374140	9	585					p.Thr585Ala	c.1753A>G	1	3.98352e-06	0	0	16250	0	0	0	34362	0	0	0	10070	0	0	0	18388	0	0	0	21644	0	0	1	113684	8.79631e-06	0	0	6100	0	0	0	30536	0	0
RGS3	NM_144488	ENST00000374140	9	586				rs758094921	p.Glu586Lys	c.1756G>A	7	2.78547e-05	0	0	16256	0	0	0	34550	0	0	1	10078	9.9226e-05	0	0	18378	0	0	0	21626	0	0	6	113674	5.27825e-05	0	0	6132	0	0	0	30610	0	0
RGS3	NM_144488	ENST00000374140	9	586				rs1382885093	p.Glu586Gly	c.1757A>G	1	3.98181e-06	0	0	16256	0	0	0	34490	0	0	0	10066	0	0	1	18342	5.45197e-05	0	0	21624	0	0	0	113644	0	0	0	6132	0	0	0	30588	0	0
RGS3	NM_144488	ENST00000374140	9	586				rs150001066	p.Asn586Ser	c.1757A>G	10	3.98343e-05	0	0	16256	0	0	0	34374	0	0	0	10066	0	0	1	18370	5.44366e-05	0	0	21648	0	0	7	113680	6.15764e-05	0	1	6096	0.000164042	0	1	30550	3.27332e-05	0
RGS3	NM_144488	ENST00000374140	9	589				rs560568525	p.Gln589His	c.1767G>T	17	6.77426e-05	0	0	16248	0	0	0	34314	0	0	0	10064	0	0	0	18380	0	0	0	21648	0	0	0	113668	0	0	1	6100	0.000163934	0	16	30528	0.000524109	0
RGS3	NM_144488	ENST00000374140	9	590				rs768695309	p.Asp590Tyr	c.1768G>T	1	3.98467e-06	0	1	16252	6.15309e-05	0	0	34318	0	0	0	10066	0	0	0	18380	0	0	0	21648	0	0	0	113676	0	0	0	6094	0	0	0	30528	0	0
RGS3	NM_144488	ENST00000374140	9	592				rs764627350	p.Tyr592Phe	c.1775A>T	3	1.19299e-05	0	0	16254	0	0	3	34592	8.67253e-05	0	0	10074	0	0	0	18394	0	0	0	21648	0	0	0	113750	0	0	0	6140	0	0	0	30616	0	0
RGS3	NM_144488	ENST00000374140	9	592				rs764627350	p.Tyr592Cys	c.1775A>G	1	3.97665e-06	0	0	16254	0	0	0	34592	0	0	0	10074	0	0	0	18394	0	0	0	21648	0	0	1	113750	8.79121e-06	0	0	6140	0	0	0	30616	0	0
RGS3	NM_144488	ENST00000374140	9	593				rs757933459	p.Ser593Ala	c.1777T>G	2	7.95323e-06	0	0	16254	0	0	0	34592	0	0	0	10074	0	0	0	18394	0	0	0	21648	0	0	0	113752	0	0	0	6140	0	0	2	30616	6.53253e-05	0
RGS3	NM_144488	ENST00000374140	9	594				rs1469570321	p.Asp594Glu	c.1782C>G	1	3.97659e-06	0	0	16254	0	0	0	34592	0	0	0	10074	0	0	1	18394	5.43656e-05	0	0	21648	0	0	0	113754	0	0	0	6140	0	0	0	30616	0	0
RGS3	NM_144488	ENST00000374140	9	596				rs761980589	p.Pro596Leu	c.1787C>T	15	5.30951e-05	0	0	24966	0	0	0	35256	0	0	7	10350	0.000676329	0	0	19946	0	0	0	25120	0	0	7	129100	5.42215e-05	0	1	7202	0.00013885	0	0	30572	0	0
RGS3	NM_144488	ENST00000374140	9	597				rs1408900778	p.Leu597Phe	c.1789C>T	3	1.19299e-05	0	0	16254	0	0	0	34592	0	0	0	10076	0	0	3	18394	0.000163097	0	0	21648	0	0	0	113748	0	0	0	6140	0	0	0	30616	0	0
RGS3	NM_144488	ENST00000374140	9	599				rs750668429	p.Thr599Ile	c.1796C>T	3	1.19607e-05	0	0	16254	0	0	0	34298	0	0	0	10058	0	0	3	18378	0.000163239	0	0	21636	0	0	0	113588	0	0	0	6106	0	0	0	30504	0	0
RGS3	NM_144488	ENST00000374140	9	601				rs1371205106	p.Glu601Gly	c.1802A>G	1	3.97649e-06	0	1	16256	6.15157e-05	0	0	34592	0	0	0	10076	0	0	0	18394	0	0	0	21648	0	0	0	113756	0	0	0	6140	0	0	0	30616	0	0
RGS3	NM_144488	ENST00000374140	9	601				rs766342277	p.Ile601Asn	c.1802T>A	1	3.98807e-06	0	0	16254	0	0	0	34274	0	0	0	10052	0	0	1	18370	5.44366e-05	0	0	21642	0	0	0	113558	0	0	0	6104	0	0	0	30494	0	0
RGS3	NM_144488	ENST00000374140	9	602				rs199510692	p.Asp602Asn	c.1804G>A	1	3.97643e-06	0	0	16256	0	0	1	34592	2.89084e-05	0	0	10076	0	0	0	18394	0	0	0	21648	0	0	0	113760	0	0	0	6140	0	0	0	30616	0	0
RGS3	NM_144488	ENST00000374140	9	602				rs762601909	p.Asp602Glu	c.1806C>G	1	3.97646e-06	0	0	16256	0	0	0	34592	0	0	0	10076	0	0	0	18394	0	0	0	21646	0	0	1	113760	8.79044e-06	0	0	6140	0	0	0	30616	0	0
RGS3	NM_144488	ENST00000374140	9	603				rs772286672	p.Glu603Lys	c.1807G>A	1	3.97652e-06	0	0	16256	0	0	0	34592	0	0	0	10076	0	0	1	18392	5.43715e-05	0	0	21642	0	0	0	113762	0	0	0	6140	0	0	0	30616	0	0
RGS3	NM_144488	ENST00000374140	9	606				rs138006273	p.Arg606Cys	c.1816C>T	47	0.000166158	0	1	24964	4.00577e-05	0	21	35440	0.000592551	0	0	10370	0	0	0	19954	0	0	7	25118	0.000278685	0	18	129178	0.000139343	0	0	7224	0	0	0	30616	0	0
RGS3	NM_144488	ENST00000374140	9	606				rs149471646	p.Arg606His	c.1817G>A	4	1.5906e-05	0	0	16256	0	0	0	34592	0	0	0	10078	0	0	1	18394	5.43656e-05	0	1	21644	4.62022e-05	0	2	113760	1.75809e-05	0	0	6138	0	0	0	30616	0	0
RGS3	NM_144488	ENST00000374140	9	608				rs951280722	p.Asp608Asn	c.1822G>A	4	1.5906e-05	0	0	16256	0	0	2	34592	5.78168e-05	0	0	10078	0	0	0	18394	0	0	0	21642	0	0	2	113760	1.75809e-05	0	0	6140	0	0	0	30616	0	0
RGS3	NM_144488	ENST00000374140	9	609				rs773137637	p.Val609Ile	c.1825G>A	11	3.88888e-05	0	0	24968	0	0	6	35440	0.0001693	0	0	10368	0	0	0	19952	0	0	0	25106	0	0	5	129182	3.87051e-05	0	0	7226	0	0	0	30616	0	0
RGS3	NM_144488	ENST00000374140	9	609				rs773137637	p.Val609Leu	c.1825G>C	8	3.18129e-05	0	0	16256	0	0	3	34592	8.67253e-05	0	3	10078	0.000297678	0	0	18394	0	0	0	21634	0	0	1	113760	8.79044e-06	0	1	6140	0.000162866	0	0	30616	0	0
RGS3	NM_144488	ENST00000374140	9	611				rs1432157753	p.Arg611Lys	c.1832G>A	1	3.97671e-06	0	0	16254	0	0	1	34592	2.89084e-05	0	0	10078	0	0	0	18394	0	0	0	21632	0	0	0	113758	0	0	0	6140	0	0	0	30616	0	0
RGS3	NM_144488	ENST00000374140	9	614				rs751209745	p.Leu614Phe	c.1840C>T	1	3.97684e-06	0	0	16254	0	0	0	34592	0	0	0	10078	0	0	0	18394	0	0	0	21626	0	0	1	113756	8.79075e-06	0	0	6140	0	0	0	30616	0	0
RGS3	NM_144488	ENST00000374140	9	621				rs764345199	p.Leu621Pro	c.1862T>C	1	3.97893e-06	0	0	16254	0	0	0	34590	0	0	0	10076	0	0	0	18394	0	0	1	21550	4.64037e-05	0	0	113708	0	0	0	6136	0	0	0	30616	0	0
RGS3	NM_144488	ENST00000374140	9	624				rs201562824	p.Gly624Arg	c.1870G>C	88	0.000311418	0	0	24966	0	0	14	35432	0.000395123	0	0	10364	0	0	0	19952	0	0	1	24920	4.01284e-05	0	41	129114	0.000317549	0	5	7214	0.000693097	0	27	30616	0.000881892	0
RGS3	NM_144488	ENST00000374140	9	627				rs201564961	p.Glu627Asp	c.1881A>C	38	0.00013438	0	4	24972	0.000160179	0	0	35430	0	0	0	10370	0	0	0	19954	0	0	2	25120	7.96178e-05	0	31	129100	0.000240124	0	1	7220	0.000138504	0	0	30614	0	0
RGS3	NM_144488	ENST00000374140	9	628				rs773902276	p.Asp628Gly	c.1883A>G	13	4.59712e-05	0	0	24968	0	0	4	35428	0.000112905	0	0	10370	0	0	0	19954	0	0	0	25118	0	0	7	129114	5.42157e-05	0	2	7220	0.000277008	0	0	30614	0	0
RGS3	NM_144488	ENST00000374140	9	633				rs139899796	p.Val633Met	c.1897G>A	8	3.18279e-05	0	0	16256	0	0	2	34578	5.78402e-05	0	0	10080	0	0	0	18394	0	0	0	21630	0	0	6	113664	5.27872e-05	0	0	6136	0	0	0	30614	0	0
RGS3	NM_144488	ENST00000374140	9	635				rs201110628	p.Tyr635Cys	c.1904A>G	22	7.78001e-05	0	0	24972	0	0	0	35432	0	0	0	10370	0	0	19	19954	0.00095219	0	0	25116	0	0	2	129100	1.54919e-05	0	1	7218	0.000138543	0	0	30614	0	0
RGS3	NM_144488	ENST00000374140	9	639				rs1469832535	p.Lys639Asn	c.1917G>C	1	3.9795e-06	0	0	16256	0	0	1	34558	2.89369e-05	0	0	10068	0	0	0	18394	0	0	0	21616	0	0	0	113660	0	0	0	6130	0	0	0	30606	0	0
RGS3	NM_144488	ENST00000374140	9	640				rs1297830829	p.Ala640Val	c.1919C>T	1	3.1841e-05	0	1	8716	0.000114732	0	0	848	0	0	0	290	0	0	0	1560	0	0	0	3476	0	0	0	15430	0	0	0	1086	0	0	0	0	0	0
RGS3	NM_144488	ENST00000374140	9	641				rs186315150	p.Glu641Gly	c.1922A>G	4	1.41475e-05	0	3	24968	0.000120154	0	0	35414	0	0	0	10360	0	0	0	19954	0	0	0	25108	0	0	1	129102	7.74581e-06	0	0	7218	0	0	0	30612	0	0
RGS3	NM_144488	ENST00000374140	9	641				rs752019247	p.Glu641Asp	c.1923G>T	1	3.97896e-06	0	0	16254	0	0	0	34566	0	0	0	10072	0	0	0	18394	0	0	0	21622	0	0	1	113674	8.79709e-06	0	0	6132	0	0	0	30608	0	0
RGS3	NM_144488	ENST00000374140	9	642				rs202019932	p.Cys642Arg	c.1924T>C	2	7.95824e-06	0	0	16254	0	0	0	34564	0	0	0	10070	0	0	2	18392	0.000108743	0	0	21630	0	0	0	113656	0	0	0	6132	0	0	0	30614	0	0
RGS3	NM_144488	ENST00000374140	9	643				rs1159866229	p.Leu643Val	c.1927T>G	1	3.97848e-06	0	0	16256	0	0	0	34572	0	0	0	10072	0	0	0	18394	0	0	0	21628	0	0	0	113680	0	0	0	6134	0	0	1	30616	3.26627e-05	0
RGS3	NM_144488	ENST00000374140	9	643				rs767559397	p.Leu643Ser	c.1928T>C	2	7.95691e-06	0	0	16256	0	0	0	34572	0	0	0	10072	0	0	0	18394	0	0	0	21636	0	0	0	113676	0	0	0	6134	0	0	2	30614	6.53296e-05	0
RGS3	NM_144488	ENST00000374140	9	644				rs1335638408	p.Phe644Leu	c.1930T>C	1	3.97839e-06	0	0	16256	0	0	0	34568	0	0	0	10072	0	0	0	18394	0	0	0	21634	0	0	1	113684	8.79631e-06	0	0	6134	0	0	0	30616	0	0
RGS3	NM_144488	ENST00000374140	9	647				rs1340477723	p.Glu647Lys	c.1939G>A	1	3.97801e-06	0	0	16256	0	0	1	34576	2.89218e-05	0	0	10072	0	0	0	18394	0	0	0	21626	0	0	0	113708	0	0	0	6134	0	0	0	30616	0	0
RGS3	NM_144488	ENST00000374140	9	648				rs752933619	p.Ala648Val	c.1943C>T	3	1.19348e-05	0	0	16256	0	0	0	34572	0	0	0	10074	0	0	0	18392	0	0	0	21614	0	0	3	113710	2.63829e-05	0	0	6132	0	0	0	30616	0	0
RGS3	NM_144488	ENST00000374140	9	649				rs749043457	p.His649Arg	c.1946A>G	2	7.95577e-06	0	0	16256	0	0	0	34576	0	0	0	10074	0	0	2	18394	0.000108731	0	0	21618	0	0	0	113722	0	0	0	6134	0	0	0	30616	0	0
RGS3	NM_144488	ENST00000374140	9	650				rs1330014191	p.Ser650Leu	c.1949C>T	1	3.18532e-05	0	0	8718	0	0	0	848	0	0	0	290	0	0	0	1560	0	0	0	3474	0	0	0	15418	0	0	1	1086	0.00092081	0	0	0	0	0
RGS3	NM_144488	ENST00000374140	9	651				rs150364157	p.Gln651Glu	c.1951C>G	6	2.38656e-05	0	6	16256	0.000369094	0	0	34578	0	0	0	10076	0	0	0	18394	0	0	0	21622	0	0	0	113734	0	0	0	6134	0	0	0	30614	0	0
RGS3	NM_144488	ENST00000374140	9	659				rs1322018830	p.Trp659Cys	c.1977G>T	1	3.97776e-06	0	0	16256	0	0	1	34574	2.89235e-05	0	0	10070	0	0	0	18392	0	0	0	21622	0	0	0	113732	0	0	0	6136	0	0	0	30616	0	0
RGS3	NM_144488	ENST00000374140	9	661				rs771611457	p.Leu661Val	c.1981C>G	1	3.97772e-06	0	0	16256	0	0	0	34574	0	0	0	10068	0	0	1	18392	5.43715e-05	0	0	21624	0	0	0	113732	0	0	0	6138	0	0	0	30616	0	0
RGS3	NM_144488	ENST00000374140	9	662				rs146280823	p.Ser662Leu	c.1985C>T	32	0.000113171	0	3	24968	0.000120154	0	0	35422	0	0	0	10358	0	0	0	19954	0	0	1	25082	3.98692e-05	0	13	129134	0.000100671	0	0	7224	0	0	15	30616	0.00048994	0
RGS3	NM_144488	ENST00000374140	9	663				rs768380426	p.Glu663Asp	c.1989G>T	1	3.97829e-06	0	0	16254	0	0	0	34574	0	0	0	10062	0	0	1	18394	5.43656e-05	0	0	21614	0	0	0	113714	0	0	0	6136	0	0	0	30616	0	0
RGS3	NM_144488	ENST00000374140	9	666				rs1182611600	p.Ala666Ser	c.1996G>T	1	3.97915e-06	0	0	16252	0	0	0	34576	0	0	0	10062	0	0	0	18394	0	0	0	21578	0	0	1	113696	8.79538e-06	0	0	6136	0	0	0	30616	0	0
RGS3	NM_144488	ENST00000374140	9	671				rs1402321923	p.Leu671Arg	c.2012T>G	1	3.97966e-06	0	0	16256	0	0	0	34576	0	0	0	10068	0	0	0	18394	0	0	0	21574	0	0	1	113660	8.79817e-06	0	0	6134	0	0	0	30616	0	0
RGS3	NM_144488	ENST00000374140	9	675				rs1479479413	p.Pro675Leu	c.2024C>T	1	3.18451e-05	0	0	8716	0	0	0	848	0	0	0	290	0	0	1	1558	0.000641849	0	0	3476	0	0	0	15426	0	0	0	1088	0	0	0	0	0	0
RGS3	NM_144488	ENST00000374140	9	676				rs760001285	p.Pro676Leu	c.2027C>T	3	1.19485e-05	0	0	16250	0	0	0	34572	0	0	0	10062	0	0	0	18388	0	0	0	21520	0	0	0	113548	0	0	0	6124	0	0	3	30614	9.79944e-05	0
RGS3	NM_144488	ENST00000374140	9	678				rs1005440571	p.Ser678Gly	c.2032A>G	1	3.98734e-06	0	0	16244	0	0	1	34490	2.89939e-05	0	0	10048	0	0	0	18374	0	0	0	21508	0	0	0	113434	0	0	0	6112	0	0	0	30584	0	0
RGS3	NM_144488	ENST00000374140	9	678				rs752671539	p.Ser678Asn	c.2033G>A	2	7.08291e-06	0	0	24962	0	0	0	35416	0	0	0	10350	0	0	0	19952	0	0	1	24950	4.00802e-05	0	0	128922	0	0	1	7210	0.000138696	0	0	30608	0	0
RGS3	NM_144488	ENST00000374140	9	678				rs540029730	p.Ser678Arg	c.2034C>G	1	3.9847e-06	0	0	16250	0	0	0	34568	0	0	0	10064	0	0	0	18390	0	0	0	21474	0	0	0	113482	0	0	0	6124	0	0	1	30608	3.26712e-05	0
RGS3	NM_144488	ENST00000374140	9	683				rs199781930	p.Thr683Met	c.2048C>T	6	2.12389e-05	0	1	24904	4.01542e-05	0	0	35408	0	0	0	10360	0	0	0	19946	0	0	0	25088	0	0	5	128970	3.87687e-05	0	0	7214	0	0	0	30610	0	0
RGS3	NM_144488	ENST00000374140	9	685				rs145365708	p.Ala685Glu	c.2054C>A	1	3.98007e-06	0	0	16212	0	0	0	34566	0	0	0	10072	0	0	0	18388	0	0	0	21628	0	0	1	113638	8.79987e-06	0	0	6134	0	0	0	30614	0	0
RGS3	NM_144488	ENST00000374140	9	686				rs375655053	p.Asp686His	c.2056G>C	1	3.97934e-06	0	1	16218	6.16599e-05	0	0	34574	0	0	0	10072	0	0	0	18390	0	0	0	21630	0	0	0	113664	0	0	0	6134	0	0	0	30616	0	0
RGS3	NM_144488	ENST00000374140	9	688				rs749349337	p.Lys688Gln	c.2062A>C	2	7.95741e-06	0	0	16224	0	0	0	34584	0	0	0	10074	0	0	0	18390	0	0	0	21636	0	0	2	113680	1.75932e-05	0	0	6134	0	0	0	30616	0	0
RGS3	NM_144488	ENST00000374140	9	689				rs1386357794	p.Arg689Lys	c.2066G>A	1	3.97864e-06	0	0	16226	0	0	0	34582	0	0	0	10074	0	0	0	18388	0	0	0	21634	0	0	0	113688	0	0	0	6134	0	0	1	30616	3.26627e-05	0
RGS3	NM_144488	ENST00000374140	9	690				rs1320661330	p.Glu690Lys	c.2068G>A	1	3.97855e-06	0	0	16226	0	0	0	34582	0	0	0	10074	0	0	0	18390	0	0	0	21634	0	0	1	113692	8.79569e-06	0	0	6134	0	0	0	30616	0	0
RGS3	NM_144488	ENST00000374140	9	691				rs774720429	p.Met691Thr	c.2072T>C	1	3.97804e-06	0	0	16236	0	0	0	34584	0	0	0	10074	0	0	0	18392	0	0	0	21642	0	0	0	113702	0	0	0	6134	0	0	1	30616	3.26627e-05	0
RGS3	NM_144488	ENST00000374140	9	693				rs375974310	p.Leu693Ser	c.2078T>C	2	7.95602e-06	0	2	16236	0.000123183	0	0	34582	0	0	0	10074	0	0	0	18392	0	0	0	21644	0	0	0	113704	0	0	0	6134	0	0	0	30616	0	0
RGS3	NM_144488	ENST00000374140	9	694				rs767480523	p.Glu694Gly	c.2081A>G	4	1.59112e-05	0	0	16244	0	0	0	34584	0	0	0	10074	0	0	4	18392	0.000217486	0	0	21646	0	0	0	113706	0	0	0	6134	0	0	0	30616	0	0
RGS3	NM_144488	ENST00000374140	9	696				rs775288536	p.Gly696Arg	c.2086G>A	2	7.95608e-06	0	0	16238	0	0	0	34582	0	0	0	10074	0	0	0	18394	0	0	0	21640	0	0	0	113702	0	0	0	6134	0	0	2	30616	6.53253e-05	0
RGS3	NM_144488	ENST00000374140	9	699				rs1287067417	p.Pro699Ser	c.2095C>T	3	1.06096e-05	0	1	24940	4.00962e-05	0	0	35434	0	0	0	10364	0	0	0	19954	0	0	0	25118	0	0	2	129116	1.54899e-05	0	0	7222	0	0	0	30616	0	0
RGS3	NM_144488	ENST00000374140	9	700				rs914720676	p.Gly700Ala	c.2099G>C	3	1.19337e-05	0	0	16238	0	0	1	34584	2.89151e-05	0	0	10076	0	0	0	18394	0	0	0	21648	0	0	2	113698	1.75905e-05	0	0	6134	0	0	0	30616	0	0
RGS3	NM_144488	ENST00000374140	9	702				rs753327775	p.Glu702Gln	c.2104G>C	1	3.97798e-06	0	0	16234	0	0	0	34584	0	0	0	10076	0	0	0	18394	0	0	0	21646	0	0	1	113698	8.79523e-06	0	0	6136	0	0	0	30616	0	0
RGS3	NM_144488	ENST00000374140	9	702				rs753327775	p.Glu702Lys	c.2104G>A	1	3.97798e-06	0	0	16234	0	0	0	34584	0	0	0	10076	0	0	0	18394	0	0	0	21646	0	0	1	113698	8.79523e-06	0	0	6136	0	0	0	30616	0	0
RGS3	NM_144488	ENST00000374140	9	704				rs756795217	p.Ser704Phe	c.2111C>T	4	1.41456e-05	0	0	24952	0	0	0	35432	0	0	0	10364	0	0	0	19952	0	0	0	25116	0	0	4	129120	3.09789e-05	0	0	7222	0	0	0	30616	0	0
RGS3	NM_144488	ENST00000374140	9	705				rs142566212	p.Pro705Leu	c.2114C>T	1	3.9776e-06	0	1	16246	6.15536e-05	0	0	34586	0	0	0	10076	0	0	0	18394	0	0	0	21646	0	0	0	113710	0	0	0	6134	0	0	0	30616	0	0
RGS3	NM_144488	ENST00000374140	9	706				rs200165625	p.Pro706Ala	c.2116C>G	11	4.37532e-05	0	0	16250	0	0	0	34586	0	0	11	10076	0.0010917	0	0	18394	0	0	0	21648	0	0	0	113706	0	0	0	6134	0	0	0	30616	0	0
RGS3	NM_144488	ENST00000374140	9	707				rs368509837	p.Ser707Thr	c.2120G>C	7	2.47541e-05	0	1	24952	4.00769e-05	0	0	35430	0	0	0	10366	0	0	0	19954	0	0	0	25120	0	0	5	129124	3.87225e-05	0	1	7220	0.000138504	0	0	30616	0	0
RGS3	NM_144488	ENST00000374140	9	708				rs1475452782	p.Lys708Glu	c.2122A>G	1	3.9775e-06	0	0	16256	0	0	0	34582	0	0	0	10076	0	0	0	18394	0	0	1	21646	4.61979e-05	0	0	113712	0	0	0	6132	0	0	0	30616	0	0
RGS3	NM_144488	ENST00000374140	9	708				rs573280446	p.Lys708Arg	c.2123A>G	2	7.95494e-06	0	0	16256	0	0	0	34584	0	0	0	10076	0	0	0	18394	0	0	0	21646	0	0	1	113712	8.79415e-06	0	0	6132	0	0	1	30616	3.26627e-05	0
RGS3	NM_144488	ENST00000374140	9	709					p.Glu709Lys	c.2125G>A	1	3.18735e-05	0	1	8700	0.000114943	0	0	848	0	0	0	290	0	0	0	1560	0	0	0	3474	0	0	0	15414	0	0	0	1088	0	0	0	0	0	0
RGS3	NM_144488	ENST00000374140	9	710				rs201914907	p.Pro710Ala	c.2128C>G	3	1.19326e-05	0	0	16254	0	0	0	34586	0	0	0	10074	0	0	0	18394	0	0	0	21646	0	0	3	113708	2.63834e-05	0	0	6134	0	0	0	30616	0	0
RGS3	NM_144488	ENST00000374140	9	710				rs201914907	p.Pro710Ser	c.2128C>T	10	3.53627e-05	0	9	24956	0.000360635	0	1	35434	2.82215e-05	0	0	10364	0	0	0	19950	0	0	0	25120	0	0	0	129124	0	0	0	7220	0	0	0	30616	0	0
RGS3	NM_144488	ENST00000374140	9	711				rs1159022918	p.Ser711Phe	c.2132C>T	1	3.97753e-06	0	0	16256	0	0	0	34584	0	0	0	10074	0	0	0	18394	0	0	0	21646	0	0	1	113708	8.79446e-06	0	0	6134	0	0	0	30616	0	0
RGS3	NM_144488	ENST00000374140	9	718				rs749346956	p.Pro718Ser	c.2152C>T	1	3.97769e-06	0	0	16252	0	0	0	34584	0	0	0	10076	0	0	0	18394	0	0	0	21646	0	0	0	113700	0	0	0	6134	0	0	1	30616	3.26627e-05	0
RGS3	NM_144488	ENST00000374140	9	720				rs771156230	p.Gln720Lys	c.2158C>A	5	1.98872e-05	0	0	16256	0	0	0	34586	0	0	0	10076	0	0	0	18394	0	0	0	21646	0	0	5	113710	4.39715e-05	0	0	6134	0	0	0	30616	0	0
RGS3	NM_144488	ENST00000374140	9	720				rs779253172	p.Gln720Arg	c.2159A>G	1	3.9776e-06	0	0	16256	0	0	0	34584	0	0	0	10076	0	0	0	18394	0	0	0	21646	0	0	0	113702	0	0	0	6134	0	0	1	30616	3.26627e-05	0
RGS3	NM_144488	ENST00000374140	9	722				rs746131021	p.Leu722Pro	c.2165T>C	1	3.97731e-06	0	0	16256	0	0	0	34588	0	0	0	10076	0	0	0	18394	0	0	0	21646	0	0	0	113716	0	0	0	6134	0	0	1	30616	3.26627e-05	0
RGS3	NM_144488	ENST00000374140	9	725				rs17854212	p.Asn725Ser	c.2174A>G	1	3.97725e-06	0	1	16252	6.15309e-05	0	0	34584	0	0	0	10076	0	0	0	18394	0	0	0	21646	0	0	0	113728	0	0	0	6134	0	0	0	30616	0	0
RGS3	NM_144488	ENST00000374140	9	731				rs775410675	p.Gly731Arg	c.2191G>A	1	3.97716e-06	0	0	16254	0	0	0	34592	0	0	0	10076	0	0	0	18394	0	0	0	21646	0	0	1	113724	8.79322e-06	0	0	6134	0	0	0	30616	0	0
RGS3	NM_144488	ENST00000374140	9	732				rs1187254423	p.Gln732Arg	c.2195A>G	1	3.18837e-05	0	1	8704	0.00011489	0	0	846	0	0	0	290	0	0	0	1560	0	0	0	3474	0	0	0	15406	0	0	0	1084	0	0	0	0	0	0
RGS3	NM_144488	ENST00000374140	9	734				rs760395851	p.Pro734Leu	c.2201C>T	4	1.41445e-05	0	4	24950	0.000160321	0	0	35438	0	0	0	10368	0	0	0	19954	0	0	0	25124	0	0	0	129126	0	0	0	7220	0	0	0	30616	0	0
RGS3	NM_144488	ENST00000374140	9	735				rs146733416	p.Ala735Thr	c.2203G>A	6	2.12199e-05	0	4	24940	0.000160385	0	0	35436	0	0	0	10366	0	0	0	19950	0	0	0	25120	0	0	1	129108	7.74545e-06	0	0	7218	0	0	1	30616	3.26627e-05	0
RGS3	NM_144488	ENST00000374140	9	735				rs1203208011	p.Ala735Val	c.2204C>T	1	3.97719e-06	0	0	16254	0	0	0	34592	0	0	1	10078	9.9226e-05	0	0	18394	0	0	0	21648	0	0	0	113718	0	0	0	6134	0	0	0	30616	0	0
RGS3	NM_144488	ENST00000374140	9	742				rs761293534	p.Ser742Pro	c.2224T>C	1	3.97725e-06	0	0	16256	0	0	0	34590	0	0	0	10078	0	0	1	18394	5.43656e-05	0	0	21646	0	0	0	113714	0	0	0	6136	0	0	0	30616	0	0
RGS3	NM_144488	ENST00000374140	9	743				rs764770187	p.Ser743Ile	c.2228G>T	1	3.97728e-06	0	0	16256	0	0	0	34588	0	0	0	10078	0	0	0	18394	0	0	0	21648	0	0	0	113712	0	0	0	6136	0	0	1	30616	3.26627e-05	0
RGS3	NM_144488	ENST00000374140	9	745				rs200827727	p.Asp745Asn	c.2233G>A	24	8.48686e-05	0	0	24960	0	0	0	35434	0	0	0	10370	0	0	24	19952	0.00120289	0	0	25120	0	0	0	129114	0	0	0	7224	0	0	0	30616	0	0
RGS3	NM_144488	ENST00000374140	9	745				rs545223191	p.Asp745Gly	c.2234A>G	1	3.97735e-06	0	1	16254	6.15233e-05	0	0	34586	0	0	0	10078	0	0	0	18394	0	0	0	21644	0	0	0	113716	0	0	0	6136	0	0	0	30616	0	0
RGS3	NM_144488	ENST00000374140	9	745				rs545223191	p.Asp745Val	c.2234A>T	4	1.59094e-05	0	0	16254	0	0	0	34586	0	0	0	10078	0	0	4	18394	0.000217462	0	0	21644	0	0	0	113716	0	0	0	6136	0	0	0	30616	0	0
RGS3	NM_144488	ENST00000374140	9	746				rs765962822	p.Ser746Leu	c.2237C>T	1	3.97731e-06	0	0	16256	0	0	0	34588	0	0	0	10080	0	0	0	18392	0	0	0	21644	0	0	0	113714	0	0	0	6136	0	0	1	30616	3.26627e-05	0
RGS3	NM_144488	ENST00000374140	9	747				rs1022866847	p.Ala747Thr	c.2239G>A	2	7.95494e-06	0	0	16254	0	0	0	34584	0	0	0	10080	0	0	0	18394	0	0	0	21646	0	0	2	113708	1.75889e-05	0	0	6134	0	0	0	30616	0	0
RGS3	NM_144488	ENST00000374140	9	748				rs1332166140	p.Thr748Ile	c.2243C>T	1	3.9775e-06	0	0	16256	0	0	0	34584	0	0	0	10080	0	0	1	18394	5.43656e-05	0	0	21644	0	0	0	113704	0	0	0	6136	0	0	0	30616	0	0
RGS3	NM_144488	ENST00000374140	9	749				rs1428739153	p.Ser749Phe	c.2246C>T	1	3.97747e-06	0	0	16256	0	0	0	34586	0	0	0	10078	0	0	0	18394	0	0	0	21646	0	0	0	113704	0	0	0	6136	0	0	1	30616	3.26627e-05	0
RGS3	NM_144488	ENST00000374140	9	752				rs1372846878	p.Ser752Tyr	c.2255C>A	1	3.97791e-06	0	0	16256	0	0	0	34580	0	0	0	10074	0	0	0	18390	0	0	0	21640	0	0	1	113696	8.79538e-06	0	0	6136	0	0	0	30616	0	0
RGS3	NM_144488	ENST00000374140	9	753				rs1323559910	p.Pro753Leu	c.2258C>T	1	3.97776e-06	0	0	16254	0	0	0	34582	0	0	0	10074	0	0	0	18390	0	0	0	21640	0	0	1	113706	8.79461e-06	0	0	6136	0	0	0	30616	0	0
RGS3	NM_144488	ENST00000374140	9	756				rs756466038	p.Pro756Ser	c.2266C>T	1	3.97814e-06	0	0	16254	0	0	0	34584	0	0	0	10072	0	0	1	18390	5.43774e-05	0	0	21636	0	0	0	113688	0	0	0	6134	0	0	0	30616	0	0
RGS3	NM_144488	ENST00000374140	9	757				rs778293722	p.Asp757Glu	c.2271T>G	2	7.95653e-06	0	0	16252	0	0	0	34584	0	0	0	10070	0	0	0	18390	0	0	0	21638	0	0	0	113686	0	0	0	6132	0	0	2	30614	6.53296e-05	0
RGS3	NM_144488	ENST00000374140	9	759				rs575797645	p.Pro759Ser	c.2275C>T	8	3.18276e-05	0	0	16254	0	0	0	34584	0	0	0	10068	0	0	0	18390	0	0	0	21636	0	0	0	113676	0	0	0	6130	0	0	8	30616	0.000261301	0
RGS3	NM_144488	ENST00000374140	9	759				rs140906223	p.Pro759Leu	c.2276C>T	1977	0.00699278	11	53	24966	0.00212289	0	111	35424	0.00313347	0	3	10360	0.000289575	0	2	19950	0.000100251	0	193	25104	0.00768802	0	1399	129084	0.0108379	10	44	7216	0.00609756	0	172	30616	0.00561798	1
RGS3	NM_144488	ENST00000374140	9	764				rs1276997480	p.Val764Met	c.2290G>A	2	7.96033e-06	0	0	16254	0	0	0	34576	0	0	0	10048	0	0	0	18390	0	0	0	21632	0	0	2	113604	1.7605e-05	0	0	6128	0	0	0	30614	0	0
RGS3	NM_144488	ENST00000374140	9	765				rs746071315	p.Pro765Leu	c.2294C>T	1	3.97991e-06	0	0	16256	0	0	0	34578	0	0	0	10046	0	0	0	18388	0	0	0	21634	0	0	1	113622	8.80111e-06	0	0	6126	0	0	0	30612	0	0
RGS3	NM_144488	ENST00000374140	9	767				rs1347520395	p.Cys767Trp	c.2301C>G	1	3.18715e-05	0	0	8710	0	0	0	848	0	0	0	290	0	0	0	1560	0	0	0	3474	0	0	1	15408	6.49013e-05	0	0	1086	0	0	0	0	0	0
RGS3	NM_144488	ENST00000374140	9	768					p.Gln768Glu	c.2302C>G	1	3.98004e-06	0	0	16254	0	0	0	34576	0	0	0	10042	0	0	1	18388	5.43833e-05	0	0	21624	0	0	0	113630	0	0	0	6124	0	0	0	30616	0	0
RGS3	NM_144488	ENST00000374140	9	770				rs141855035	p.Pro770Leu	c.2309C>T	14	4.95438e-05	0	11	24962	0.00044067	0	2	35424	5.64589e-05	0	0	10328	0	0	0	19950	0	0	0	25092	0	0	0	129008	0	0	1	7210	0.000138696	0	0	30604	0	0
RGS3	NM_144488	ENST00000374140	9	772				rs1449796608	p.Pro772Leu	c.2315C>T	1	3.98057e-06	0	0	16252	0	0	1	34576	2.89218e-05	0	0	10034	0	0	0	18386	0	0	0	21626	0	0	0	113620	0	0	0	6122	0	0	0	30604	0	0
RGS3	NM_144488	ENST00000374140	9	773				rs1200862150	p.Ala773Val	c.2318C>T	1	3.98035e-06	0	0	16250	0	0	1	34576	2.89218e-05	0	0	10024	0	0	0	18388	0	0	0	21618	0	0	0	113640	0	0	0	6128	0	0	0	30610	0	0
RGS3	NM_144488	ENST00000374140	9	774				rs367598846	p.Gln774His	c.2322A>T	8	2.83042e-05	0	1	24958	4.00673e-05	0	0	35426	0	0	0	10328	0	0	0	19946	0	0	0	25098	0	0	7	129064	5.42367e-05	0	0	7214	0	0	0	30610	0	0
RGS3	NM_144488	ENST00000374140	9	776				rs1166374289	p.Leu776Val	c.2326C>G	1	3.9794e-06	0	1	16256	6.15157e-05	0	0	34580	0	0	0	10042	0	0	0	18390	0	0	0	21636	0	0	0	113658	0	0	0	6128	0	0	0	30604	0	0
RGS3	NM_144488	ENST00000374140	9	777				rs371735508	p.Ser777Leu	c.2330C>T	1	3.97928e-06	0	0	16254	0	0	0	34582	0	0	0	10050	0	0	0	18390	0	0	0	21636	0	0	1	113652	8.79879e-06	0	0	6130	0	0	0	30608	0	0
RGS3	NM_144488	ENST00000374140	9	778				rs376722399	p.Pro778Ser	c.2332C>T	8	2.82973e-05	0	7	24968	0.000280359	0	0	35432	0	0	0	10348	0	0	0	19948	0	0	0	25108	0	0	0	129080	0	0	1	7216	0.000138581	0	0	30612	0	0
RGS3	NM_144488	ENST00000374140	9	778				rs1388948191	p.Pro778Leu	c.2333C>T	2	7.95881e-06	0	0	16254	0	0	0	34584	0	0	0	10054	0	0	0	18390	0	0	0	21630	0	0	2	113644	1.75988e-05	0	0	6130	0	0	0	30608	0	0
RGS3	NM_144488	ENST00000374140	9	786				rs761077338	p.Gln786Arg	c.2357A>G	1	3.97804e-06	0	0	16256	0	0	0	34586	0	0	0	10064	0	0	0	18394	0	0	0	21640	0	0	0	113690	0	0	0	6136	0	0	1	30614	3.26648e-05	0
RGS3	NM_144488	ENST00000374140	9	792				rs764404440	p.Gln792Glu	c.2374C>G	2	7.95494e-06	0	0	16254	0	0	0	34588	0	0	0	10072	0	0	0	18394	0	0	0	21642	0	0	0	113710	0	0	0	6140	0	0	2	30616	6.53253e-05	0
RGS3	NM_144488	ENST00000374140	9	794				rs200950861	p.Pro794Leu	c.2381C>T	113	0.000399576	0	1	24966	4.00545e-05	0	0	35436	0	0	0	10360	0	0	111	19954	0.00556279	0	0	25120	0	0	0	129122	0	0	0	7226	0	0	1	30616	3.26627e-05	0
RGS3	NM_144488	ENST00000374140	9	795				rs147970004	p.Leu795Val	c.2383C>G	14	4.95036e-05	0	14	24966	0.000560763	0	0	35438	0	0	0	10360	0	0	0	19954	0	0	0	25120	0	0	0	129128	0	0	0	7226	0	0	0	30616	0	0
RGS3	NM_144488	ENST00000374140	9	796				rs765849881	p.Leu796Phe	c.2386C>T	3	1.19321e-05	0	0	16254	0	0	0	34590	0	0	0	10070	0	0	0	18394	0	0	0	21644	0	0	3	113718	2.6381e-05	0	0	6136	0	0	0	30616	0	0
RGS3	NM_144488	ENST00000374140	9	796				rs1304779970	p.Leu796Arg	c.2387T>G	1	3.19183e-05	0	1	8698	0.000114969	0	0	848	0	0	0	290	0	0	0	1560	0	0	0	3470	0	0	0	15378	0	0	0	1086	0	0	0	0	0	0
RGS3	NM_144488	ENST00000374140	9	797				rs371825978	p.Thr797Ser	c.2390C>G	1	3.18674e-05	0	0	8714	0	0	0	848	0	0	0	290	0	0	0	1560	0	0	0	3476	0	0	1	15406	6.49098e-05	0	0	1086	0	0	0	0	0	0
RGS3	NM_144488	ENST00000374140	9	798				rs1211616721	p.Lys798Glu	c.2392A>G	2	7.95482e-06	0	2	16254	0.000123047	0	0	34590	0	0	0	10072	0	0	0	18394	0	0	0	21644	0	0	0	113712	0	0	0	6138	0	0	0	30616	0	0
RGS3	NM_144488	ENST00000374140	9	798				rs1273705027	p.Lys798Arg	c.2393A>G	1	3.9775e-06	0	1	16254	6.15233e-05	0	0	34590	0	0	0	10072	0	0	0	18394	0	0	0	21644	0	0	0	113708	0	0	0	6136	0	0	0	30616	0	0
RGS3	NM_144488	ENST00000374140	9	804				rs758434008	p.Gln804Arg	c.2411A>G	1	3.9782e-06	0	0	16254	0	0	0	34586	0	0	0	10066	0	0	0	18394	0	0	0	21638	0	0	1	113684	8.79631e-06	0	0	6132	0	0	0	30616	0	0
RGS3	NM_144488	ENST00000374140	9	806				rs747238811	p.Ser806Phe	c.2417C>T	2	7.95729e-06	0	0	16254	0	0	2	34584	5.78302e-05	0	0	10064	0	0	0	18394	0	0	0	21634	0	0	0	113668	0	0	0	6130	0	0	0	30614	0	0
RGS3	NM_144488	ENST00000374140	9	807				rs781024713	p.Pro807Thr	c.2419C>A	3	1.19366e-05	0	0	16254	0	0	1	34586	2.89134e-05	0	0	10060	0	0	2	18394	0.000108731	0	0	21638	0	0	0	113652	0	0	0	6130	0	0	0	30614	0	0
RGS3	NM_144488	ENST00000374140	9	807				rs747951736	p.Pro807Leu	c.2420C>T	1	3.97902e-06	0	0	16254	0	0	0	34586	0	0	0	10056	0	0	0	18394	0	0	0	21638	0	0	0	113644	0	0	1	6130	0.000163132	0	0	30616	0	0
RGS3	NM_144488	ENST00000374140	9	808				rs144636307	p.Thr808Asn	c.2423C>A	471	0.00166601	1	3	24966	0.000120163	0	29	35434	0.000818423	0	39	10350	0.00376812	0	0	19954	0	0	11	25112	0.000438038	0	235	129064	0.0018208	0	18	7216	0.00249446	0	136	30616	0.00444212	1
RGS3	NM_144488	ENST00000374140	9	809				rs536877324	p.Arg809Trp	c.2425C>T	14	5.57134e-05	0	1	16254	6.15233e-05	0	10	34582	0.000289168	0	0	10052	0	0	0	18382	0	0	0	21638	0	0	2	113630	1.7601e-05	0	0	6132	0	0	1	30616	3.26627e-05	0
RGS3	NM_144488	ENST00000374140	9	809				rs41305473	p.Arg809Gln	c.2426G>A	26273	0.0929899	1695	4637	24940	0.185926	447	1376	35430	0.0388371	30	681	10344	0.0658353	22	8	19934	0.000401324	0	4421	25098	0.176149	392	13183	128972	0.102216	711	651	7210	0.0902913	43	1316	30608	0.0429953	50
RGS3	NM_144488	ENST00000374140	9	810				rs138572508	p.Asp810Tyr	c.2428G>T	27	9.55198e-05	0	23	24964	0.000921327	0	4	35434	0.000112886	0	0	10348	0	0	0	19954	0	0	0	25104	0	0	0	129030	0	0	0	7214	0	0	0	30616	0	0
RGS3	NM_144488	ENST00000374140	9	812				rs774023265	p.Pro812Ser	c.2434C>T	1	3.98004e-06	0	1	16254	6.15233e-05	0	0	34584	0	0	0	10048	0	0	0	18394	0	0	0	21630	0	0	0	113606	0	0	0	6126	0	0	0	30612	0	0
RGS3	NM_144488	ENST00000374140	9	812				rs759176770	p.Pro812Arg	c.2435C>G	1	3.98026e-06	0	0	16254	0	0	0	34584	0	0	0	10052	0	0	0	18394	0	0	0	21624	0	0	1	113592	8.80344e-06	0	0	6126	0	0	0	30614	0	0
RGS3	NM_144488	ENST00000374140	9	813				rs764504042	p.Pro813Ala	c.2437C>G	2	7.96007e-06	0	0	16254	0	0	0	34580	0	0	0	10054	0	0	0	18394	0	0	2	21626	9.24813e-05	0	0	113602	0	0	0	6130	0	0	0	30614	0	0
RGS3	NM_144488	ENST00000374140	9	814				rs777075221	p.Cys814Arg	c.2440T>C	1	3.98168e-06	0	0	16254	0	0	0	34568	0	0	0	10042	0	0	0	18392	0	0	0	21624	0	0	1	113532	8.80809e-06	0	0	6126	0	0	0	30612	0	0
RGS3	NM_144488	ENST00000374140	9	818				rs765795003	p.Pro818Arg	c.2453C>G	10	3.98191e-05	0	0	16254	0	0	10	34578	0.000289201	0	0	10034	0	0	0	18390	0	0	0	21620	0	0	0	113530	0	0	0	6118	0	0	0	30612	0	0
RGS3	NM_144488	ENST00000374140	9	822				rs766439611	p.Val822Ile	c.2464G>A	1	3.98226e-06	0	0	16254	0	0	0	34580	0	0	0	10040	0	0	0	18392	0	0	0	21632	0	0	0	113486	0	0	0	6122	0	0	1	30608	3.26712e-05	0
RGS3	NM_144488	ENST00000374140	9	823				rs1189106159	p.Ser823Phe	c.2468C>T	2	7.96381e-06	0	0	16254	0	0	0	34580	0	0	0	10052	0	0	0	18392	0	0	0	21628	0	0	2	113496	1.76218e-05	0	0	6122	0	0	0	30612	0	0
RGS3	NM_144488	ENST00000374140	9	825				rs990173401	p.Pro825Leu	c.2474C>T	1	3.18613e-05	0	1	8714	0.000114758	0	0	848	0	0	0	290	0	0	0	1556	0	0	0	3474	0	0	0	15420	0	0	0	1084	0	0	0	0	0	0
RGS3	NM_144488	ENST00000374140	9	826				rs751795626	p.Ala826Val	c.2477C>T	5	1.99092e-05	0	0	16254	0	0	0	34582	0	0	0	10062	0	0	0	18392	0	0	0	21628	0	0	0	113486	0	0	0	6122	0	0	5	30614	0.000163324	0
RGS3	NM_144488	ENST00000374140	9	826				rs751795626	p.Ala826Gly	c.2477C>G	1	3.98184e-06	0	0	16254	0	0	0	34582	0	0	0	10062	0	0	0	18392	0	0	0	21628	0	0	1	113486	8.81166e-06	0	0	6122	0	0	0	30614	0	0
RGS3	NM_144488	ENST00000374140	9	832				rs376392077	p.Asp832Ala	c.2495A>C	2	7.96223e-06	0	2	16254	0.000123047	0	0	34592	0	0	0	10064	0	0	0	18392	0	0	0	21634	0	0	0	113510	0	0	0	6126	0	0	0	30614	0	0
RGS3	NM_144488	ENST00000374140	9	834				rs777664413	p.Met834Val	c.2500A>G	2	7.96223e-06	0	0	16254	0	0	0	34592	0	0	0	10064	0	0	1	18392	5.43715e-05	0	0	21634	0	0	1	113508	8.80995e-06	0	0	6128	0	0	0	30614	0	0
RGS3	NM_144488	ENST00000374140	9	834				rs1404604743	p.Met834Arg	c.2501T>G	1	3.98127e-06	0	0	16254	0	0	0	34592	0	0	0	10064	0	0	0	18392	0	0	0	21634	0	0	1	113498	8.81073e-06	0	0	6128	0	0	0	30614	0	0
RGS3	NM_144488	ENST00000374140	9	835				rs138280516	p.Ser835Gly	c.2503A>G	124	0.000438873	1	1	24962	4.00609e-05	0	0	35440	0	0	92	10354	0.00888545	0	0	19950	0	0	0	25108	0	0	13	128902	0.000100852	0	4	7212	0.000554631	0	14	30614	0.000457307	1
RGS3	NM_144488	ENST00000374140	9	835				rs770468844	p.Ser835Asn	c.2504G>A	2	7.96267e-06	0	2	16254	0.000123047	0	0	34592	0	0	0	10064	0	0	0	18392	0	0	0	21634	0	0	0	113494	0	0	0	6128	0	0	0	30614	0	0
RGS3	NM_144488	ENST00000374140	9	836				rs866250258	p.Ser836Pro	c.2506T>C	1	3.98162e-06	0	0	16254	0	0	0	34592	0	0	0	10064	0	0	0	18392	0	0	0	21632	0	0	0	113478	0	0	1	6128	0.000163185	0	0	30614	0	0
RGS3	NM_144488	ENST00000374140	9	837				rs745392904	p.Gly837Arg	c.2509G>A	14	4.95533e-05	0	8	24970	0.000320384	0	1	35438	2.82183e-05	0	0	10354	0	0	0	19952	0	0	0	25102	0	0	2	128884	1.55178e-05	0	0	7210	0	0	3	30614	9.79944e-05	0
RGS3	NM_144488	ENST00000374140	9	838				rs1317055604	p.Asp838Asn	c.2512G>A	1	3.98153e-06	0	0	16254	0	0	1	34592	2.89084e-05	0	0	10066	0	0	0	18392	0	0	0	21632	0	0	0	113482	0	0	0	6126	0	0	0	30616	0	0
RGS3	NM_144488	ENST00000374140	9	838				rs771779798	p.Asp838Gly	c.2513A>G	2	7.96362e-06	0	0	16252	0	0	0	34592	0	0	0	10066	0	0	0	18392	0	0	0	21634	0	0	2	113464	1.76267e-05	0	0	6126	0	0	0	30616	0	0
RGS3	NM_144488	ENST00000374140	9	838				rs771779798	p.Asp838Val	c.2513A>T	1	3.18796e-05	0	0	8710	0	0	0	848	0	0	0	290	0	0	0	1560	0	0	0	3472	0	0	1	15402	6.49266e-05	0	0	1086	0	0	0	0	0	0
RGS3	NM_144488	ENST00000374140	9	840				rs1434415792	p.Leu840Pro	c.2519T>C	1	3.98229e-06	0	1	16254	6.15233e-05	0	0	34592	0	0	0	10068	0	0	0	18390	0	0	0	21636	0	0	0	113430	0	0	0	6126	0	0	0	30616	0	0
RGS3	NM_144488	ENST00000374140	9	841				rs1211106390	p.Ala841Glu	c.2522C>A	1	3.98292e-06	0	0	16250	0	0	0	34592	0	0	0	10068	0	0	0	18390	0	0	0	21640	0	0	1	113390	8.81912e-06	0	0	6126	0	0	0	30616	0	0
RGS3	NM_144488	ENST00000374140	9	842				rs762249747	p.Ala842Gly	c.2525C>G	2	7.96629e-06	0	0	16254	0	0	0	34592	0	0	0	10066	0	0	0	18390	0	0	0	21636	0	0	0	113378	0	0	0	6126	0	0	2	30616	6.53253e-05	0
RGS3	NM_144488	ENST00000374140	9	843				rs369700863	p.Thr843Ser	c.2528C>G	10	3.98286e-05	0	0	16254	0	0	0	34592	0	0	0	10068	0	0	0	18388	0	0	0	21642	0	0	0	113390	0	0	0	6126	0	0	10	30616	0.000326627	0
RGS3	NM_144488	ENST00000374140	9	844				rs773853984	p.Gly844Arg	c.2530G>A	1	3.98337e-06	0	0	16252	0	0	0	34592	0	0	0	10068	0	0	0	18388	0	0	0	21638	0	0	0	113366	0	0	0	6126	0	0	1	30614	3.26648e-05	0
RGS3	NM_144488	ENST00000374140	9	844				rs763431243	p.Gly844Ala	c.2531G>C	2	7.96667e-06	0	0	16252	0	0	0	34592	0	0	0	10068	0	0	0	18388	0	0	0	21638	0	0	2	113366	1.7642e-05	0	0	6126	0	0	0	30616	0	0
RGS3	NM_144488	ENST00000374140	9	847				rs139416272	p.Pro847Ser	c.2539C>T	147	0.000520811	1	18	24938	0.00072179	0	49	35436	0.00138277	0	6	10354	0.000579486	0	0	19950	0	0	0	25112	0	0	61	128636	0.000474206	0	12	7210	0.00166436	1	1	30616	3.26627e-05	0
RGS3	NM_144488	ENST00000374140	9	847				rs751527967	p.Pro847Leu	c.2540C>T	7	2.79049e-05	0	0	16230	0	0	0	34590	0	0	0	10064	0	0	0	18390	0	0	0	21638	0	0	0	113200	0	0	0	6124	0	0	7	30616	0.000228639	0
RGS3	NM_144488	ENST00000374140	9	848				rs968451828	p.Ala848Val	c.2543C>T	5	1.77155e-05	0	4	24942	0.000160372	0	0	35438	0	0	0	10354	0	0	0	19952	0	0	0	25110	0	0	1	128614	7.7752e-06	0	0	7212	0	0	0	30616	0	0
RGS3	NM_144488	ENST00000374140	9	849				rs1168147157	p.Ala849Asp	c.2546C>A	1	3.98661e-06	0	0	16232	0	0	0	34590	0	0	0	10064	0	0	0	18392	0	0	0	21630	0	0	0	113194	0	0	0	6122	0	0	1	30616	3.26627e-05	0
RGS3	NM_144488	ENST00000374140	9	849				rs1168147157	p.Ala849Val	c.2546C>T	1	3.98661e-06	0	0	16232	0	0	1	34590	2.89101e-05	0	0	10064	0	0	0	18392	0	0	0	21630	0	0	0	113194	0	0	0	6122	0	0	0	30616	0	0
RGS3	NM_144488	ENST00000374140	9	851				rs1373982222	p.Arg851Ser	c.2553G>C	2	7.97677e-06	0	0	16226	0	0	0	34592	0	0	0	10062	0	0	2	18392	0.000108743	0	0	21634	0	0	0	113086	0	0	0	6120	0	0	0	30616	0	0
RGS3	NM_144488	ENST00000374140	9	851				rs1373982222	p.Arg851Ser	c.2553G>T	1	3.98839e-06	0	0	16226	0	0	0	34592	0	0	0	10062	0	0	0	18392	0	0	0	21634	0	0	1	113086	8.84283e-06	0	0	6120	0	0	0	30616	0	0
RGS3	NM_144488	ENST00000374140	9	852				rs375486062	p.Pro852Leu	c.2555C>T	1	3.98893e-06	0	0	16232	0	0	0	34590	0	0	0	10062	0	0	0	18390	0	0	0	21628	0	0	1	113054	8.84533e-06	0	0	6122	0	0	0	30616	0	0
RGS3	NM_144488	ENST00000374140	9	853				rs544498367	p.Ala853Gly	c.2558C>G	2	7.09144e-06	0	2	24932	8.02182e-05	0	0	35438	0	0	0	10354	0	0	0	19952	0	0	0	25108	0	0	0	128424	0	0	0	7206	0	0	0	30616	0	0
RGS3	NM_144488	ENST00000374140	9	854				rs1349355049	p.Phe854Cys	c.2561T>G	1	3.9902e-06	0	0	16224	0	0	0	34592	0	0	0	10064	0	0	0	18392	0	0	0	21632	0	0	1	112974	8.85159e-06	0	0	6120	0	0	0	30616	0	0
RGS3	NM_144488	ENST00000374140	9	855				rs368801355	p.Val855Met	c.2563G>A	9	3.1916e-05	0	1	24932	4.01091e-05	0	0	35438	0	0	0	10354	0	0	0	19952	0	0	0	25102	0	0	8	128388	6.23111e-05	0	0	7208	0	0	0	30616	0	0
RGS3	NM_144488	ENST00000374140	9	856				rs372543769	p.Ile856Val	c.2566A>G	1	3.98995e-06	0	1	16238	6.15839e-05	0	0	34592	0	0	0	10064	0	0	0	18392	0	0	0	21638	0	0	0	112968	0	0	0	6122	0	0	0	30616	0	0
RGS3	NM_144488	ENST00000374140	9	860				rs149606643	p.Arg860Trp	c.2578C>T	38	0.000134954	0	2	24948	8.01667e-05	0	2	35436	5.64398e-05	0	0	10348	0	0	0	19952	0	0	0	25108	0	0	5	127964	3.90735e-05	0	2	7206	0.000277546	0	27	30616	0.000881892	0
RGS3	NM_144488	ENST00000374140	9	860				rs779825004	p.Arg860Gln	c.2579G>A	6	2.3981e-05	0	0	16230	0	0	0	34588	0	0	0	10060	0	0	0	18392	0	0	0	21632	0	0	6	112558	5.33059e-05	0	0	6122	0	0	0	30616	0	0
RGS3	NM_144488	ENST00000374140	9	862				rs770271426	p.Asp862Gly	c.2585A>G	2	7.99546e-06	0	0	16232	0	0	2	34586	5.78269e-05	0	0	10062	0	0	0	18392	0	0	0	21636	0	0	0	112494	0	0	0	6124	0	0	0	30616	0	0
RGS3	NM_144488	ENST00000374140	9	863				rs1388533089	p.Ser863Ile	c.2588G>T	1	4.00054e-06	0	0	16224	0	0	0	34586	0	0	0	10054	0	0	0	18392	0	0	0	21622	0	0	1	112350	8.90076e-06	0	0	6122	0	0	0	30616	0	0
RGS3	NM_144488	ENST00000374140	9	863				rs1388533089	p.Ser863Thr	c.2588G>C	1	4.00054e-06	0	0	16224	0	0	0	34586	0	0	0	10054	0	0	1	18392	5.43715e-05	0	0	21622	0	0	0	112350	0	0	0	6122	0	0	0	30616	0	0
RGS3	NM_144488	ENST00000374140	9	864				rs773394403	p.Thr864Ile	c.2591C>T	2	8.00288e-06	0	0	16222	0	0	0	34586	0	0	0	10050	0	0	0	18390	0	0	0	21638	0	0	2	112286	1.78117e-05	0	0	6122	0	0	0	30616	0	0
RGS3	NM_144488	ENST00000374140	9	865				rs771304493	p.Tyr865Cys	c.2594A>G	4	1.60086e-05	0	0	16228	0	0	0	34586	0	0	0	10050	0	0	0	18390	0	0	0	21630	0	0	4	112242	3.56373e-05	0	0	6124	0	0	0	30616	0	0
RGS3	NM_144488	ENST00000374140	9	868				rs759590800	p.Lys868Gln	c.2602A>C	2	8.00974e-06	0	0	16220	0	0	0	34578	0	0	0	10052	0	0	0	18388	0	0	1	21632	4.62278e-05	0	1	112086	8.92172e-06	0	0	6124	0	0	0	30616	0	0
RGS3	NM_144488	ENST00000374140	9	870				rs767623246	p.Gly870Glu	c.2609G>A	1	4.00953e-06	0	1	16200	6.17284e-05	0	0	34576	0	0	0	10052	0	0	0	18392	0	0	0	21620	0	0	0	111832	0	0	0	6118	0	0	0	30616	0	0
RGS3	NM_144488	ENST00000374140	9	870				rs767623246	p.Gly870Ala	c.2609G>C	1	4.00953e-06	0	0	16200	0	0	0	34576	0	0	0	10052	0	0	0	18392	0	0	0	21620	0	0	1	111832	8.94198e-06	0	0	6118	0	0	0	30616	0	0
RGS3	NM_144488	ENST00000374140	9	872				rs760944041	p.Glu872Asp	c.2616G>C	1	4.01004e-06	0	0	16196	0	0	0	34574	0	0	0	10054	0	0	0	18390	0	0	0	21634	0	0	1	111786	8.94566e-06	0	0	6124	0	0	0	30616	0	0
RGS3	NM_144488	ENST00000374140	9	873				rs376302045	p.Gln873Pro	c.2618A>C	3	1.06869e-05	0	2	24908	8.02955e-05	0	1	35418	2.82342e-05	0	0	10346	0	0	0	19950	0	0	0	25106	0	0	0	127162	0	0	0	7212	0	0	0	30616	0	0
RGS3	NM_144488	ENST00000374140	9	874				rs757102782	p.Gly874Asp	c.2621G>A	1	4.01268e-06	0	0	16194	0	0	0	34564	0	0	0	10056	0	0	0	18390	0	0	0	21628	0	0	1	111640	8.95736e-06	0	0	6122	0	0	0	30616	0	0
RGS3	NM_144488	ENST00000374140	9	876				rs902066807	p.Ser876Leu	c.2627C>T	2	7.13358e-06	0	1	24872	4.02059e-05	0	0	35410	0	0	0	10342	0	0	0	19942	0	0	0	25096	0	0	1	126886	7.88109e-06	0	0	7204	0	0	0	30612	0	0
RGS3	NM_144488	ENST00000374140	9	878				rs767278622	p.Asp878Gly	c.2633A>G	2	8.03206e-06	0	0	16180	0	0	0	34552	0	0	0	10052	0	0	0	18384	0	0	0	21620	0	0	2	111484	1.79398e-05	0	0	6118	0	0	0	30612	0	0
RGS3	NM_144488	ENST00000374140	9	878				rs757981399	p.Asp878Glu	c.2634T>G	1	4.01661e-06	0	1	16176	6.182e-05	0	0	34552	0	0	0	10046	0	0	0	18382	0	0	0	21620	0	0	0	111460	0	0	0	6122	0	0	0	30608	0	0
RGS3	NM_144488	ENST00000374140	9	879				rs1409036713	p.Glu879Lys	c.2635G>A	1	3.18593e-05	0	1	8710	0.000114811	0	0	846	0	0	0	290	0	0	0	1560	0	0	0	3472	0	0	0	15424	0	0	0	1086	0	0	0	0	0	0
RGS3	NM_144488	ENST00000374140	9	879				rs779771580	p.Glu879Ala	c.2636A>C	7	2.49715e-05	0	1	24882	4.01897e-05	0	1	35396	2.82518e-05	0	0	10334	0	0	0	19942	0	0	0	25084	0	0	5	126858	3.94141e-05	0	0	7212	0	0	0	30612	0	0
RGS3	NM_144488	ENST00000374140	9	883				rs746534313	p.Glu883Lys	c.2647G>A	1	4.01803e-06	0	0	16176	0	0	0	34554	0	0	0	10050	0	0	0	18382	0	0	0	21616	0	0	1	111372	8.97892e-06	0	0	6116	0	0	0	30612	0	0
RGS3	NM_144488	ENST00000374140	9	884				rs1476529562	p.Glu884Gln	c.2650G>C	1	4.019e-06	0	0	16178	0	0	0	34556	0	0	0	10054	0	0	0	18382	0	0	0	21610	0	0	0	111300	0	0	1	6122	0.000163345	0	0	30616	0	0
RGS3	NM_144488	ENST00000374140	9	886				rs201852541	p.Glu886Lys	c.2656G>A	62	0.000221361	0	0	24888	0	0	1	35402	2.8247e-05	0	44	10344	0.00425367	0	0	19934	0	0	0	25096	0	0	15	126610	0.000118474	0	2	7200	0.000277778	0	0	30612	0	0
RGS3	NM_144488	ENST00000374140	9	888				rs1162787829	p.Val888Met	c.2662G>A	1	4.01845e-06	0	0	16192	0	0	0	34556	0	0	0	10058	0	0	0	18388	0	0	1	21634	4.62235e-05	0	0	111294	0	0	0	6116	0	0	0	30614	0	0
RGS3	NM_144488	ENST00000374140	9	888				rs532447042	p.Val888Gly	c.2663T>G	3	1.20769e-05	0	0	16156	0	0	3	34514	8.69212e-05	0	0	10042	0	0	0	18372	0	0	0	21570	0	0	0	111050	0	0	0	6108	0	0	0	30596	0	0
RGS3	NM_144488	ENST00000374140	9	889				rs771376630	p.Glu889Asp	c.2667G>C	1	4.01926e-06	0	0	16192	0	0	0	34558	0	0	0	10056	0	0	0	18390	0	0	0	21632	0	0	1	111242	8.98941e-06	0	0	6120	0	0	0	30612	0	0
RGS3	NM_144488	ENST00000374140	9	891				rs774689229	p.Gly891Arg	c.2671G>C	5	1.78524e-05	0	5	24896	0.000200835	0	0	35394	0	0	0	10340	0	0	0	19948	0	0	0	25112	0	0	0	126574	0	0	0	7200	0	0	0	30610	0	0
RGS3	NM_144488	ENST00000374140	9	892				rs545264741	p.Glu892Lys	c.2674G>A	1	4.02052e-06	0	0	16194	0	0	1	34550	2.89436e-05	0	0	10052	0	0	0	18390	0	0	0	21638	0	0	0	111174	0	0	0	6114	0	0	0	30612	0	0
RGS3	NM_144488	ENST00000374140	9	895				rs968399323	p.Glu895Lys	c.2683G>A	1	3.18613e-05	0	1	8702	0.000114916	0	0	848	0	0	0	290	0	0	0	1556	0	0	0	3474	0	0	0	15428	0	0	0	1088	0	0	0	0	0	0
RGS3	NM_144488	ENST00000374140	9	898				rs776930395	p.Glu898Lys	c.2692G>A	5	2.01121e-05	0	0	16194	0	0	3	34572	8.67754e-05	0	0	10052	0	0	0	18392	0	0	0	21640	0	0	2	111024	1.80141e-05	0	0	6118	0	0	0	30614	0	0
RGS3	NM_144488	ENST00000374140	9	901				rs200205068	p.Asp901Ala	c.2702A>C	79	0.000282219	0	0	24900	0	0	0	35424	0	0	64	10338	0.00619075	0	0	19954	0	0	0	25114	0	0	12	126376	9.49547e-05	0	3	7204	0.000416435	0	0	30614	0	0
RGS3	NM_144488	ENST00000374140	9	901				rs200205068	p.Asp901Val	c.2702A>T	1	4.0235e-06	0	0	16194	0	0	0	34576	0	0	0	10048	0	0	0	18394	0	0	1	21644	4.62022e-05	0	0	110954	0	0	0	6116	0	0	0	30614	0	0
RGS3	NM_144488	ENST00000374140	9	902				rs1336132121	p.Thr902Ala	c.2704A>G	5	1.7867e-05	0	0	24902	0	0	0	35424	0	0	0	10334	0	0	0	19952	0	0	5	25116	0.000199076	0	0	126304	0	0	0	7202	0	0	0	30612	0	0
RGS3	NM_144488	ENST00000374140	9	902				rs750318664	p.Thr902Asn	c.2705C>A	3	1.07209e-05	0	0	24902	0	0	0	35422	0	0	0	10336	0	0	3	19948	0.000150391	0	0	25112	0	0	0	126290	0	0	0	7202	0	0	0	30614	0	0
RGS3	NM_144488	ENST00000374140	9	904				rs372089011	p.Asp904Asn	c.2710G>A	2	7.14791e-06	0	0	24908	0	0	0	35428	0	0	0	10332	0	0	0	19950	0	0	0	25114	0	0	2	126256	1.58408e-05	0	0	7200	0	0	0	30614	0	0
RGS3	NM_144488	ENST00000374140	9	904				rs1216838487	p.Asp904Gly	c.2711A>G	1	4.02479e-06	0	0	16204	0	0	0	34580	0	0	0	10044	0	0	0	18394	0	0	0	21644	0	0	1	110864	9.02006e-06	0	0	6116	0	0	0	30614	0	0
RGS3	NM_144488	ENST00000374140	9	905				rs766426185	p.Asp905Asn	c.2713G>A	4	1.42999e-05	0	0	24914	0	0	0	35426	0	0	0	10332	0	0	0	19950	0	0	0	25122	0	0	4	126160	3.17058e-05	0	0	7204	0	0	0	30614	0	0
RGS3	NM_144488	ENST00000374140	9	908				rs754559526	p.Gly908Arg	c.2722G>A	6	2.14592e-05	0	0	24908	0	0	1	35424	2.82294e-05	0	0	10328	0	0	0	19948	0	0	0	25114	0	0	3	126066	2.37971e-05	0	0	7198	0	0	2	30614	6.53296e-05	0
RGS3	NM_144488	ENST00000374140	9	909				rs780686492	p.Glu909Gly	c.2726A>G	1	4.03002e-06	0	0	16196	0	0	0	34574	0	0	0	10036	0	0	0	18390	0	0	0	21646	0	0	0	110574	0	0	0	6108	0	0	1	30614	3.26648e-05	0
RGS3	NM_144488	ENST00000374140	9	910				rs757556730	p.Arg910Cys	c.2728C>T	8	3.22518e-05	0	0	16198	0	0	4	34572	0.000115701	0	0	10034	0	0	0	18390	0	0	0	21646	0	0	1	110488	9.05076e-06	0	1	6106	0.000163773	0	2	30614	6.53296e-05	0
RGS3	NM_144488	ENST00000374140	9	910				rs199501915	p.Arg910His	c.2729G>A	13	4.65186e-05	0	0	24908	0	0	3	35424	8.46883e-05	0	0	10326	0	0	5	19950	0.000250627	0	0	25118	0	0	4	125924	3.17652e-05	0	1	7194	0.000139005	0	0	30614	0	0
RGS3	NM_144488	ENST00000374140	9	911				rs1401912778	p.Ser911Ile	c.2732G>T	1	4.03093e-06	0	1	16202	6.17208e-05	0	0	34576	0	0	0	10038	0	0	0	18392	0	0	0	21640	0	0	0	110522	0	0	0	6102	0	0	0	30610	0	0
RGS3	NM_144488	ENST00000374140	9	913				rs746243044	p.Ala913Val	c.2738C>T	8	3.22549e-05	0	0	16200	0	0	0	34578	0	0	0	10036	0	0	0	18390	0	0	0	21640	0	0	0	110470	0	0	0	6098	0	0	8	30612	0.000261335	0
RGS3	NM_144488	ENST00000374140	9	915				rs371025710	p.Arg915Cys	c.2743C>T	7	2.50467e-05	0	0	24914	0	0	0	35426	0	0	0	10326	0	0	1	19950	5.01253e-05	0	0	25118	0	0	6	125940	4.76417e-05	0	0	7190	0	0	0	30614	0	0
RGS3	NM_144488	ENST00000374140	9	915				rs776005314	p.Arg915His	c.2744G>A	2	8.06283e-06	0	0	16194	0	0	0	34578	0	0	0	10034	0	0	0	18390	0	0	0	21644	0	0	1	110502	9.04961e-06	0	0	6096	0	0	1	30614	3.26648e-05	0
RGS3	NM_144488	ENST00000374140	9	918				rs1315216374	p.Met918Val	c.2752A>G	1	4.02969e-06	0	0	16194	0	0	1	34572	2.89251e-05	0	0	10040	0	0	0	18390	0	0	0	21646	0	0	0	110594	0	0	0	6108	0	0	0	30614	0	0
RGS3	NM_144488	ENST00000374140	9	918				rs1356461034	p.Met918Thr	c.2753T>C	1	4.02998e-06	0	0	16190	0	0	0	34572	0	0	1	10040	9.96016e-05	0	0	18390	0	0	0	21646	0	0	0	110582	0	0	0	6106	0	0	0	30614	0	0
RGS3	NM_144488	ENST00000374140	9	919				rs747037722	p.Ile919Thr	c.2756T>C	1	4.03057e-06	0	0	16192	0	0	1	34566	2.89302e-05	0	0	10034	0	0	0	18390	0	0	0	21644	0	0	0	110564	0	0	0	6102	0	0	0	30612	0	0
RGS3	NM_144488	ENST00000374140	9	920				rs1353006810	p.Glu920Lys	c.2758G>A	3	1.07345e-05	0	2	24900	8.03213e-05	0	1	35414	2.82374e-05	0	0	10328	0	0	0	19948	0	0	0	25110	0	0	0	125972	0	0	0	7188	0	0	0	30612	0	0
RGS3	NM_144488	ENST00000374140	9	921				rs190737375	p.Thr921Met	c.2762C>T	29	0.00010378	0	5	24894	0.000200852	0	8	35412	0.000225912	0	0	10326	0	0	0	19950	0	0	0	25112	0	0	4	125944	3.17601e-05	0	1	7190	0.000139082	0	11	30610	0.00035936	0
RGS3	NM_144488	ENST00000374140	9	925				rs943548258	p.Ala925Thr	c.2773G>A	1	4.03028e-06	0	0	16178	0	0	0	34560	0	0	0	10036	0	0	0	18390	0	0	0	21638	0	0	1	110612	9.04061e-06	0	0	6102	0	0	0	30606	0	0
RGS3	NM_144488	ENST00000374140	9	926				rs1363610007	p.Glu926Lys	c.2776G>A	1	3.18552e-05	0	0	8708	0	0	0	848	0	0	0	290	0	0	0	1560	0	0	0	3474	0	0	1	15424	6.4834e-05	0	0	1088	0	0	0	0	0	0
RGS3	NM_144488	ENST00000374140	9	927				rs147702898	p.Gly927Ser	c.2779G>A	13	4.6496e-05	0	13	24900	0.000522088	0	0	35410	0	0	0	10326	0	0	0	19946	0	0	0	25106	0	0	0	126108	0	0	0	7190	0	0	0	30608	0	0
RGS3	NM_144488	ENST00000374140	9	929				rs368541698	p.Leu929Phe	c.2785C>T	9	3.6266e-05	0	0	16174	0	0	0	34558	0	0	0	10032	0	0	0	18386	0	0	0	21632	0	0	9	110674	8.13199e-05	0	0	6108	0	0	0	30602	0	0
RGS3	NM_144488	ENST00000374140	9	930				rs766372618	p.Ser930Leu	c.2789C>T	1	4.02995e-06	0	0	16170	0	0	0	34552	0	0	0	10034	0	0	0	18382	0	0	0	21626	0	0	1	110678	9.03522e-06	0	0	6106	0	0	0	30594	0	0
RGS3	NM_144488	ENST00000374140	9	932				rs751596314	p.Arg932Cys	c.2794C>T	1	4.03086e-06	0	0	16170	0	0	0	34554	0	0	0	10034	0	0	0	18380	0	0	0	21616	0	0	0	110638	0	0	0	6108	0	0	1	30586	3.26947e-05	0
RGS3	NM_144488	ENST00000374140	9	932				rs140807508	p.Arg932His	c.2795G>A	85	0.00030408	0	62	24882	0.00249176	0	3	35402	8.4741e-05	0	1	10322	9.68804e-05	0	1	19940	5.01505e-05	0	0	25096	0	0	1	126102	7.93009e-06	0	0	7196	0	0	17	30592	0.000555701	0
RGS3	NM_144488	ENST00000374140	9	933				rs1432515675	p.Val933Met	c.2797G>A	1	4.02937e-06	0	0	16160	0	0	1	34552	2.89419e-05	0	0	10032	0	0	0	18376	0	0	0	21624	0	0	0	110740	0	0	0	6108	0	0	0	30586	0	0
RGS3	NM_144488	ENST00000374140	9	934				rs767121295	p.Gln934Lys	c.2800C>A	1	4.03099e-06	0	0	16158	0	0	0	34538	0	0	0	10022	0	0	0	18376	0	0	0	21612	0	0	1	110686	9.03457e-06	0	0	6106	0	0	0	30580	0	0
RGS3	NM_144488	ENST00000374140	9	936				rs144871904	p.Ser936Leu	c.2807C>T	41	0.000146939	0	25	24800	0.00100806	0	2	35356	5.65675e-05	0	0	10284	0	0	5	19898	0.000251282	0	0	25058	0	0	1	125900	7.94281e-06	0	0	7180	0	0	8	30552	0.000261849	0
RGS3	NM_144488	ENST00000374140	9	937				rs147917392	p.Leu937Gln	c.2810T>A	1	4.03851e-06	0	0	16078	0	0	0	34506	0	0	0	9998	0	0	0	18332	0	0	0	21564	0	0	1	110506	9.04928e-06	0	0	6092	0	0	0	30540	0	0
RGS3	NM_144488	ENST00000374140	9	938				rs140611815	p.Arg938Trp	c.2812C>T	2	8.0931e-06	0	1	16014	6.24454e-05	0	0	34468	0	0	0	9978	0	0	0	18312	0	0	0	21478	0	0	1	110280	9.06783e-06	0	0	6072	0	0	0	30522	0	0
RGS3	NM_144488	ENST00000374140	9	938				rs780511892	p.Arg938Gln	c.2813G>A	3	1.21296e-05	0	1	16026	6.23986e-05	0	0	34476	0	0	0	9980	0	0	0	18312	0	0	0	21508	0	0	1	110422	9.05617e-06	0	0	6078	0	0	1	30526	3.2759e-05	0
RGS3	NM_144488	ENST00000374140	9	939				rs1342908388	p.Arg939Cys	c.2815C>T	2	8.08976e-06	0	0	16028	0	0	0	34474	0	0	0	9976	0	0	1	18314	5.4603e-05	0	0	21484	0	0	1	110356	9.06158e-06	0	0	6076	0	0	0	30518	0	0
RGS3	NM_144488	ENST00000374140	9	939				rs747551186	p.Arg939His	c.2816G>A	1	4.04508e-06	0	0	16018	0	0	0	34466	0	0	0	9988	0	0	0	18296	0	0	0	21472	0	0	0	110396	0	0	0	6080	0	0	1	30498	3.2789e-05	0
RGS3	NM_144488	ENST00000374140	9	940				rs370147106	p.Arg940Trp	c.2818C>T	10	4.0441e-05	0	0	16014	0	0	0	34470	0	0	9	9986	0.000901262	0	0	18294	0	0	0	21476	0	0	1	110474	9.0519e-06	0	0	6070	0	0	0	30490	0	0
RGS3	NM_144488	ENST00000374140	9	940				rs748183382	p.Arg940Gln	c.2819G>A	1	4.04505e-06	0	0	15998	0	0	0	34466	0	0	0	9974	0	0	0	18280	0	0	0	21460	0	0	1	110486	9.05092e-06	0	0	6070	0	0	0	30482	0	0
RGS3	NM_144488	ENST00000374140	9	941				rs770021312	p.Thr941Met	c.2822C>T	3	1.21396e-05	0	0	15952	0	0	0	34464	0	0	0	9964	0	0	0	18272	0	0	0	21432	0	0	2	110474	1.81038e-05	0	0	6078	0	0	1	30490	3.27976e-05	0
RGS3	NM_144488	ENST00000374140	9	942				rs144903962	p.His942Tyr	c.2824C>T	294	0.00105679	3	0	24578	0	0	0	35300	0	0	128	10254	0.0124829	1	2	19808	0.000100969	0	1	24904	4.01542e-05	0	27	125730	0.000214746	0	6	7146	0.000839631	0	130	30482	0.00426481	2
RGS3	NM_144488	ENST00000374140	9	942				rs1245666982	p.His942Arg	c.2825A>G	1	4.04776e-06	0	0	15908	0	0	0	34458	0	0	0	9968	0	0	0	18248	0	0	0	21430	0	0	1	110488	9.05076e-06	0	0	6072	0	0	0	30478	0	0
RGS3	NM_144488	ENST00000374140	9	944					p.Glu944Asp	c.2832G>C	1	4.04816e-06	0	1	15828	6.31792e-05	0	0	34454	0	0	0	9942	0	0	0	18242	0	0	0	21352	0	0	0	110682	0	0	0	6066	0	0	0	30460	0	0
RGS3	NM_144488	ENST00000374140	9	951				rs201511197	p.Pro951Ser	c.2851C>T	2	8.11247e-06	0	1	15766	6.34276e-05	0	0	34448	0	0	0	9904	0	0	0	18216	0	0	0	20902	0	0	1	110834	9.0225e-06	0	0	6046	0	0	0	30418	0	0
RGS3	NM_144488	ENST00000374140	9	952				rs752183312	p.Arg952Gln	c.2855G>A	2	8.10728e-06	0	0	15802	0	0	0	34456	0	0	0	9910	0	0	0	18226	0	0	0	20788	0	0	2	111018	1.80151e-05	0	0	6070	0	0	0	30422	0	0
RGS3	NM_144488	ENST00000374140	9	954				rs1443175229	p.Pro954Ser	c.2860C>T	2	8.10859e-06	0	0	15830	0	0	0	34464	0	0	0	9912	0	0	0	18236	0	0	0	20588	0	0	2	111130	1.79969e-05	0	0	6072	0	0	0	30420	0	0
RGS3	NM_144488	ENST00000374140	9	956				rs753533493	p.Phe956Leu	c.2866T>C	1	4.05275e-06	0	0	15846	0	0	0	34468	0	0	0	9922	0	0	1	18254	5.47825e-05	0	0	20362	0	0	0	111388	0	0	0	6068	0	0	0	30438	0	0
RGS3	NM_144488	ENST00000374140	9	959				rs200102496	p.Asp959Asn	c.2875G>A	10	3.60508e-05	0	0	24526	0	0	0	35304	0	0	0	10206	0	0	10	19798	0.000505102	0	0	23330	0	0	0	126676	0	0	0	7148	0	0	0	30398	0	0
RGS3	NM_144488	ENST00000374140	9	959				rs200934322	p.Asp959Gly	c.2876A>G	22	7.93044e-05	0	0	24526	0	0	0	35302	0	0	0	10208	0	0	0	19806	0	0	3	23312	0.000128689	0	18	126698	0.00014207	0	0	7154	0	0	1	30406	3.28882e-05	0
RGS3	NM_144488	ENST00000374140	9	961				rs201299150	p.Thr961Asn	c.2882C>A	37	0.000133572	0	2	24460	8.17661e-05	0	11	35286	0.000311738	0	1	10216	9.78857e-05	0	0	19804	0	0	0	23030	0	0	13	126684	0.000102618	0	6	7142	0.000840101	0	4	30382	0.000131657	0
RGS3	NM_144488	ENST00000374140	9	961				rs201299150	p.Thr961Ile	c.2882C>T	3	1.22144e-05	0	0	15750	0	0	0	34438	0	0	0	9926	0	0	0	18244	0	0	0	19556	0	0	0	111262	0	0	0	6054	0	0	3	30382	9.87427e-05	0
RGS3	NM_144488	ENST00000374140	9	964				rs748210986	p.Cys964Phe	c.2891G>T	1	4.09688e-06	0	0	15674	0	0	0	34314	0	0	0	9856	0	0	0	18200	0	0	0	18864	0	0	0	110828	0	0	0	6024	0	0	1	30328	3.29728e-05	0
RGS3	NM_144488	ENST00000374140	9	965				rs376044741	p.Ser965Leu	c.2894C>T	1	4.10085e-06	0	0	15660	0	0	0	34310	0	0	0	9842	0	0	0	18222	0	0	0	18688	0	0	0	110786	0	0	0	6020	0	0	1	30324	3.29772e-05	0
RGS3	NM_144488	ENST00000374140	9	967				rs749589164	p.Gly967Ser	c.2899G>A	4	1.65451e-05	0	0	15526	0	0	0	34148	0	0	0	9764	0	0	2	18166	0.000110096	0	0	17802	0	0	1	110196	9.07474e-06	0	0	5970	0	0	1	30192	3.31214e-05	0
RGS3	NM_144488	ENST00000374140	9	970				rs45597934	p.Ala970Thr	c.2908G>A	45	0.00016691	0	0	23944	0	0	8	34804	0.000229859	0	0	9870	0	0	0	19606	0	0	0	19910	0	0	31	124540	0.000248916	0	2	7004	0.000285551	0	4	29928	0.000133654	0
RGS3	NM_144488	ENST00000374140	9	970				rs759253261	p.Ala970Val	c.2909C>T	3	1.11335e-05	0	1	23854	4.19217e-05	0	0	34778	0	0	0	9874	0	0	0	19632	0	0	1	19846	5.0388e-05	0	1	124554	8.02865e-06	0	0	6996	0	0	0	29922	0	0
RGS3	NM_144488	ENST00000374140	9	971				rs145465954	p.Ala971Thr	c.2911G>A	57	0.000212347	0	4	23786	0.000168166	0	35	34736	0.0010076	0	0	9806	0	0	0	19618	0	0	0	19554	0	0	2	124192	1.61041e-05	0	5	6976	0.000716743	0	11	29760	0.000369624	0
RGS3	NM_144488	ENST00000374140	9	972				rs148385134	p.Ser972Phe	c.2915C>T	20	7.46107e-05	0	0	23802	0	0	1	34612	2.88917e-05	0	0	9778	0	0	0	19604	0	0	0	19340	0	0	17	124178	0.0001369	0	0	6968	0	0	2	29776	6.71682e-05	0
RGS3	NM_144488	ENST00000374140	9	973				rs761399424	p.Thr973Ile	c.2918C>T	1	4.23374e-06	0	0	15096	0	0	0	33752	0	0	0	9442	0	0	1	18052	5.53955e-05	0	0	15740	0	0	0	108542	0	0	0	5876	0	0	0	29698	0	0
RGS3	NM_144488	ENST00000374140	9	974				rs1332606579	p.Trp974Cys	c.2922G>T	1	4.26305e-06	0	0	15008	0	0	0	33552	0	0	0	9308	0	0	0	17996	0	0	0	15330	0	0	1	108026	9.25703e-06	0	0	5834	0	0	0	29520	0	0
RGS3	NM_144488	ENST00000374140	9	976				rs751916188	p.Met976Thr	c.2927T>C	1	4.31928e-06	0	0	14828	0	0	0	33378	0	0	0	9080	0	0	0	17938	0	0	0	14546	0	0	1	106944	9.35069e-06	0	0	5760	0	0	0	29046	0	0
RGS3	NM_144488	ENST00000374140	9	976				rs965172165	p.Met976Ile	c.2928G>T	2	8.71718e-06	0	0	14722	0	0	0	32878	0	0	0	8932	0	0	0	17840	0	0	1	14344	6.97156e-05	0	1	106204	9.41584e-06	0	0	5684	0	0	0	28828	0	0
RGS3	NM_144488	ENST00000374140	9	977				rs755324446	p.Pro977Ala	c.2929C>G	1	4.37748e-06	0	0	14716	0	0	1	32820	3.04692e-05	0	0	8830	0	0	0	17832	0	0	0	14174	0	0	0	105816	0	0	0	5668	0	0	0	28586	0	0
RGS3	NM_144488	ENST00000374140	9	978				rs913462980	p.Ser978Leu	c.2933C>T	2	8.99483e-06	0	0	14530	0	0	0	31764	0	0	0	8228	0	0	1	17614	5.6773e-05	0	0	13358	0	0	1	103736	9.63986e-06	0	0	5510	0	0	0	27610	0	0
RGS3	NM_144488	ENST00000374140	9	979				rs753184463	p.Pro979Ser	c.2935C>T	1	4.52125e-06	0	0	14524	0	0	0	31526	0	0	1	8150	0.000122699	0	0	17566	0	0	0	13236	0	0	0	103334	0	0	0	5476	0	0	0	27366	0	0
RGS3	NM_144488	ENST00000374140	9	980				rs1476493033	p.Ser980Gly	c.2938A>G	1	4.61361e-06	0	0	14384	0	0	0	31046	0	0	0	7800	0	0	0	17468	0	0	0	12588	0	0	1	101682	9.83458e-06	0	0	5344	0	0	0	26438	0	0
RGS3	NM_144488	ENST00000374140	9	981				rs529868549	p.Thr981Ser	c.2941A>T	9	4.18936e-05	0	0	14324	0	0	0	30754	0	0	0	7614	0	0	0	17362	0	0	1	12352	8.09585e-05	0	0	101070	0	0	0	5302	0	0	8	26052	0.000307078	0
RGS3	NM_144488	ENST00000374140	9	983				rs1451708869	p.Lys983Glu	c.2947A>G	1	4.75425e-06	0	0	14246	0	0	0	29968	0	0	0	7268	0	0	0	17226	0	0	0	11836	0	0	1	99500	1.00503e-05	0	0	5178	0	0	0	25116	0	0
RGS3	NM_144488	ENST00000374140	9	984				rs749390760	p.Lys984Glu	c.2950A>G	2	9.58038e-06	0	0	14220	0	0	0	29922	0	0	0	7172	0	0	0	17182	0	0	0	11546	0	0	1	98836	1.01178e-05	0	0	5160	0	0	1	24722	4.04498e-05	0
RGS3	NM_144488	ENST00000374140	9	985				rs757485962	p.Glu985Gln	c.2953G>C	2	8.53789e-06	0	1	22834	4.37943e-05	0	0	29768	0	0	0	6936	0	0	0	18526	0	0	0	14374	0	0	1	112248	8.90884e-06	0	0	6068	0	0	0	23496	0	0
RGS3	NM_144488	ENST00000374140	9	987				rs137990160	p.Gly987Ser	c.2959G>A	76	0.000335918	0	4	22688	0.000176305	0	4	28330	0.000141193	0	0	6226	0	0	0	18154	0	0	2	13596	0.000147102	0	64	109516	0.000584389	0	2	5874	0.000340483	0	0	21862	0	0
RGS3	NM_144488	ENST00000374140	9	987				rs905857205	p.Gly987Asp	c.2960G>A	2	8.84142e-06	0	0	22704	0	0	1	28320	3.53107e-05	0	0	6234	0	0	0	18154	0	0	0	13586	0	0	1	109512	9.13142e-06	0	0	5872	0	0	0	21826	0	0
RGS3	NM_144488	ENST00000374140	9	988				rs745627015	p.Arg988Cys	c.2962C>T	18	8.07863e-05	0	0	22622	0	0	3	27730	0.000108186	0	0	5962	0	0	2	18034	0.000110902	0	0	13298	0	0	12	108260	0.000110844	0	0	5772	0	0	1	21132	4.73216e-05	0
RGS3	NM_144488	ENST00000374140	9	988				rs1315869620	p.Arg988Leu	c.2963G>T	1	5.23961e-06	0	0	13890	0	0	0	26956	0	0	0	5632	0	0	0	16500	0	0	0	9680	0	0	0	92552	0	0	0	4688	0	0	1	20956	4.7719e-05	0
RGS3	NM_144488	ENST00000374140	9	989				rs771807439	p.Asn989Ser	c.2966A>G	2	1.05809e-05	0	0	13862	0	0	2	26422	7.56945e-05	0	0	5500	0	0	0	16398	0	0	0	9496	0	0	0	92102	0	0	0	4638	0	0	0	20602	0	0
RGS3	NM_144488	ENST00000374140	9	992				rs1349208372	p.Ser992Cys	c.2975C>G	1	3.18532e-05	0	0	8712	0	0	0	848	0	0	0	290	0	0	0	1558	0	0	0	3476	0	0	1	15422	6.48424e-05	0	0	1088	0	0	0	0	0	0
RGS3	NM_144488	ENST00000374140	9	996				rs746983346	p.Leu996Ile	c.2986C>A	4	2.29392e-05	0	0	13484	0	0	0	24420	0	0	0	4410	0	0	0	15872	0	0	0	8072	0	0	3	86556	3.46596e-05	0	0	4246	0	0	1	17314	5.77567e-05	0
RGS3	NM_144488	ENST00000374140	9	998				rs1255901491	p.Leu998Phe	c.2992C>T	1	5.84153e-06	0	0	13402	0	0	0	23918	0	0	0	4192	0	0	1	15746	6.35082e-05	0	0	7836	0	0	0	85272	0	0	0	4152	0	0	0	16670	0	0
RGS3	NM_144488	ENST00000374140	9	1002				rs143304709	p.Gly1002Arg	c.3004G>A	16	8.07795e-05	0	0	22004	0	0	0	23990	0	0	0	4184	0	0	16	17150	0.000932945	0	0	11014	0	0	0	98906	0	0	0	5154	0	0	0	15668	0	0
RGS3	NM_144488	ENST00000374140	9	1003				rs776056029	p.His1003Tyr	c.3007C>T	1	6.11883e-06	0	0	13236	0	0	0	22152	0	0	0	3670	0	0	0	15420	0	0	0	7362	0	0	0	82498	0	0	1	3990	0.000250627	0	0	15102	0	0
RGS3	NM_144488	ENST00000374140	9	1004				rs147458690	p.Arg1004Ser	c.3012G>T	19	9.84538e-05	0	19	21934	0.000866235	0	0	22574	0	0	0	3860	0	0	0	16878	0	0	0	10734	0	0	0	97162	0	0	0	5040	0	0	0	14802	0	0
RGS3	NM_144488	ENST00000374140	9	1006				rs775648631	p.Met1006Ile	c.3018G>A	2	7.96559e-06	0	0	16236	0	0	0	34570	0	0	0	10056	0	0	0	18392	0	0	0	21642	0	0	1	113440	8.81523e-06	0	1	6128	0.000163185	0	0	30616	0	0
RGS3	NM_144488	ENST00000374140	9	1007				rs1439520381	p.Ser1007Asn	c.3020G>A	1	3.98248e-06	0	0	16236	0	0	0	34570	0	0	0	10056	0	0	0	18392	0	0	0	21640	0	0	1	113458	8.81383e-06	0	0	6132	0	0	0	30616	0	0
RGS3	NM_144488	ENST00000374140	9	1008				rs754445001	p.Gly1008Arg	c.3022G>A	4	1.41591e-05	0	4	24940	0.000160385	0	0	35416	0	0	0	10344	0	0	0	19952	0	0	0	25114	0	0	0	128904	0	0	0	7218	0	0	0	30616	0	0
RGS3	NM_144488	ENST00000374140	9	1009					p.Ala1009Ser	c.3025G>T	1	3.98213e-06	0	0	16234	0	0	0	34574	0	0	0	10056	0	0	0	18392	0	0	0	21646	0	0	1	113472	8.81275e-06	0	0	6132	0	0	0	30616	0	0
RGS3	NM_144488	ENST00000374140	9	1012				rs750641666	p.Val1012Ile	c.3034G>A	5	1.76957e-05	0	4	24940	0.000160385	0	0	35426	0	0	0	10356	0	0	0	19952	0	0	0	25122	0	0	1	128920	7.75675e-06	0	0	7222	0	0	0	30616	0	0
RGS3	NM_144488	ENST00000374140	9	1013				rs1207304409	p.Gly1013Arg	c.3037G>A	1	3.98121e-06	0	0	16232	0	0	1	34578	2.89201e-05	0	0	10068	0	0	0	18392	0	0	0	21646	0	0	0	113514	0	0	0	6134	0	0	0	30616	0	0
RGS3	NM_144488	ENST00000374140	9	1017				rs368247804	p.Glu1017Lys	c.3049G>A	5	1.76985e-05	0	1	24934	4.01059e-05	0	1	35426	2.82279e-05	0	0	10356	0	0	0	19952	0	0	0	25120	0	0	3	128886	2.32764e-05	0	0	7220	0	0	0	30616	0	0
RGS3	NM_144488	ENST00000374140	9	1018				rs534030092	p.Ala1018Asp	c.3053C>A	1	3.98149e-06	0	0	16232	0	0	1	34580	2.89184e-05	0	0	10068	0	0	0	18392	0	0	0	21648	0	0	0	113494	0	0	0	6132	0	0	0	30616	0	0
RGS3	NM_144488	ENST00000374140	9	1018				rs534030092	p.Ala1018Val	c.3053C>T	1	3.98149e-06	0	0	16232	0	0	0	34580	0	0	0	10068	0	0	0	18392	0	0	0	21648	0	0	0	113494	0	0	0	6132	0	0	1	30616	3.26627e-05	0
RGS3	NM_144488	ENST00000374140	9	1020				rs971366874	p.Arg1020Trp	c.3058C>T	1	3.98194e-06	0	0	16226	0	0	0	34580	0	0	0	10066	0	0	0	18392	0	0	1	21648	4.61936e-05	0	0	113474	0	0	0	6132	0	0	0	30616	0	0
RGS3	NM_144488	ENST00000374140	9	1020				rs1426509509	p.Arg1020Gln	c.3059G>A	8	2.8321e-05	0	1	24928	4.01155e-05	0	3	35428	8.46788e-05	0	0	10352	0	0	0	19950	0	0	0	25114	0	0	2	128868	1.55198e-05	0	0	7220	0	0	2	30616	6.53253e-05	0
RGS3	NM_144488	ENST00000374140	9	1021				rs554266420	p.Lys1021Asn	c.3063G>T	1	3.98219e-06	0	0	16232	0	0	0	34580	0	0	0	10064	0	0	1	18390	5.43774e-05	0	0	21648	0	0	0	113458	0	0	0	6130	0	0	0	30616	0	0
RGS3	NM_144488	ENST00000374140	9	1026				rs748834164	p.Asn1026Ser	c.3077A>G	3	1.19505e-05	0	0	16218	0	0	0	34578	0	0	0	10062	0	0	0	18392	0	0	0	21648	0	0	0	113394	0	0	0	6130	0	0	3	30614	9.79944e-05	0
RGS3	NM_144488	ENST00000374140	9	1027				rs770448112	p.Leu1027Pro	c.3080T>C	2	7.96705e-06	0	0	16214	0	0	0	34580	0	0	0	10060	0	0	0	18392	0	0	0	21646	0	0	2	113400	1.76367e-05	0	0	6130	0	0	0	30612	0	0
RGS3	NM_144488	ENST00000374140	9	1033				rs1157883594	p.Asn1033Tyr	c.3097A>T	1	3.98061e-06	0	0	16250	0	0	0	34562	0	0	0	10066	0	0	0	18392	0	0	0	21646	0	0	1	113562	8.80576e-06	0	0	6124	0	0	0	30616	0	0
RGS3	NM_144488	ENST00000374140	9	1033				rs764323883	p.Asn1033Ser	c.3098A>G	3	1.19414e-05	0	2	16250	0.000123077	0	1	34564	2.89318e-05	0	0	10066	0	0	0	18392	0	0	0	21646	0	0	0	113566	0	0	0	6126	0	0	0	30616	0	0
RGS3	NM_144488	ENST00000374140	9	1037				rs565643565	p.Ile1037Val	c.3109A>G	7	2.786e-05	0	0	16248	0	0	0	34570	0	0	0	10068	0	0	7	18390	0.000380642	0	0	21646	0	0	0	113588	0	0	0	6130	0	0	0	30616	0	0
RGS3	NM_144488	ENST00000374140	9	1040				rs376894916	p.Arg1040Gly	c.3118C>G	1	3.98061e-06	0	0	16246	0	0	0	34568	0	0	0	10068	0	0	0	18388	0	0	1	21646	4.61979e-05	0	0	113558	0	0	0	6130	0	0	0	30614	0	0
RGS3	NM_144488	ENST00000374140	9	1040				rs376894916	p.Arg1040Trp	c.3118C>T	12	4.24649e-05	0	1	24946	4.00866e-05	0	0	35416	0	0	0	10358	0	0	0	19944	0	0	0	25120	0	0	5	128972	3.87681e-05	0	1	7216	0.000138581	0	5	30614	0.000163324	0
RGS3	NM_144488	ENST00000374140	9	1040				rs377319819	p.Arg1040Gln	c.3119G>A	22	7.78502e-05	0	1	24950	4.00802e-05	0	4	35416	0.000112943	0	0	10358	0	0	12	19946	0.000601624	0	0	25122	0	0	5	128968	3.87693e-05	0	0	7218	0	0	0	30616	0	0
RGS3	NM_144488	ENST00000374140	9	1041				rs758237986	p.Arg1041Trp	c.3121C>T	8	2.83108e-05	0	1	24944	4.00898e-05	0	0	35412	0	0	0	10362	0	0	0	19950	0	0	0	25120	0	0	6	128958	4.65268e-05	0	0	7220	0	0	1	30612	3.26669e-05	0
RGS3	NM_144488	ENST00000374140	9	1041				rs779934570	p.Arg1041Gln	c.3122G>A	13	4.60034e-05	0	1	24944	4.00898e-05	0	9	35416	0.000254122	0	0	10360	0	0	0	19944	0	0	0	25122	0	0	2	128966	1.5508e-05	0	1	7220	0.000138504	0	0	30616	0	0
RGS3	NM_144488	ENST00000374140	9	1041				rs779934570	p.Arg1041Leu	c.3122G>T	1	3.98051e-06	0	0	16246	0	0	0	34568	0	0	0	10070	0	0	0	18392	0	0	0	21646	0	0	1	113554	8.80638e-06	0	0	6132	0	0	0	30616	0	0
RGS3	NM_144488	ENST00000374140	9	1042				rs768595395	p.Asn1042Ser	c.3125A>G	1	3.98032e-06	0	0	16246	0	0	0	34568	0	0	0	10072	0	0	0	18388	0	0	0	21646	0	0	1	113568	8.8053e-06	0	0	6132	0	0	0	30616	0	0
RGS3	NM_144488	ENST00000374140	9	1045				rs1212631607	p.Pro1045Ser	c.3133C>T	1	3.18796e-05	0	1	8694	0.000115022	0	0	848	0	0	0	290	0	0	0	1558	0	0	0	3476	0	0	0	15414	0	0	0	1088	0	0	0	0	0	0
RGS3	NM_144488	ENST00000374140	9	1045				rs1305128659	p.Pro1045Leu	c.3134C>T	1	3.98048e-06	0	0	16242	0	0	0	34566	0	0	0	10062	0	0	0	18388	0	0	0	21648	0	0	1	113572	8.80499e-06	0	0	6132	0	0	0	30616	0	0
RGS3	NM_144488	ENST00000374140	9	1046				rs780502510	p.Gly1046Val	c.3137G>T	1	3.98045e-06	0	0	16246	0	0	0	34566	0	0	0	10062	0	0	0	18388	0	0	0	21646	0	0	0	113574	0	0	0	6132	0	0	1	30614	3.26648e-05	0
RGS3	NM_144488	ENST00000374140	9	1046				rs780502510	p.Gly1046Ala	c.3137G>C	1	3.98045e-06	0	0	16246	0	0	0	34566	0	0	0	10062	0	0	0	18388	0	0	0	21646	0	0	1	113574	8.80483e-06	0	0	6132	0	0	0	30614	0	0
RGS3	NM_144488	ENST00000374140	9	1048				rs747724113	p.Pro1048Ser	c.3142C>T	1	3.98092e-06	0	0	16240	0	0	0	34566	0	0	0	10060	0	0	0	18392	0	0	0	21646	0	0	1	113550	8.80669e-06	0	0	6130	0	0	0	30614	0	0
RGS3	NM_144488	ENST00000374140	9	1049				rs769286786	p.Pro1049Ser	c.3145C>T	7	2.78682e-05	0	0	16240	0	0	0	34564	0	0	0	10060	0	0	0	18392	0	0	0	21646	0	0	7	113536	6.16545e-05	0	0	6130	0	0	0	30614	0	0
RGS3	NM_144488	ENST00000374140	9	1049				rs772969488	p.Pro1049Leu	c.3146C>T	1	3.9813e-06	0	1	16236	6.15915e-05	0	0	34562	0	0	0	10060	0	0	0	18392	0	0	0	21646	0	0	0	113534	0	0	0	6130	0	0	0	30614	0	0
RGS3	NM_144488	ENST00000374140	9	1050				rs370271355	p.Ala1050Thr	c.3148G>A	29	0.000102656	0	0	24930	0	0	1	35408	2.82422e-05	0	0	10346	0	0	0	19948	0	0	0	25122	0	0	21	128918	0.000162894	0	0	7214	0	0	7	30612	0.000228668	0
RGS3	NM_144488	ENST00000374140	9	1050				rs374543370	p.Ala1050Gly	c.3149C>G	1	3.18898e-05	0	0	8694	0	0	0	848	0	0	0	290	0	0	0	1556	0	0	0	3472	0	0	1	15410	6.48929e-05	0	0	1088	0	0	0	0	0	0
RGS3	NM_144488	ENST00000374140	9	1050				rs374543370	p.Ala1050Val	c.3149C>T	12	4.24806e-05	0	0	24928	0	0	6	35410	0.000169444	0	0	10344	0	0	1	19946	5.01354e-05	0	0	25118	0	0	5	128910	3.87868e-05	0	0	7214	0	0	0	30612	0	0
RGS3	NM_144488	ENST00000374140	9	1053				rs764699645	p.Ala1053Val	c.3158C>T	6	2.12403e-05	0	0	24938	0	0	0	35402	0	0	0	10342	0	0	0	19946	0	0	0	25120	0	0	5	128912	3.87861e-05	0	1	7212	0.000138658	0	0	30610	0	0
RGS3	NM_144488	ENST00000374140	9	1055	RGSd			rs753817829	p.Lys1055Arg	c.3164A>G	1	3.98327e-06	0	0	16226	0	0	0	34548	0	0	0	10046	0	0	0	18386	0	0	1	21646	4.61979e-05	0	0	113466	0	0	0	6126	0	0	0	30606	0	0
RGS3	NM_144488	ENST00000374140	9	1058	RGSd			rs761974662	p.Lys1058Asn	c.3174G>T	5	1.99411e-05	0	0	16194	0	0	4	34542	0.000115801	0	0	10026	0	0	0	18382	0	0	0	21638	0	0	0	113264	0	0	0	6110	0	0	1	30582	3.2699e-05	0
RGS3	NM_144488	ENST00000374140	9	1063	RGSd			rs756926906	p.Thr1063Ile	c.3188C>T	4	1.41564e-05	0	4	24942	0.000160372	0	0	35412	0	0	0	10344	0	0	0	19954	0	0	0	25114	0	0	0	128964	0	0	0	7212	0	0	0	30616	0	0
RGS3	NM_144488	ENST00000374140	9	1065	RGSd			rs1164214143	p.Glu1065Ala	c.3194A>C	1	3.98038e-06	0	0	16242	0	0	0	34568	0	0	0	10056	0	0	0	18394	0	0	0	21644	0	0	1	113580	8.80437e-06	0	0	6132	0	0	0	30616	0	0
RGS3	NM_144488	ENST00000374140	9	1067	RGSd			rs778725884	p.Ala1067Val	c.3200C>T	4	1.59231e-05	0	0	16238	0	0	0	34564	0	0	0	10054	0	0	0	18394	0	0	0	21644	0	0	4	113564	3.52224e-05	0	0	6134	0	0	0	30616	0	0
RGS3	NM_144488	ENST00000374140	9	1071	RGSd			rs1221156223	p.Gly1071Ser	c.3211G>A	1	3.18654e-05	0	0	8702	0	0	0	848	0	0	0	290	0	0	0	1560	0	0	0	3474	0	0	1	15420	6.48508e-05	0	0	1088	0	0	0	0	0	0
RGS3	NM_144488	ENST00000374140	9	1072	RGSd			rs776998917	p.Glu1072Lys	c.3214G>A	2	7.96052e-06	0	0	16238	0	0	0	34566	0	0	0	10058	0	0	0	18392	0	0	0	21644	0	0	2	113592	1.76069e-05	0	0	6134	0	0	0	30616	0	0
RGS3	NM_144488	ENST00000374140	9	1072	RGSd			rs776998917	p.Glu1072Gln	c.3214G>C	5	1.99013e-05	0	0	16238	0	0	0	34566	0	0	0	10058	0	0	0	18392	0	0	0	21644	0	0	0	113592	0	0	0	6134	0	0	5	30616	0.000163313	0
RGS3	NM_144488	ENST00000374140	9	1079	RGSd			rs147490572	p.Val1079Leu	c.3235G>C	228	0.000807028	0	1	24930	4.01123e-05	0	12	35408	0.000338906	0	0	10340	0	0	1	19950	5.01253e-05	0	0	25112	0	0	26	128942	0.000201641	0	4	7220	0.000554017	0	184	30616	0.00600993	0
RGS3	NM_144488	ENST00000374140	9	1079	RGSd			rs147490572	p.Val1079Phe	c.3235G>T	8	2.83168e-05	0	0	24930	0	0	8	35408	0.000225938	0	0	10340	0	0	0	19950	0	0	0	25112	0	0	0	128942	0	0	0	7220	0	0	0	30616	0	0
RGS3	NM_144488	ENST00000374140	9	1081	RGSd			rs763043351	p.Lys1081Arg	c.3242A>G	1	3.98197e-06	0	0	16232	0	0	1	34556	2.89385e-05	0	0	10050	0	0	0	18388	0	0	0	21644	0	0	0	113516	0	0	0	6130	0	0	0	30616	0	0
RGS3	NM_144488	ENST00000374140	9	1081	RGSd			rs763043351	p.Lys1081Thr	c.3242A>C	2	7.96394e-06	0	2	16232	0.000123213	0	0	34556	0	0	0	10050	0	0	0	18388	0	0	0	21644	0	0	0	113516	0	0	0	6130	0	0	0	30616	0	0
RGS3	NM_144488	ENST00000374140	9	1083	RGSd			rs375907877	p.Gly1083Arg	c.3247G>A	2	7.96375e-06	0	1	16254	6.15233e-05	0	0	34550	0	0	0	10060	0	0	0	18392	0	0	0	21638	0	0	1	113526	8.80855e-06	0	0	6114	0	0	0	30604	0	0
RGS3	NM_144488	ENST00000374140	9	1089	RGSd			rs758031076	p.Ala1089Thr	c.3265G>A	4	1.59106e-05	0	0	16252	0	0	3	34572	8.67754e-05	0	0	10078	0	0	0	18394	0	0	0	21646	0	0	0	113714	0	0	1	6132	0.000163079	0	0	30616	0	0
RGS3	NM_144488	ENST00000374140	9	1089	RGSd			rs1348216358	p.Ala1089Gly	c.3266C>G	1	3.18451e-05	0	1	8712	0.000114784	0	0	848	0	0	0	290	0	0	0	1560	0	0	0	3474	0	0	0	15430	0	0	0	1088	0	0	0	0	0	0
RGS3	NM_144488	ENST00000374140	9	1092	RGSd			rs748395894	p.Arg1092Cys	c.3274C>T	5	1.98885e-05	0	0	16254	0	0	0	34574	0	0	0	10078	0	0	0	18394	0	0	2	21648	9.23873e-05	0	1	113706	8.79461e-06	0	0	6132	0	0	2	30616	6.53253e-05	0
RGS3	NM_144488	ENST00000374140	9	1092	RGSd			rs150045948	p.Arg1092His	c.3275G>A	39	0.000155123	0	4	16252	0.000246124	0	32	34576	0.000925497	0	0	10078	0	0	0	18394	0	0	0	21648	0	0	2	113718	1.75874e-05	0	0	6132	0	0	1	30616	3.26627e-05	0
RGS3	NM_144488	ENST00000374140	9	1092	RGSd			rs150045948	p.Arg1092Leu	c.3275G>T	6	2.3865e-05	0	0	16252	0	0	0	34576	0	0	0	10078	0	0	0	18394	0	0	0	21648	0	0	6	113718	5.27621e-05	0	0	6132	0	0	0	30616	0	0
RGS3	NM_144488	ENST00000374140	9	1093	RGSd	Selectivity		rs749853906	p.Thr1093Ile	c.3278C>T	1	3.97741e-06	0	0	16254	0	0	0	34576	0	0	0	10078	0	0	0	18394	0	0	0	21648	0	0	1	113722	8.79337e-06	0	0	6132	0	0	0	30616	0	0
RGS3	NM_144488	ENST00000374140	9	1100	RGSd			rs778894029	p.Leu1100Met	c.3298C>A	2	7.95431e-06	0	0	16254	0	0	0	34578	0	0	0	10078	0	0	0	18394	0	0	0	21648	0	0	2	113734	1.75849e-05	0	0	6134	0	0	0	30616	0	0
RGS3	NM_144488	ENST00000374140	9	1100	RGSd			rs754564353	p.Leu1100Pro	c.3299T>C	1	3.97719e-06	0	0	16254	0	0	0	34578	0	0	0	10078	0	0	0	18394	0	0	0	21648	0	0	1	113732	8.7926e-06	0	0	6134	0	0	0	30616	0	0
RGS3	NM_144488	ENST00000374140	9	1104	RGSd			rs1201130804	p.Leu1104Ser	c.3311T>C	2	7.95406e-06	0	0	16256	0	0	0	34578	0	0	0	10078	0	0	0	18394	0	0	2	21648	9.23873e-05	0	0	113738	0	0	0	6136	0	0	0	30616	0	0
RGS3	NM_144488	ENST00000374140	9	1110	RGSd			rs775620029	p.Lys1110Gln	c.3328A>C	1	3.97706e-06	0	0	16256	0	0	0	34576	0	0	0	10078	0	0	0	18394	0	0	0	21648	0	0	1	113738	8.79214e-06	0	0	6136	0	0	0	30616	0	0
RGS3	NM_144488	ENST00000374140	9	1110	RGSd			rs760486637	p.Lys1110Arg	c.3329A>G	3	1.19313e-05	0	0	16256	0	0	0	34574	0	0	0	10078	0	0	0	18394	0	0	0	21648	0	0	3	113738	2.63764e-05	0	0	6136	0	0	0	30616	0	0
RGS3	NM_144488	ENST00000374140	9	1113	RGSd			rs539113489	p.Lys1113Glu	c.3337A>G	1	3.97709e-06	0	0	16256	0	0	1	34576	2.89218e-05	0	0	10078	0	0	0	18394	0	0	0	21648	0	0	0	113736	0	0	0	6136	0	0	0	30616	0	0
RGS3	NM_144488	ENST00000374140	9	1118	RGSd			rs371421039	p.Met1118Ile	c.3354G>A	6	2.38635e-05	0	0	16256	0	0	0	34570	0	0	0	10078	0	0	6	18394	0.000326193	0	0	21648	0	0	0	113732	0	0	0	6136	0	0	0	30616	0	0
RGS3	NM_144488	ENST00000374140	9	1120	RGSd			rs761783490	p.Ser1120Pro	c.3358T>C	1	3.97719e-06	0	0	16254	0	0	0	34576	0	0	0	10078	0	0	0	18394	0	0	0	21648	0	0	1	113732	8.7926e-06	0	0	6136	0	0	0	30616	0	0
RGS3	NM_144488	ENST00000374140	9	1122	RGSd			rs138354094	p.Ala1122Ser	c.3364G>T	25	8.83929e-05	0	0	24962	0	0	0	35424	0	0	0	10366	0	0	24	19954	0.00120277	0	0	25124	0	0	0	129164	0	0	1	7218	0.000138543	0	0	30616	0	0
RGS3	NM_144488	ENST00000374140	9	1123	RGSd			rs1375868678	p.Lys1123Asn	c.3369G>T	1	3.1841e-05	0	0	8714	0	0	0	848	0	0	0	290	0	0	0	1560	0	0	0	3476	0	0	1	15430	6.48088e-05	0	0	1088	0	0	0	0	0	0
RGS3	NM_144488	ENST00000374140	9	1130	RGSd			rs1467474531	p.Ile1130Val	c.3388A>G	1	3.97788e-06	0	0	16252	0	0	0	34570	0	0	0	10074	0	0	0	18394	0	0	0	21646	0	0	0	113712	0	0	0	6126	0	0	1	30616	3.26627e-05	0
RGS3	NM_144488	ENST00000374140	9	1131	RGSd			rs778111494	p.Ala1131Thr	c.3391G>A	7	2.47539e-05	0	1	24964	4.00577e-05	0	0	35418	0	0	0	10362	0	0	0	19954	0	0	1	25122	3.98057e-05	0	5	129134	3.87195e-05	0	0	7214	0	0	0	30616	0	0
RGS3	NM_144488	ENST00000374140	9	1131	RGSd			rs144334750	p.Ala1131Val	c.3392C>T	10	3.97833e-05	0	4	16250	0.000246154	0	1	34570	2.89268e-05	0	0	10074	0	0	1	18394	5.43656e-05	0	0	21646	0	0	4	113690	3.51834e-05	0	0	6124	0	0	0	30614	0	0
RGS3	NM_144488	ENST00000374140	9	1132	RGSd	Selectivity		rs1009334222	p.Ile1132Met	c.3396C>G	1	3.97845e-06	0	1	16252	6.15309e-05	0	0	34568	0	0	0	10070	0	0	0	18394	0	0	0	21646	0	0	0	113680	0	0	0	6128	0	0	0	30616	0	0
RGS3	NM_144488	ENST00000374140	9	1135	RGSd	Selectivity		rs764386791	p.Cys1135Trp	c.3405C>G	33	0.000131356	2	0	16248	0	0	33	34560	0.000954861	2	0	10052	0	0	0	18394	0	0	0	21638	0	0	0	113606	0	0	0	6126	0	0	0	30602	0	0
RGS3	NM_144488	ENST00000374140	9	1138	RGSd		Conserved	rs148797452	p.Val1138Ile	c.3412G>A	27	9.7983e-05	0	27	24896	0.00108451	0	0	34988	0	0	0	9754	0	0	0	19850	0	0	0	24546	0	0	0	124828	0	0	0	7054	0	0	0	29642	0	0
RGS3	NM_144488	ENST00000374140	9	1139	RGSd		Conserved	rs754151024	p.Asn1139Lys	c.3417C>A	2	8.13895e-06	0	0	16214	0	0	0	34248	0	0	0	9592	0	0	0	18340	0	0	0	21254	0	0	2	110246	1.81412e-05	0	0	5996	0	0	0	29842	0	0
RGS3	NM_144488	ENST00000374140	9	1144	RGSd			rs143869201	p.Thr1144Lys	c.3431C>A	2	8.04027e-06	0	0	16218	0	0	0	34442	0	0	0	9878	0	0	0	18368	0	0	0	21490	0	0	1	111920	8.93495e-06	0	0	6076	0	0	1	30356	3.29424e-05	0
RGS3	NM_144488	ENST00000374140	9	1144	RGSd			rs143869201	p.Thr1144Met	c.3431C>T	6	2.41208e-05	0	0	16218	0	0	0	34442	0	0	1	9878	0.000101235	0	0	18368	0	0	0	21490	0	0	2	111920	1.78699e-05	0	0	6076	0	0	3	30356	9.88272e-05	0
RGS3	NM_144488	ENST00000374140	9	1145	RGSd	Selectivity		rs779938234	p.Arg1145Trp	c.3433C>T	1	4.01674e-06	0	1	16222	6.16447e-05	0	0	34450	0	0	0	9884	0	0	0	18354	0	0	0	21520	0	0	0	112084	0	0	0	6072	0	0	0	30372	0	0
RGS3	NM_144488	ENST00000374140	9	1145	RGSd	Selectivity		rs1359208557	p.Arg1145Gln	c.3434G>A	1	4.01011e-06	0	0	16232	0	0	0	34474	0	0	0	9912	0	0	0	18362	0	0	0	21510	0	0	1	112336	8.90187e-06	0	0	6092	0	0	0	30452	0	0
RGS3	NM_144488	ENST00000374140	9	1146	RGSd			rs747115652	p.Glu1146Lys	c.3436G>A	2	8.00743e-06	0	0	16236	0	0	0	34492	0	0	0	9956	0	0	0	18366	0	0	0	21548	0	0	2	112570	1.77667e-05	0	0	6098	0	0	0	30502	0	0
RGS3	NM_144488	ENST00000374140	9	1150	RGSd			rs201840270	p.Asp1150Gly	c.3449A>G	7	2.48255e-05	0	0	24930	0	0	0	35368	0	0	0	10306	0	0	0	19940	0	0	0	25098	0	0	7	128538	5.44586e-05	0	0	7200	0	0	0	30588	0	0
RGS3	NM_144488	ENST00000374140	9	1151	RGSd			rs1315101849	p.Asn1151Thr	c.3452A>C	1	3.98823e-06	0	0	16238	0	0	0	34526	0	0	0	10018	0	0	0	18382	0	0	0	21626	0	0	0	113240	0	0	0	6112	0	0	1	30596	3.2684e-05	0
RGS3	NM_144488	ENST00000374140	9	1155	RGSd			rs199640312	p.Val1155Ile	c.3463G>A	62	0.000219573	0	0	24944	0	0	0	35400	0	0	0	10336	0	0	50	19946	0.00250677	0	0	25108	0	0	6	128824	4.65752e-05	0	0	7198	0	0	6	30610	0.000196014	0
RGS3	NM_144488	ENST00000374140	9	1156	RGSd			rs769779613	p.Thr1156Met	c.3467C>T	4	1.59294e-05	0	0	16244	0	0	0	34562	0	0	0	10060	0	0	0	18386	0	0	0	21644	0	0	4	113480	3.52485e-05	0	0	6122	0	0	0	30610	0	0
RGS3	NM_144488	ENST00000374140	9	1156	RGSd			rs769779613	p.Thr1156Arg	c.3467C>G	1	3.98235e-06	0	0	16244	0	0	0	34562	0	0	0	10060	0	0	0	18386	0	0	0	21644	0	0	1	113480	8.81213e-06	0	0	6122	0	0	0	30610	0	0
RGS3	NM_144488	ENST00000374140	9	1157	RGSd			rs534223749	p.Arg1157Trp	c.3469C>T	4	1.41595e-05	0	1	24950	4.00802e-05	0	0	35404	0	0	1	10346	9.66557e-05	0	2	19944	0.000100281	0	0	25118	0	0	0	128916	0	0	0	7206	0	0	0	30612	0	0
RGS3	NM_144488	ENST00000374140	9	1157	RGSd			rs200977038	p.Arg1157Gln	c.3470G>A	22	7.78662e-05	0	1	24952	4.00769e-05	0	0	35410	0	0	0	10348	0	0	0	19948	0	0	0	25114	0	0	8	128940	6.20444e-05	0	0	7210	0	0	13	30614	0.000424642	0
RGS3	NM_144488	ENST00000374140	9	1157	RGSd			rs200977038	p.Arg1157Leu	c.3470G>T	110	0.000389331	0	1	24952	4.00769e-05	0	2	35410	5.64812e-05	0	0	10348	0	0	0	19948	0	0	0	25114	0	0	102	128940	0.000791066	0	3	7210	0.000416089	0	2	30614	6.53296e-05	0
RGS3	NM_144488	ENST00000374140	9	1159	RGSd			rs1039944204	p.Cys1159Gly	c.3475T>G	1	3.98019e-06	0	0	16246	0	0	0	34564	0	0	0	10060	0	0	0	18388	0	0	0	21646	0	0	1	113594	8.80328e-06	0	0	6130	0	0	0	30616	0	0
RGS3	NM_144488	ENST00000374140	9	1161	RGSd			rs775160232	p.Asp1161Asn	c.3481G>A	7	2.4767e-05	0	1	24950	4.00802e-05	0	6	35416	0.000169415	0	0	10352	0	0	0	19944	0	0	0	25108	0	0	0	129034	0	0	0	7214	0	0	0	30616	0	0
RGS3	NM_144488	ENST00000374140	9	1164	RGSd			rs1158450052	p.Gln1164Arg	c.3491A>G	1	3.9788e-06	0	1	16250	6.15385e-05	0	0	34566	0	0	0	10064	0	0	0	18392	0	0	0	21648	0	0	0	113664	0	0	0	6132	0	0	0	30616	0	0
RGS3	NM_144488	ENST00000374140	9	1166	RGSd	Selectivity		rs1378818586	p.Arg1166Cys	c.3496C>T	2	7.95805e-06	0	0	16248	0	0	1	34568	2.89285e-05	0	0	10060	0	0	0	18390	0	0	0	21648	0	0	0	113656	0	0	0	6132	0	0	1	30616	3.26627e-05	0
RGS3	NM_144488	ENST00000374140	9	1166	RGSd	Selectivity		rs1282914425	p.Arg1166His	c.3497G>A	1	3.18735e-05	0	0	8708	0	0	0	848	0	0	0	290	0	0	0	1558	0	0	0	3474	0	0	1	15414	6.48761e-05	0	0	1082	0	0	0	0	0	0
RGS3	NM_144488	ENST00000374140	9	1167	RGSd			rs762156777	p.Ile1167Val	c.3499A>G	1	3.97858e-06	0	0	16250	0	0	0	34568	0	0	0	10064	0	0	0	18392	0	0	0	21648	0	0	1	113674	8.79709e-06	0	0	6134	0	0	0	30616	0	0
RGS3	NM_144488	ENST00000374140	9	1168	RGSd	Selectivity		rs56217951	p.Phe1168Leu	c.3504C>G	1	3.97871e-06	0	0	16248	0	0	0	34566	0	0	0	10062	0	0	0	18392	0	0	0	21648	0	0	1	113672	8.79724e-06	0	0	6134	0	0	0	30616	0	0
RGS3	NM_144488	ENST00000374140	9	1169	RGSd	Selectivity		rs758929384	p.Gly1169Arg	c.3505G>A	10	3.97883e-05	0	0	16252	0	0	3	34566	8.67905e-05	0	1	10062	9.93838e-05	0	0	18392	0	0	0	21646	0	0	3	113664	2.63936e-05	0	3	6134	0.000489077	0	0	30614	0	0
RGS3	NM_144488	ENST00000374140	9	1170	RGSd		Conserved	rs766939522	p.Leu1170Phe	c.3508C>T	1	3.97845e-06	0	0	16252	0	0	0	34564	0	0	0	10064	0	0	0	18392	0	0	0	21648	0	0	1	113684	8.79631e-06	0	0	6134	0	0	0	30616	0	0
RGS3	NM_144488	ENST00000374140	9	1171	RGSd			rs751669657	p.Met1171Thr	c.3512T>C	2	7.95735e-06	0	2	16248	0.000123092	0	0	34566	0	0	0	10064	0	0	0	18392	0	0	0	21646	0	0	0	113674	0	0	0	6134	0	0	0	30616	0	0
RGS3	NM_144488	ENST00000374140	9	1172	RGSd	Selectivity		rs755151215	p.Glu1172Gly	c.3515A>G	2	7.95969e-06	0	0	16246	0	0	0	34548	0	0	0	10060	0	0	0	18380	0	0	0	21646	0	0	0	113642	0	0	0	6130	0	0	2	30614	6.53296e-05	0
RGS3	NM_144488	ENST00000374140	9	1173	RGSd	Selectivity		rs544940942	p.Lys1173Glu	c.3517A>G	40	0.00014151	1	0	24952	0	0	0	35410	0	0	0	10348	0	0	38	19946	0.00190514	0	0	25122	0	0	0	129054	0	0	2	7218	0.000277085	1	0	30616	0	0
RGS3	NM_144488	ENST00000374140	9	1176	RGSd			rs756375591	p.Tyr1176Cys	c.3527A>G	1	3.97985e-06	0	0	16250	0	0	0	34560	0	0	0	10056	0	0	0	18390	0	0	0	21644	0	0	0	113622	0	0	0	6128	0	0	1	30616	3.26627e-05	0
RGS3	NM_144488	ENST00000374140	9	1178	RGSd		Conserved	rs1284881537	p.Arg1178Cys	c.3532C>T	1	3.98029e-06	0	0	16252	0	0	0	34560	0	0	0	10044	0	0	0	18390	0	0	0	21648	0	0	0	113602	0	0	0	6132	0	0	1	30610	3.26691e-05	0
RGS3	NM_144488	ENST00000374140	9	1178	RGSd		Conserved	rs777366932	p.Arg1178Leu	c.3533G>T	1	3.9808e-06	0	1	16252	6.15309e-05	0	0	34544	0	0	0	10046	0	0	0	18386	0	0	0	21648	0	0	0	113586	0	0	0	6132	0	0	0	30612	0	0
RGS3	NM_144488	ENST00000374140	9	1178	RGSd		Conserved	rs777366932	p.Arg1178Pro	c.3533G>C	1	3.9808e-06	0	0	16252	0	0	0	34544	0	0	0	10046	0	0	1	18386	5.43892e-05	0	0	21648	0	0	0	113586	0	0	0	6132	0	0	0	30612	0	0
RGS3	NM_144488	ENST00000374140	9	1181	RGSd	Selectivity		rs146672928	p.Arg1181Cys	c.3541C>T	25	8.85018e-05	0	16	24958	0.000641077	0	3	35386	8.47793e-05	0	0	10322	0	0	0	19948	0	0	0	25118	0	0	4	128938	3.10227e-05	0	0	7204	0	0	2	30606	6.53467e-05	0
RGS3	NM_144488	ENST00000374140	9	1181	RGSd	Selectivity		rs140250676	p.Arg1181His	c.3542G>A	27	9.55969e-05	0	13	24950	0.000521042	0	4	35388	0.000113033	0	0	10326	0	0	0	19944	0	0	6	25114	0.000238911	0	1	128918	7.75687e-06	0	1	7204	0.000138812	0	2	30592	6.53766e-05	0
RGS3	NM_144488	ENST00000374140	9	1187	RGSd			rs1236793084	p.Asp1187Tyr	c.3559G>T	1	3.99872e-06	0	0	16236	0	0	0	34382	0	0	0	9948	0	0	0	18362	0	0	0	21624	0	0	1	112938	8.85442e-06	0	0	6102	0	0	0	30488	0	0
RGS3	NM_144488	ENST00000374140	9	1190	RGSd			rs1186623933	p.Asn1190His	c.3568A>C	1	3.18837e-05	0	0	8704	0	0	0	848	0	0	0	290	0	0	0	1560	0	0	0	3474	0	0	1	15402	6.49266e-05	0	0	1086	0	0	0	0	0	0
RGS3	NM_144488	ENST00000374140	9	1194	RGSd			rs771634913	p.Met1194Thr	c.3581T>C	8	2.8828e-05	0	0	24892	0	0	7	34694	0.000201764	0	0	9880	0	0	0	19816	0	0	0	24912	0	0	0	126414	0	0	1	7094	0.000140964	0	0	29806	0	0
RGS3	NM_144488	ENST00000374140	9	1196				rs775109360	p.Pro1196Thr	c.3586C>A	1	4.10745e-06	0	1	16154	6.19042e-05	0	0	33512	0	0	0	9308	0	0	0	18216	0	0	0	21250	0	0	0	109802	0	0	0	5952	0	0	0	29266	0	0
RGS3	NM_144488	ENST00000374140	9	1197				rs768358797	p.Pro1197Leu	c.3590C>T	5	1.83302e-05	0	0	24846	0	0	0	34158	0	0	0	9436	0	0	2	19734	0.000101348	0	0	24604	0	0	2	124326	1.60867e-05	0	1	6986	0.000143143	0	0	28684	0	0

## Sheet: RGS4
Gene	GenBank	ENST	Chromosome	Position	RGSd	Selectivity	Conserved	rsID	Consequence	Transcript Consequence	Allele Count	Allele Frequency	Homozygote Count	Allele Count African	Allele Number African	Allele Frequency African	Homozygote Count African	Allele Count Latino	Allele Number Latino	Allele Frequency Latino	Homozygote Count Latino	Allele Count Ashkenazi Jewish	Allele Number Ashkenazi Jewish	Allele Frequency Ashkenazi Jewish	Homozygote Count Ashkenazi Jewish	Allele Count East Asian	Allele Number East Asian	Allele Frequency East Asian	Homozygote Count East Asian	Allele Count European (Finnish)	Allele Number European (Finnish)	Allele Frequency European (Finnish)	Homozygote Count European (Finnish)	Allele Count European (non-Finnish)	Allele Number European (non-Finnish)	Allele Frequency European (non-Finnish)	Homozygote Count European (non-Finnish)	Allele Count Other	Allele Number Other	Allele Frequency Other	Homozygote Count Other	Allele Count South Asian	Allele Number South Asian	Allele Frequency South Asian	Homozygote Count South Asian	MVs (Total)	MVs (RGSd)
RGS4	NM_001102445	ENST00000421743	1	3				rs372178408	p.Asn3Asn	c.9T>C	71	0.000261549	0	2	23432	8.53534e-05	0	3	34582	8.67503e-05	0	0	10096	0	0	1	18892	5.29325e-05	0	0	24492	0	0	19	124174	0.000153011	0	2	6918	0.000289101	0	44	28874	0.00152386	0	327	53
RGS4	NM_001102445	ENST00000421743	1	11				rs1463486798	p.Arg11Arg	c.31A>C	1	3.18613e-05	0	0	8710	0	0	0	848	0	0	0	290	0	0	0	1558	0	0	0	3474	0	0	1	15420	6.48508e-05	0	0	1086	0	0	0	0	0	0
RGS4	NM_001102445	ENST00000421743	1	12				rs1458218041	p.Lys12Lys	c.36A>G	1	4.1812e-06	0	0	14658	0	0	1	33632	2.97336e-05	0	0	9794	0	0	0	17310	0	0	0	20992	0	0	0	108276	0	0	0	5798	0	0	0	28706	0	0
RGS4	NM_001102445	ENST00000421743	1	18				rs1167784342	p.Leu18Leu	c.54C>T	1	4.29232e-06	0	0	14222	0	0	0	33040	0	0	0	9626	0	0	0	16870	0	0	0	20666	0	0	1	104894	9.53343e-06	0	0	5666	0	0	0	27990	0	0
RGS4	NM_001102445	ENST00000421743	1	22				rs1291492381	p.Gly22Gly	c.66A>G	1	6.49857e-06	0	0	7886	0	0	0	24540	0	0	0	8398	0	0	0	11316	0	0	0	15270	0	0	1	59568	1.67875e-05	0	0	4302	0	0	0	22600	0	0
RGS4	NM_001102445	ENST00000421743	1	24				rs1332665641	p.Ala24Ala	c.72A>G	2	1.29443e-05	0	0	7892	0	0	2	24696	8.09848e-05	0	0	8458	0	0	0	11316	0	0	0	15300	0	0	0	59774	0	0	0	4328	0	0	0	22744	0	0
RGS4	NM_001102445	ENST00000421743	1	27				rs557218166	p.Asp27Asp	c.81C>T	27	0.00014484	0	1	16686	5.99305e-05	0	7	25592	0.000273523	0	0	8770	0	0	0	12884	0	0	0	18794	0	0	18	75474	0.000238493	0	1	5424	0.000184366	0	0	22788	0	0
RGS4	NM_001102445	ENST00000421743	1	28				rs1213334960	p.Arg28Arg	c.82A>C	1	6.4472e-06	0	0	8006	0	0	0	24750	0	0	0	8490	0	0	1	11330	8.82613e-05	0	0	15328	0	0	0	60070	0	0	0	4340	0	0	0	22792	0	0
RGS4	NM_001102445	ENST00000421743	1	32				rs766103822	p.Thr32Thr	c.96T>C	1	6.42955e-06	0	0	8066	0	0	0	24786	0	0	1	8512	0.000117481	0	0	11344	0	0	0	15348	0	0	0	60312	0	0	0	4362	0	0	0	22802	0	0
RGS4	NM_001102445	ENST00000421743	1	36				rs1415029173	p.Ser36Ser	c.108G>A	1	6.41799e-06	0	0	8116	0	0	1	24796	4.03291e-05	0	0	8522	0	0	0	11358	0	0	0	15368	0	0	0	60462	0	0	0	4368	0	0	0	22822	0	0
RGS4	NM_001102445	ENST00000421743	1	38				rs1164366589	p.Asp38Asp	c.114T>C	1	6.41157e-06	0	0	8130	0	0	0	24800	0	0	0	8528	0	0	0	11364	0	0	0	15382	0	0	0	60558	0	0	0	4384	0	0	1	22822	4.38174e-05	0
RGS4	NM_001102445	ENST00000421743	1	50				rs147943921	p.Thr50Thr	c.150C>A	1	6.23745e-06	0	0	8756	0	0	0	25026	0	0	0	8676	0	0	0	11544	0	0	0	15788	0	0	1	62800	1.59236e-05	0	0	4560	0	0	0	23172	0	0
RGS4	NM_001102445	ENST00000421743	1	50				rs147943921	p.Thr50Thr	c.150C>G	1	3.18918e-05	0	0	8700	0	0	0	848	0	0	0	290	0	0	0	1548	0	0	0	3470	0	0	1	15412	6.48845e-05	0	0	1088	0	0	0	0	0	0
RGS4	NM_001102445	ENST00000421743	1	50				rs147943921	p.Thr50Thr	c.150C>T	55	0.00028694	0	48	17456	0.00274977	0	5	25874	0.000193244	0	0	8966	0	0	0	13092	0	0	0	19258	0	0	1	78212	1.27858e-05	0	0	5648	0	0	1	23172	4.31555e-05	0
RGS4	NM_001102445	ENST00000421743	1	57				rs768772021	p.Arg57Arg	c.171A>G	1	5.6934e-06	0	0	10778	0	0	0	26238	0	0	0	9090	0	0	0	12434	0	0	0	17098	0	0	0	70746	0	0	1	4858	0.000205846	0	0	24400	0	0
RGS4	NM_001102445	ENST00000421743	1	66				rs773326724	p.Phe66Phe	c.198T>C	1	4.5785e-06	0	0	14574	0	0	0	30946	0	0	0	9598	0	0	0	15712	0	0	0	19952	0	0	0	94470	0	0	0	5560	0	0	1	27600	3.62319e-05	0
RGS4	NM_001102445	ENST00000421743	1	70				rs1396716560	p.Glu70Glu	c.210G>A	1	4.27859e-06	0	0	15522	0	0	0	32742	0	0	0	9764	0	0	1	16828	5.94248e-05	0	0	20692	0	0	0	103568	0	0	0	5802	0	0	0	28804	0	0
RGS4	NM_001102445	ENST00000421743	1	77				rs759172375	p.Arg77Arg	c.229C>A	1	4.05795e-06	0	0	16106	0	0	0	34062	0	0	0	9934	0	0	0	17936	0	0	0	21368	0	0	1	111068	9.00349e-06	0	0	6036	0	0	0	29920	0	0
RGS4	NM_001102445	ENST00000421743	1	79				rs760144424	p.His79His	c.237C>T	6	2.14229e-05	0	0	24894	0	0	0	35090	0	0	0	10288	0	0	0	19660	0	0	0	24960	0	0	5	127814	3.91193e-05	0	1	7156	0.000139743	0	0	30212	0	0
RGS4	NM_001102445	ENST00000421743	1	85				rs780337696	p.Ile85Ile	c.255T>C	2	7.99009e-06	0	0	16244	0	0	0	34382	0	0	0	10052	0	0	0	18236	0	0	0	21596	0	0	2	113164	1.76735e-05	0	0	6094	0	0	0	30542	0	0
RGS4	NM_001102445	ENST00000421743	1	88				rs11544156	p.Leu88Leu	c.264G>A	2	7.98703e-06	0	0	16246	0	0	0	34402	0	0	0	10056	0	0	0	18254	0	0	0	21608	0	0	0	113176	0	0	0	6100	0	0	2	30564	6.54365e-05	0
RGS4	NM_001102445	ENST00000421743	1	99				rs1448786944	p.Cys99Cys	c.297C>T	2	7.09134e-06	0	1	24962	4.00609e-05	0	0	35300	0	0	0	10348	0	0	0	19862	0	0	0	25094	0	0	1	128672	7.7717e-06	0	0	7192	0	0	0	30604	0	0
RGS4	NM_001102445	ENST00000421743	1	106				rs373996473	p.Pro106Pro	c.318G>A	1	3.99208e-06	0	0	16246	0	0	0	34446	0	0	0	10046	0	0	0	18308	0	0	0	21582	0	0	0	113186	0	0	0	6090	0	0	1	30592	3.26883e-05	0
RGS4	NM_001102445	ENST00000421743	1	106				rs373996473	p.Pro106Pro	c.318G>T	1	3.99208e-06	0	0	16246	0	0	0	34446	0	0	0	10046	0	0	0	18308	0	0	0	21582	0	0	1	113186	8.83501e-06	0	0	6090	0	0	0	30592	0	0
RGS4	NM_001102445	ENST00000421743	1	109				rs771008986	p.Cys109Cys	c.327C>T	1	3.99374e-06	0	0	16242	0	0	0	34422	0	0	0	10040	0	0	0	18302	0	0	0	21566	0	0	1	113150	8.83783e-06	0	0	6084	0	0	0	30586	0	0
RGS4	NM_001102445	ENST00000421743	1	110				rs1259313231	p.Leu110Leu	c.328T>C	1	3.9932e-06	0	0	16242	0	0	0	34420	0	0	0	10046	0	0	0	18302	0	0	0	21568	0	0	1	113174	8.83595e-06	0	0	6086	0	0	0	30588	0	0
RGS4	NM_001102445	ENST00000421743	1	113					p.Ala113Ala	c.339A>G	1	4.00231e-06	0	0	16154	0	0	0	34416	0	0	0	10052	0	0	0	18208	0	0	0	21514	0	0	0	112858	0	0	1	6076	0.000164582	0	0	30578	0	0
RGS4	NM_001102445	ENST00000421743	1	115				rs201651024	p.Asp115Asp	c.345T>C	45	0.000159914	0	0	24882	0	0	45	35280	0.00127551	0	0	10340	0	0	0	19786	0	0	0	25000	0	0	0	128360	0	0	0	7166	0	0	0	30588	0	0
RGS4	NM_001102445	ENST00000421743	1	118				rs754187105	p.His118His	c.354T>C	13	4.61595e-05	0	0	24914	0	0	0	35298	0	0	0	10340	0	0	0	19804	0	0	0	25036	0	0	12	128472	9.34056e-05	0	1	7174	0.000139392	0	0	30594	0	0
RGS4	NM_001102445	ENST00000421743	1	119				rs746584678	p.Arg119Arg	c.357G>A	4	1.59826e-05	0	0	16208	0	0	4	34460	0.000116077	0	0	10054	0	0	0	18248	0	0	0	21560	0	0	0	113046	0	0	0	6088	0	0	0	30608	0	0
RGS4	NM_001102445	ENST00000421743	1	124				rs761350506	p.Leu124Leu	c.372G>T	1	3.99342e-06	0	0	16220	0	0	0	34458	0	0	0	10056	0	0	0	18264	0	0	0	21590	0	0	0	113124	0	0	0	6092	0	0	1	30608	3.26712e-05	0
RGS4	NM_001102445	ENST00000421743	1	124				rs761350506	p.Leu124Leu	c.372G>A	1	3.99342e-06	0	0	16220	0	0	1	34458	2.90208e-05	0	0	10056	0	0	0	18264	0	0	0	21590	0	0	0	113124	0	0	0	6092	0	0	0	30608	0	0
RGS4	NM_001102445	ENST00000421743	1	127				rs1424315438	p.Ser127Ser	c.381T>C	1	3.99163e-06	0	0	16228	0	0	0	34478	0	0	0	10056	0	0	0	18276	0	0	0	21602	0	0	0	113178	0	0	1	6098	0.000163988	0	0	30608	0	0
RGS4	NM_001102445	ENST00000421743	1	129				rs1378256055	p.Ser129Ser	c.387C>G	1	3.99125e-06	0	0	16230	0	0	0	34490	0	0	0	10058	0	0	0	18264	0	0	0	21610	0	0	1	113188	8.83486e-06	0	0	6100	0	0	0	30608	0	0
RGS4	NM_001102445	ENST00000421743	1	131				rs1362029551	p.Glu131Glu	c.393A>G	1	3.99154e-06	0	0	16232	0	0	1	34486	2.89973e-05	0	0	10058	0	0	0	18270	0	0	0	21618	0	0	0	113156	0	0	0	6102	0	0	0	30608	0	0
RGS4	NM_001102445	ENST00000421743	1	135				rs753123481	p.Ser135Ser	c.405C>T	19	7.58459e-05	0	0	16232	0	0	18	34482	0.000522011	0	0	10058	0	0	1	18268	5.47405e-05	0	0	21618	0	0	0	113146	0	0	0	6098	0	0	0	30606	0	0
RGS4	NM_001102445	ENST00000421743	1	137				rs1466153386	p.Asn137Asn	c.411C>T	1	3.99288e-06	0	0	16232	0	0	0	34462	0	0	0	10058	0	0	1	18264	5.47525e-05	0	0	21612	0	0	0	113122	0	0	0	6094	0	0	0	30602	0	0
RGS4	NM_001102445	ENST00000421743	1	141	RGSd			rs1376660865	p.Lys141Lys	c.423A>G	1	3.99412e-06	0	0	16232	0	0	1	34436	2.90394e-05	0	0	10054	0	0	0	18252	0	0	0	21614	0	0	0	113090	0	0	0	6094	0	0	0	30596	0	0
RGS4	NM_001102445	ENST00000421743	1	148	RGSd			rs768131750	p.Val148Val	c.444G>A	1	4.00122e-06	0	1	16236	6.15915e-05	0	0	34352	0	0	0	10046	0	0	0	18252	0	0	0	21604	0	0	0	112844	0	0	0	6076	0	0	0	30514	0	0
RGS4	NM_001102445	ENST00000421743	1	160	RGSd			rs1400289921	p.Leu160Leu	c.480G>T	1	3.99288e-06	0	0	16238	0	0	0	34446	0	0	0	10054	0	0	0	18302	0	0	0	21618	0	0	1	113088	8.84267e-06	0	0	6094	0	0	0	30606	0	0
RGS4	NM_001102445	ENST00000421743	1	166	RGSd			rs1436146691	p.His166His	c.498T>C	3	1.19811e-05	0	0	16240	0	0	0	34418	0	0	0	10056	0	0	0	18292	0	0	0	21612	0	0	0	113090	0	0	0	6102	0	0	3	30584	9.80905e-05	0
RGS4	NM_001102445	ENST00000421743	1	173	RGSd			rs1160136868	p.Phe173Phe	c.519C>T	1	3.18532e-05	0	0	8712	0	0	0	848	0	0	0	290	0	0	0	1558	0	0	0	3476	0	0	1	15422	6.48424e-05	0	0	1088	0	0	0	0	0	0
RGS4	NM_001102445	ENST00000421743	1	178	RGSd			rs777526265	p.Lys178Lys	c.534G>A	5	2.14871e-05	0	0	15822	0	0	4	29510	0.000135547	0	0	8958	0	0	0	17308	0	0	0	21040	0	0	0	108214	0	0	0	5586	0	0	1	26260	3.80807e-05	0
RGS4	NM_001102445	ENST00000421743	1	187	RGSd			rs770426247	p.Asp187Asp	c.561C>T	1	4.06911e-06	0	0	16094	0	0	0	33080	0	0	0	9848	0	0	0	18002	0	0	0	21502	0	0	0	112066	0	0	0	5928	0	0	1	29234	3.42067e-05	0
RGS4	NM_001102445	ENST00000421743	1	188	RGSd			rs181490889	p.Phe188Phe	c.564C>T	2	8.13405e-06	0	0	16096	0	0	0	33076	0	0	0	9844	0	0	0	18012	0	0	0	21516	0	0	2	112108	1.78399e-05	0	0	5946	0	0	0	29282	0	0
RGS4	NM_001102445	ENST00000421743	1	191	RGSd			rs370780643	p.Ser191Ser	c.573C>T	10	4.01571e-05	0	0	16176	0	0	0	33978	0	0	0	9994	0	0	0	18234	0	0	0	21566	0	0	9	112848	7.97533e-05	0	1	6054	0.00016518	0	0	30172	0	0
RGS4	NM_001102445	ENST00000421743	1	194	RGSd			rs1178390357	p.Glu194Glu	c.582G>A	1	4.00529e-06	0	1	16190	6.17665e-05	0	0	34126	0	0	0	10010	0	0	0	18282	0	0	0	21578	0	0	0	113046	0	0	0	6066	0	0	0	30372	0	0
RGS4	NM_001102445	ENST00000421743	1	204	RGSd			rs773433866	p.Leu204Leu	c.610C>T	1	4.00937e-06	0	0	16188	0	0	0	34056	0	0	0	10016	0	0	0	18230	0	0	0	21566	0	0	1	112950	8.85347e-06	0	0	6058	0	0	0	30352	0	0
RGS4	NM_001102445	ENST00000421743	1	212	RGSd			rs1240760556	p.Tyr212Tyr	c.636T>C	1	4.0592e-06	0	0	16136	0	0	0	33250	0	0	0	9858	0	0	0	18028	0	0	0	21450	0	0	0	112104	0	0	0	5974	0	0	1	29554	3.38364e-05	0
RGS4	NM_001102445	ENST00000421743	1	213	RGSd			rs1455973777	p.Asn213Asn	c.639T>C	1	3.18634e-05	0	0	8710	0	0	0	848	0	0	0	290	0	0	0	1558	0	0	0	3472	0	0	1	15418	6.48593e-05	0	0	1088	0	0	0	0	0	0
RGS4	NM_001102445	ENST00000421743	1	215	RGSd			rs751649661	p.Phe215Phe	c.645C>T	1	4.18211e-06	0	0	15988	0	0	0	31212	0	0	0	9382	0	0	0	17662	0	0	0	21234	0	0	1	110116	9.08133e-06	0	0	5752	0	0	0	27768	0	0
RGS4	NM_001102445	ENST00000421743	1	217	RGSd			rs1203709481	p.Ser217Ser	c.651A>G	1	4.33159e-06	0	0	15854	0	0	0	28652	0	0	0	8806	0	0	0	17156	0	0	0	20990	0	0	1	107882	9.26939e-06	0	0	5534	0	0	0	25988	0	0
RGS4	NM_001102445	ENST00000421743	1	253	RGSd				p.Ile253Ile	c.759T>A	1	3.97858e-06	0	0	16250	0	0	0	34590	0	0	0	10078	0	0	0	18392	0	0	0	21648	0	0	1	113636	8.80003e-06	0	0	6136	0	0	0	30616	0	0
RGS4	NM_001102445	ENST00000421743	1	269	RGSd			rs778183516	p.Arg269Arg	c.805C>A	5	1.98924e-05	0	0	16250	0	0	4	34568	0.000115714	0	0	10078	0	0	0	18388	0	0	0	21648	0	0	1	113668	8.79755e-06	0	0	6136	0	0	0	30616	0	0
RGS4	NM_001102445	ENST00000421743	1	277	RGSd			rs752168365	p.Pro277Pro	c.831G>A	14	4.9526e-05	0	2	24958	8.01346e-05	0	1	35410	2.82406e-05	0	0	10360	0	0	1	19938	5.01555e-05	0	2	25124	7.96052e-05	0	5	129052	3.87441e-05	0	0	7222	0	0	3	30616	9.7988e-05	0
RGS4	NM_001102445	ENST00000421743	1	278	RGSd			rs112689842	p.Ser278Ser	c.834C>T	2	7.95862e-06	0	1	16250	6.15385e-05	0	0	34564	0	0	0	10074	0	0	0	18382	0	0	0	21648	0	0	1	113632	8.80034e-06	0	0	6134	0	0	0	30616	0	0
RGS4	NM_001102445	ENST00000421743	1	296				rs757573706	p.Ser296Ser	c.888C>T	1	3.98425e-06	0	1	16250	6.15385e-05	0	0	34498	0	0	0	10068	0	0	0	18362	0	0	0	21626	0	0	0	113450	0	0	0	6122	0	0	0	30612	0	0

## Sheet: RGS5
Gene	GenBank	ENST	Chromosome	Position	RGSd	Selectivity	Conserved	rsID	Consequence	Transcript Consequence	Allele Count	Allele Frequency	Homozygote Count	Allele Count African	Allele Number African	Allele Frequency African	Homozygote Count African	Allele Count Latino	Allele Number Latino	Allele Frequency Latino	Homozygote Count Latino	Allele Count Ashkenazi Jewish	Allele Number Ashkenazi Jewish	Allele Frequency Ashkenazi Jewish	Homozygote Count Ashkenazi Jewish	Allele Count East Asian	Allele Number East Asian	Allele Frequency East Asian	Homozygote Count East Asian	Allele Count European (Finnish)	Allele Number European (Finnish)	Allele Frequency European (Finnish)	Homozygote Count European (Finnish)	Allele Count European (non-Finnish)	Allele Number European (non-Finnish)	Allele Frequency European (non-Finnish)	Homozygote Count European (non-Finnish)	Allele Count Other	Allele Number Other	Allele Frequency Other	Homozygote Count Other	Allele Count South Asian	Allele Number South Asian	Allele Frequency South Asian	Homozygote Count South Asian	MVs (Total)	MVs (RGSd)
RGS5	NM_001254749	ENST00000530507	1	3				rs775200751	p.Ala3Thr	c.7G>A	84	0.000473966	0	8	15492	0.000516396	0	4	24178	0.00016544	0	0	8562	0	0	0	12128	0	0	0	20166	0	0	62	69692	0.000889629	0	2	5276	0.000379075	0	8	21734	0.000368087	0	939	634
RGS5	NM_001254749	ENST00000530507	1	4				rs754269659	p.Gly4Glu	c.11G>A	1	3.9847e-06	0	0	16236	0	0	0	34398	0	0	0	10068	0	0	0	18388	0	0	0	21636	0	0	1	113522	8.80887e-06	0	0	6130	0	0	0	30582	0	0
RGS5	NM_001254749	ENST00000530507	1	4				rs1379182638	p.Arg4Lys	c.11G>A	1	6.85213e-06	0	0	6802	0	0	0	23284	0	0	0	8298	0	0	0	10560	0	0	0	16718	0	0	0	54334	0	0	1	4182	0.00023912	0	0	21762	0	0
RGS5	NM_001254749	ENST00000530507	1	6				rs1439478729	p.Ala6Val	c.17C>T	1	3.9854e-06	0	0	16236	0	0	0	34396	0	0	0	10066	0	0	0	18386	0	0	0	21638	0	0	1	113484	8.81181e-06	0	0	6132	0	0	0	30578	0	0
RGS5	NM_001254749	ENST00000530507	1	7				rs778098929	p.Ala7Pro	c.19G>C	1	3.98619e-06	0	0	16240	0	0	0	34396	0	0	0	10066	0	0	0	18386	0	0	0	21640	0	0	1	113422	8.81663e-06	0	0	6130	0	0	0	30586	0	0
RGS5	NM_001254749	ENST00000530507	1	8				rs1266774225	p.Gln8Arg	c.23A>G	1	6.86511e-06	0	0	6846	0	0	0	23180	0	0	0	8254	0	0	0	10550	0	0	1	16736	5.97514e-05	0	0	54288	0	0	0	4190	0	0	0	21620	0	0
RGS5	NM_001254749	ENST00000530507	1	14				rs1161225071	p.Glu14Gly	c.41A>G	1	3.98991e-06	0	0	16242	0	0	0	34368	0	0	0	10064	0	0	0	18388	0	0	0	21632	0	0	0	113228	0	0	1	6128	0.000163185	0	0	30582	0	0
RGS5	NM_001254749	ENST00000530507	1	14				rs762320638	p.Glu14Lys	c.40G>A	1	3.99036e-06	0	0	16242	0	0	0	34376	0	0	0	10066	0	0	0	18388	0	0	0	21630	0	0	1	113194	8.83439e-06	0	0	6126	0	0	0	30582	0	0
RGS5	NM_001254749	ENST00000530507	1	16				rs1276294311	p.Ala16Val	c.47C>T	1	3.98235e-06	0	0	16250	0	0	0	34562	0	0	0	10072	0	0	0	18392	0	0	0	21622	0	0	1	113500	8.81057e-06	0	0	6118	0	0	0	30592	0	0
RGS5	NM_001254749	ENST00000530507	1	16				rs753504362	p.Ala16Thr	c.46G>A	1	3.98254e-06	0	0	16254	0	0	0	34564	0	0	0	10074	0	0	0	18390	0	0	0	21620	0	0	0	113488	0	0	0	6118	0	0	1	30588	3.26926e-05	0
RGS5	NM_001254749	ENST00000530507	1	16				rs1195477435	p.His16Gln	c.48C>G	2	1.37323e-05	0	2	6826	0.000292997	0	0	23314	0	0	0	8252	0	0	0	10572	0	0	0	16736	0	0	0	54230	0	0	0	4216	0	0	0	21496	0	0
RGS5	NM_001254749	ENST00000530507	1	16				rs1273939853	p.His16Tyr	c.46C>T	2	1.37472e-05	0	0	6824	0	0	0	23276	0	0	0	8244	0	0	2	10574	0.000189143	0	0	16732	0	0	0	54172	0	0	0	4222	0	0	0	21440	0	0
RGS5	NM_001254749	ENST00000530507	1	17				rs1337801918	p.Ser17Arg	c.49A>C	4	0.000127372	0	0	8716	0	0	0	846	0	0	0	290	0	0	0	1558	0	0	0	3476	0	0	4	15430	0.000259235	0	0	1088	0	0	0	0	0	0
RGS5	NM_001254749	ENST00000530507	1	18				rs760440634	p.Glu18Gly	c.53A>G	11	3.89392e-05	0	0	24960	0	0	0	35388	0	0	0	10364	0	0	11	19948	0.000551434	0	0	25100	0	0	0	128924	0	0	0	7216	0	0	0	30592	0	0
RGS5	NM_001254749	ENST00000530507	1	18				rs762671013	p.Ala18Thr	c.52G>A	1	6.92569e-06	0	0	6784	0	0	1	22904	4.36605e-05	0	0	8188	0	0	0	10510	0	0	0	16696	0	0	0	53928	0	0	0	4172	0	0	0	21208	0	0
RGS5	NM_001254749	ENST00000530507	1	19				rs1270633977	p.Ile19Thr	c.56T>C	2	7.07704e-06	0	2	24964	8.01154e-05	0	0	35432	0	0	0	10364	0	0	0	19948	0	0	0	25108	0	0	0	128974	0	0	0	7212	0	0	0	30602	0	0
RGS5	NM_001254749	ENST00000530507	1	19				rs772699704	p.His19Arg	c.56A>G	4	2.78874e-05	0	0	6756	0	0	0	22628	0	0	0	8138	0	0	0	10450	0	0	0	16688	0	0	0	53700	0	0	0	4148	0	0	4	20926	0.00019115	0
RGS5	NM_001254749	ENST00000530507	1	21				rs775325062	p.Ile21Phe	c.61A>T	1	3.98064e-06	0	0	16254	0	0	0	34586	0	0	0	10076	0	0	1	18390	5.43774e-05	0	0	21640	0	0	0	113538	0	0	0	6128	0	0	0	30604	0	0
RGS5	NM_001254749	ENST00000530507	1	21				rs1281994547	p.His21Leu	c.62A>T	1	7.28778e-06	0	0	6616	0	0	0	20598	0	0	0	7850	0	0	1	10054	9.94629e-05	0	0	16548	0	0	0	52110	0	0	0	3950	0	0	0	19490	0	0
RGS5	NM_001254749	ENST00000530507	1	21				rs1345430401	p.His21Tyr	c.61C>T	3	2.16419e-05	0	0	6600	0	0	0	21052	0	0	0	7942	0	0	0	10156	0	0	3	16568	0.000181072	0	0	52456	0	0	0	3994	0	0	0	19852	0	0
RGS5	NM_001254749	ENST00000530507	1	22				rs1346060751	p.Lys22Asn	c.66G>C	1	3.98042e-06	0	1	16254	6.15233e-05	0	0	34588	0	0	0	10072	0	0	0	18390	0	0	0	21640	0	0	0	113554	0	0	0	6126	0	0	0	30606	0	0
RGS5	NM_001254749	ENST00000530507	1	22				rs759730341	p.Ile22Asn	c.65T>A	1	7.30204e-06	0	0	6594	0	0	1	20518	4.87377e-05	0	0	7852	0	0	0	10050	0	0	0	16544	0	0	0	52040	0	0	0	3946	0	0	0	19404	0	0
RGS5	NM_001254749	ENST00000530507	1	23				rs748001862	p.Asn23Ser	c.68A>G	2	1.45311e-05	0	0	6590	0	0	0	20728	0	0	0	7890	0	0	1	10080	9.92063e-05	0	0	16530	0	0	0	52210	0	0	0	3988	0	0	1	19620	5.09684e-05	0
RGS5	NM_001254749	ENST00000530507	1	26				rs1179422541	p.Tyr26His	c.76T>C	1	3.18573e-05	0	0	8706	0	0	0	848	0	0	0	290	0	0	0	1558	0	0	0	3474	0	0	1	15430	6.48088e-05	0	0	1084	0	0	0	0	0	0
RGS5	NM_001254749	ENST00000530507	1	27				rs187622569	p.Glu27Val	c.80A>T	7	3.88928e-05	0	0	15466	0	0	0	25284	0	0	0	8650	0	0	0	12324	0	0	0	20264	0	0	7	70218	9.96895e-05	0	0	5382	0	0	0	22394	0	0
RGS5	NM_001254749	ENST00000530507	1	27				rs763531267	p.Glu27Lys	c.79G>A	4	2.22207e-05	0	1	15470	6.46412e-05	0	0	25294	0	0	0	8656	0	0	0	12328	0	0	0	20264	0	0	3	70224	4.27204e-05	0	0	5380	0	0	0	22396	0	0
RGS5	NM_001254749	ENST00000530507	1	28				rs1282619058	p.Gln28Arg	c.83A>G	1	3.97959e-06	0	0	16256	0	0	1	34590	2.89101e-05	0	0	10072	0	0	0	18392	0	0	0	21640	0	0	0	113598	0	0	0	6130	0	0	0	30604	0	0
RGS5	NM_001254749	ENST00000530507	1	29				rs778961275	p.Lys29Asn	c.87G>T	3	2.018e-05	0	0	6756	0	0	0	24444	0	0	0	8368	0	0	0	10774	0	0	0	16788	0	0	0	54810	0	0	0	4294	0	0	3	22428	0.000133761	0
RGS5	NM_001254749	ENST00000530507	1	29				rs913772702	p.Lys29Arg	c.86A>G	1	3.18431e-05	0	0	8712	0	0	0	848	0	0	0	290	0	0	0	1560	0	0	0	3476	0	0	1	15430	6.48088e-05	0	0	1088	0	0	0	0	0	0
RGS5	NM_001254749	ENST00000530507	1	30				rs1444249044	p.Ser30Arg	c.90T>A	1	6.72414e-06	0	0	6756	0	0	0	24466	0	0	0	8368	0	0	0	10770	0	0	0	16792	0	0	0	54828	0	0	0	4298	0	0	1	22440	4.45633e-05	0
RGS5	NM_001254749	ENST00000530507	1	30				rs1484397576	p.Ser30Gly	c.88A>G	1	3.1839e-05	0	0	8714	0	0	0	848	0	0	0	290	0	0	0	1560	0	0	0	3476	0	0	1	15432	6.48004e-05	0	0	1088	0	0	0	0	0	0
RGS5	NM_001254749	ENST00000530507	1	31				rs759505895	p.Asp31Ala	c.92A>C	8	3.18327e-05	0	0	16254	0	0	0	34590	0	0	0	10078	0	0	8	18392	0.000434972	0	0	21642	0	0	0	113620	0	0	0	6132	0	0	0	30606	0	0
RGS5	NM_001254749	ENST00000530507	1	33				rs999794069	p.Met33Ile	c.99G>A	2	1.34468e-05	0	0	6756	0	0	1	24476	4.08563e-05	0	0	8370	0	0	0	10770	0	0	0	16794	0	0	1	54820	1.82415e-05	0	0	4298	0	0	0	22450	0	0
RGS5	NM_001254749	ENST00000530507	1	33				rs1383696180	p.Met33Thr	c.98T>C	1	6.72269e-06	0	0	6756	0	0	0	24474	0	0	1	8370	0.000119474	0	0	10770	0	0	0	16792	0	0	0	54834	0	0	0	4298	0	0	0	22456	0	0
RGS5	NM_001254749	ENST00000530507	1	34				rs1300065405	p.Gly34Cys	c.100G>T	1	3.97956e-06	0	0	16254	0	0	0	34592	0	0	0	10076	0	0	0	18392	0	0	0	21644	0	0	1	113588	8.80375e-06	0	0	6130	0	0	0	30608	0	0
RGS5	NM_001254749	ENST00000530507	1	38				rs1462700441	p.Ile38Phe	c.112A>T	1	3.97912e-06	0	0	16256	0	0	0	34592	0	0	0	10074	0	0	0	18394	0	0	0	21642	0	0	1	113614	8.80173e-06	0	0	6132	0	0	0	30608	0	0
RGS5	NM_001254749	ENST00000530507	1	39				rs774429422	p.Pro39Leu	c.116C>T	7	2.47639e-05	0	1	24962	4.00609e-05	0	3	35438	8.46549e-05	0	0	10366	0	0	0	19952	0	0	0	25116	0	0	1	129014	7.7511e-06	0	0	7214	0	0	2	30608	6.53424e-05	0
RGS5	NM_001254749	ENST00000530507	1	41				rs374711151	p.Asn41Ser	c.122A>G	1	3.97972e-06	0	0	16256	0	0	0	34586	0	0	0	10076	0	0	0	18392	0	0	0	21640	0	0	1	113600	8.80282e-06	0	0	6128	0	0	0	30596	0	0
RGS5	NM_001254749	ENST00000530507	1	41				rs35968905	p.Asn41Asp	c.121A>G	1	3.97959e-06	0	1	16256	6.15157e-05	0	0	34586	0	0	0	10076	0	0	0	18392	0	0	0	21638	0	0	0	113602	0	0	0	6130	0	0	0	30602	0	0
RGS5	NM_001254749	ENST00000530507	1	41				rs35968905	p.Asn41His	c.121A>C	128	0.000452834	0	112	24964	0.00448646	0	8	35434	0.000225772	0	0	10366	0	0	0	19952	0	0	0	25114	0	0	2	129020	1.55015e-05	0	3	7212	0.000415973	0	3	30602	9.80328e-05	0
RGS5	NM_001254749	ENST00000530507	1	42				rs1474045884	p.Glu42Gln	c.124G>C	1	3.18695e-05	0	0	8706	0	0	0	846	0	0	0	290	0	0	1	1560	0.000641026	0	0	3476	0	0	0	15418	0	0	0	1082	0	0	0	0	0	0
RGS5	NM_001254749	ENST00000530507	1	44				rs759477959	p.Pro44Ser	c.130C>T	2	7.96026e-06	0	0	16256	0	0	0	34574	0	0	0	10076	0	0	0	18390	0	0	0	21638	0	0	2	113588	1.76075e-05	0	0	6126	0	0	0	30600	0	0
RGS5	NM_001254749	ENST00000530507	1	47	RGSd			rs1253367758	p.Pro47Thr	c.139C>A	1	3.98089e-06	0	0	16256	0	0	0	34560	0	0	0	10078	0	0	0	18386	0	0	0	21636	0	0	0	113572	0	0	0	6126	0	0	1	30586	3.26947e-05	0
RGS5	NM_001254749	ENST00000530507	1	49	RGSd			rs1187670218	p.Lys49Thr	c.146A>C	1	3.18613e-05	0	0	8712	0	0	0	848	0	0	0	290	0	0	0	1560	0	0	0	3476	0	0	1	15414	6.48761e-05	0	0	1086	0	0	0	0	0	0
RGS5	NM_001254749	ENST00000530507	1	53	RGSd			rs747544052	p.Thr53Ser	c.158C>G	2	7.96572e-06	0	0	16248	0	0	1	34560	2.89352e-05	0	0	10064	0	0	0	18372	0	0	0	21642	0	0	1	113454	8.81414e-06	0	0	6128	0	0	0	30608	0	0
RGS5	NM_001254749	ENST00000530507	1	54	RGSd			rs1239832135	p.Ser54Leu	c.161C>T	2	7.96616e-06	0	0	16250	0	0	0	34564	0	0	0	10062	0	0	0	18372	0	0	0	21636	0	0	2	113444	1.76298e-05	0	0	6128	0	0	0	30606	0	0
RGS5	NM_001254749	ENST00000530507	1	56	RGSd			rs777324995	p.Asp56Glu	c.168C>A	1	3.98295e-06	0	0	16250	0	0	0	34570	0	0	0	10064	0	0	0	18374	0	0	0	21640	0	0	0	113436	0	0	0	6126	0	0	1	30610	3.26691e-05	0
RGS5	NM_001254749	ENST00000530507	1	56	RGSd			rs748874557	p.Asp56His	c.166G>C	2	7.0808e-06	0	1	24954	4.00737e-05	0	0	35410	0	0	0	10352	0	0	0	19930	0	0	0	25116	0	0	0	128872	0	0	0	7210	0	0	1	30610	3.26691e-05	0
RGS5	NM_001254749	ENST00000530507	1	57	RGSd			rs755737266	p.Glu57Lys	c.169G>A	58	0.000231002	0	0	16250	0	0	0	34570	0	0	0	10064	0	0	0	18372	0	0	5	21640	0.000231054	0	1	113444	8.81492e-06	0	0	6128	0	0	52	30612	0.00169868	0
RGS5	NM_001254749	ENST00000530507	1	58	RGSd			rs752330335	p.Ala58Gly	c.173C>G	1	3.98305e-06	0	0	16252	0	0	0	34572	0	0	0	10064	0	0	0	18368	0	0	0	21638	0	0	1	113428	8.81617e-06	0	0	6130	0	0	0	30612	0	0
RGS5	NM_001254749	ENST00000530507	1	62	RGSd			rs754717880	p.Arg62His	c.185G>A	5	1.77044e-05	1	0	24956	0	0	2	35410	5.64812e-05	0	0	10346	0	0	0	19928	0	0	0	25110	0	0	3	128834	2.32858e-05	1	0	7220	0	0	0	30612	0	0
RGS5	NM_001254749	ENST00000530507	1	62	RGSd			rs767246365	p.Arg62Cys	c.184C>T	10	3.54083e-05	0	1	24960	4.00641e-05	0	0	35416	0	0	0	10348	0	0	3	19930	0.000150527	0	0	25104	0	0	1	128836	7.76181e-06	0	1	7216	0.000138581	0	4	30610	0.000130676	0
RGS5	NM_001254749	ENST00000530507	1	64	RGSd			rs1324830436	p.Ser64Tyr	c.191C>A	1	3.18715e-05	0	0	8702	0	0	0	846	0	0	0	290	0	0	0	1558	0	0	0	3476	0	0	1	15416	6.48677e-05	0	0	1088	0	0	0	0	0	0
RGS5	NM_001254749	ENST00000530507	1	65	RGSd			rs369125258	p.Leu65Pro	c.194T>C	2	7.96743e-06	0	0	16250	0	0	0	34570	0	0	0	10060	0	0	0	18372	0	0	0	21636	0	0	2	113402	1.76364e-05	0	0	6130	0	0	0	30602	0	0
RGS5	NM_001254749	ENST00000530507	1	66	RGSd			rs1452385815	p.Asp66Glu	c.198C>G	1	3.98419e-06	0	0	16250	0	0	0	34564	0	0	0	10060	0	0	0	18370	0	0	0	21634	0	0	1	113386	8.81943e-06	0	0	6124	0	0	0	30604	0	0
RGS5	NM_001254749	ENST00000530507	1	68	RGSd			rs1361587373	p.Leu68Phe	c.202C>T	1	3.98492e-06	0	0	16250	0	0	1	34550	2.89436e-05	0	0	10060	0	0	0	18366	0	0	0	21630	0	0	0	113362	0	0	0	6126	0	0	0	30602	0	0
RGS5	NM_001254749	ENST00000530507	1	70	RGSd			rs751332579	p.Gln70Arg	c.209A>G	1	3.98489e-06	0	0	16248	0	0	0	34542	0	0	0	10062	0	0	0	18366	0	0	0	21634	0	0	1	113374	8.82036e-06	0	0	6122	0	0	0	30600	0	0
RGS5	NM_001254749	ENST00000530507	1	73	RGSd			rs750306051	p.Tyr73Cys	c.218A>G	2	9.12792e-06	0	0	15100	0	0	0	25114	0	0	0	7966	0	0	0	16258	0	0	0	20514	0	0	1	104946	9.52871e-06	0	0	5048	0	0	1	24162	4.13873e-05	0
RGS5	NM_001254749	ENST00000530507	1	79	RGSd			rs375964318	p.Lys79Arg	c.236A>G	13	4.88961e-05	0	13	24578	0.000528928	0	0	30598	0	0	0	9304	0	0	0	18946	0	0	0	24778	0	0	0	124548	0	0	0	6690	0	0	0	26428	0	0
RGS5	NM_001254749	ENST00000530507	1	80	RGSd			rs753832247	p.Ser80Arg	c.240T>A	1	4.28945e-06	0	0	15854	0	0	1	29234	3.42067e-05	0	0	8920	0	0	0	17312	0	0	0	21270	0	0	0	108812	0	0	0	5542	0	0	0	26186	0	0
RGS5	NM_001254749	ENST00000530507	1	80	RGSd			rs770237874	p.Ser80Asn	c.239G>A	1	4.29627e-06	0	0	15796	0	0	1	29176	3.42747e-05	0	0	8932	0	0	0	17284	0	0	0	21272	0	0	0	108600	0	0	0	5544	0	0	0	26156	0	0
RGS5	NM_001254749	ENST00000530507	1	80	RGSd			rs770237874	p.Ser80Thr	c.239G>C	1	4.29627e-06	0	0	15796	0	0	0	29176	0	0	0	8932	0	0	0	17284	0	0	0	21272	0	0	0	108600	0	0	0	5544	0	0	1	26156	3.82321e-05	0
RGS5	NM_001254749	ENST00000530507	1	87	RGSd		Conserved	rs201830771	p.Ser87Thr	c.260G>C	27	9.67714e-05	0	1	24852	4.02382e-05	0	0	34302	0	0	0	10248	0	0	0	19788	0	0	0	25062	0	0	25	127934	0.000195413	0	1	7096	0.000140924	0	0	29726	0	0
RGS5	NM_001254749	ENST00000530507	1	88	RGSd			rs1027034349	p.Glu88Lys	c.262G>A	1	4.0361e-06	0	0	16148	0	0	0	33446	0	0	0	9962	0	0	0	18254	0	0	0	21606	0	0	1	112552	8.88478e-06	0	0	6016	0	0	0	29780	0	0
RGS5	NM_001254749	ENST00000530507	1	90	RGSd		Conserved	rs143682816	p.Asn90Lys	c.270C>A	26	9.27895e-05	0	0	24888	0	0	0	34574	0	0	0	10306	0	0	0	19852	0	0	0	25088	0	0	25	128296	0.000194862	0	1	7130	0.000140252	0	0	30070	0	0
RGS5	NM_001254749	ENST00000530507	1	92	RGSd			rs200762280	p.Glu92Asp	c.276G>C	142	0.000505586	0	0	24916	0	0	0	34724	0	0	117	10330	0.0113262	0	0	19906	0	0	1	25102	3.98375e-05	0	19	128494	0.000147867	0	5	7158	0.000698519	0	0	30232	0	0
RGS5	NM_001254749	ENST00000530507	1	92	RGSd			rs772501697	p.Glu92Gln	c.274G>C	4	1.60527e-05	0	0	16174	0	0	0	33816	0	0	0	10036	0	0	0	18330	0	0	0	21622	0	0	4	112970	3.54076e-05	0	0	6068	0	0	0	30164	0	0
RGS5	NM_001254749	ENST00000530507	1	94	RGSd			rs1036136629	p.Trp94Arg	c.280T>C	4	1.42214e-05	0	2	24926	8.02375e-05	0	1	34898	2.86549e-05	0	0	10344	0	0	0	19908	0	0	0	25110	0	0	1	128560	7.77847e-06	0	0	7172	0	0	0	30348	0	0
RGS5	NM_001254749	ENST00000530507	1	95	RGSd			rs148930012	p.Ile95Val	c.283A>G	5	1.77794e-05	0	5	24920	0.000200642	0	0	34866	0	0	0	10344	0	0	0	19924	0	0	0	25106	0	0	0	128552	0	0	0	7170	0	0	0	30342	0	0
RGS5	NM_001254749	ENST00000530507	1	97	RGSd			rs1251592440	p.Cys97Phe	c.290G>T	1	3.18532e-05	0	0	8708	0	0	0	846	0	0	0	290	0	0	1	1558	0.000641849	0	0	3474	0	0	0	15432	0	0	0	1086	0	0	0	0	0	0
RGS5	NM_001254749	ENST00000530507	1	99	RGSd			rs771316827	p.Asp99His	c.295G>C	8	3.19701e-05	0	0	16214	0	0	0	34162	0	0	0	10066	0	0	8	18364	0.000435635	0	0	21634	0	0	0	113256	0	0	0	6098	0	0	0	30440	0	0
RGS5	NM_001254749	ENST00000530507	1	100	RGSd			rs1316489572	p.Tyr100Asp	c.298T>G	1	3.99425e-06	0	0	16228	0	0	0	34214	0	0	0	10060	0	0	0	18366	0	0	0	21642	0	0	0	113284	0	0	0	6106	0	0	1	30460	3.28299e-05	0
RGS5	NM_001254749	ENST00000530507	1	102	RGSd			rs747730118	p.Lys102Thr	c.305A>C	2	7.99252e-06	0	0	16234	0	0	2	34158	5.85514e-05	0	0	10060	0	0	0	18370	0	0	0	21642	0	0	0	113252	0	0	0	6088	0	0	0	30430	0	0
RGS5	NM_001254749	ENST00000530507	1	105	RGSd			rs141283960	p.Ser105Ala	c.313T>G	12	4.26191e-05	0	2	24938	8.01989e-05	0	0	34962	0	0	0	10352	0	0	0	19918	0	0	0	25114	0	0	10	128696	7.77025e-05	0	0	7168	0	0	0	30416	0	0
RGS5	NM_001254749	ENST00000530507	1	110	RGSd			rs779826661	p.Ala110Val	c.329C>T	2	7.99648e-06	0	0	16222	0	0	0	34108	0	0	0	10062	0	0	0	18376	0	0	0	21636	0	0	2	113234	1.76625e-05	0	0	6076	0	0	0	30396	0	0
RGS5	NM_001254749	ENST00000530507	1	110	RGSd			rs746606578	p.Ala110Ser	c.328G>T	3	1.0657e-05	0	1	24928	4.01155e-05	0	0	34928	0	0	0	10352	0	0	0	19938	0	0	0	25114	0	0	1	128680	7.77122e-06	0	0	7170	0	0	1	30396	3.28991e-05	0
RGS5	NM_001254749	ENST00000530507	1	112	RGSd			rs190048374	p.Lys112Asn	c.336G>T	4	1.59854e-05	0	0	16226	0	0	0	34120	0	0	0	10064	0	0	4	18378	0.000217652	0	0	21640	0	0	0	113298	0	0	0	6086	0	0	0	30416	0	0
RGS5	NM_001254749	ENST00000530507	1	116	RGSd			rs1389428885	p.Ile116Val	c.346A>G	1	3.99441e-06	0	0	16232	0	0	0	34162	0	0	0	10060	0	0	0	18384	0	0	0	21628	0	0	1	113360	8.82145e-06	0	0	6090	0	0	0	30434	0	0
RGS5	NM_001254749	ENST00000530507	1	117	RGSd			rs144088608	p.Tyr117Cys	c.350A>G	7	2.4844e-05	0	5	24950	0.000200401	0	1	35040	2.85388e-05	0	0	10346	0	0	0	19940	0	0	0	25100	0	0	1	128772	7.76566e-06	0	0	7178	0	0	0	30432	0	0
RGS5	NM_001254749	ENST00000530507	1	122	RGSd			rs754008466	p.Gln122Glu	c.364C>G	7	2.80076e-05	0	0	16214	0	0	5	34090	0.000146671	0	0	10040	0	0	0	18360	0	0	0	21574	0	0	2	113222	1.76644e-05	0	0	6074	0	0	0	30358	0	0
RGS5	NM_001254749	ENST00000530507	1	123	RGSd	Selectivity		rs764215537	p.Thr123Met	c.368C>T	3	1.06723e-05	0	1	24910	4.01445e-05	0	0	34914	0	0	0	10316	0	0	1	19904	5.02412e-05	0	1	25042	3.99329e-05	0	0	128548	0	0	0	7158	0	0	0	30310	0	0
RGS5	NM_001254749	ENST00000530507	1	123	RGSd	Selectivity		rs764215537	p.Thr123Lys	c.368C>A	1	4.00416e-06	0	0	16202	0	0	0	34068	0	0	0	10026	0	0	0	18350	0	0	0	21568	0	0	0	113142	0	0	0	6074	0	0	1	30310	3.29924e-05	0
RGS5	NM_001254749	ENST00000530507	1	125	RGSd		Conserved	rs768014429	p.Ala125Pro	c.373G>C	6	2.40581e-05	0	0	16190	0	0	6	34022	0.000176356	0	0	9998	0	0	0	18350	0	0	0	21540	0	0	0	112974	0	0	0	6064	0	0	0	30258	0	0
RGS5	NM_001254749	ENST00000530507	1	127	RGSd	Selectivity		rs759991833	p.Lys127Glu	c.379A>G	1	4.0113e-06	0	1	16150	6.19195e-05	0	0	34060	0	0	0	10006	0	0	0	18348	0	0	0	21514	0	0	0	112882	0	0	0	6070	0	0	0	30266	0	0
RGS5	NM_001254749	ENST00000530507	1	130	RGSd		Conserved	rs774544395	p.Gly130Arg	c.388G>C	1	4.07465e-06	0	0	16006	0	0	0	33184	0	0	0	9752	0	0	0	18140	0	0	0	21418	0	0	1	111656	8.95608e-06	0	0	5944	0	0	0	29320	0	0
RGS5	NM_001254749	ENST00000530507	1	132	RGSd		Conserved	rs771531684	p.Trp132Arg	c.394T>C	29	0.000118545	0	0	15968	0	0	28	33102	0.00084587	0	0	9624	0	0	0	18124	0	0	0	21354	0	0	0	111352	0	0	1	5914	0.00016909	0	0	29194	0	0
RGS5	NM_001254749	ENST00000530507	1	133	RGSd	Selectivity		rs755146862	p.Val133Met	c.397G>A	1	4.67067e-06	0	0	14472	0	0	0	26474	0	0	0	7886	0	0	0	15236	0	0	0	20622	0	0	1	100414	9.95877e-06	0	0	4996	0	0	0	24002	0	0
RGS5	NM_001254749	ENST00000530507	1	135	RGSd			rs752015607	p.Ile135Val	c.403A>G	2	8.89403e-06	0	0	14828	0	0	0	29146	0	0	0	8676	0	0	1	16010	6.2461e-05	0	0	20938	0	0	0	103978	0	0	1	5270	0.000189753	0	0	26024	0	0
RGS5	NM_001254749	ENST00000530507	1	136	RGSd	Selectivity			p.Asp136Gly	c.407A>G	1	4.29173e-06	0	0	15226	0	0	0	30906	0	0	0	9126	0	0	0	16678	0	0	0	21154	0	0	0	106734	0	0	0	5546	0	0	1	27636	3.61847e-05	0
RGS5	NM_001254749	ENST00000530507	1	141	RGSd			rs1315372347	p.Asp141Asn	c.421G>A	2	7.27051e-06	0	0	24542	0	0	0	33902	0	0	0	10006	0	0	0	19210	0	0	0	24912	0	0	2	126018	1.58707e-05	0	0	6958	0	0	0	29536	0	0
RGS5	NM_001254749	ENST00000530507	1	145	RGSd			rs148613695	p.Lys145Asn	c.435G>T	2	8.06705e-06	0	0	16032	0	0	0	33882	0	0	0	9942	0	0	0	18056	0	0	0	21572	0	0	1	112220	8.91107e-06	0	0	6020	0	0	1	30198	3.31148e-05	0
RGS5	NM_001254749	ENST00000530507	1	146	RGSd			rs773667539	p.Asn146Ser	c.437A>G	1	4.03154e-06	0	0	16050	0	0	0	33904	0	0	0	9964	0	0	0	18052	0	0	0	21576	0	0	1	112266	8.90742e-06	0	0	6022	0	0	0	30210	0	0
RGS5	NM_001254749	ENST00000530507	1	148	RGSd			rs763615294	p.Val148Ala	c.443T>C	1	4.02266e-06	0	0	16078	0	0	0	34004	0	0	0	9980	0	0	0	18076	0	0	0	21592	0	0	1	112528	8.88668e-06	0	0	6030	0	0	0	30304	0	0
RGS5	NM_001254749	ENST00000530507	1	150	RGSd			rs1367658247	p.Pro150His	c.449C>A	1	4.02512e-06	0	1	16054	6.22898e-05	0	0	33970	0	0	0	9976	0	0	0	18056	0	0	0	21600	0	0	0	112462	0	0	0	6030	0	0	0	30292	0	0
RGS5	NM_001254749	ENST00000530507	1	150	RGSd			rs760220434	p.Pro150Thr	c.448C>A	1	4.02372e-06	0	0	16066	0	0	0	33960	0	0	0	9980	0	0	0	18074	0	0	0	21598	0	0	0	112518	0	0	0	6018	0	0	1	30312	3.29902e-05	0
RGS5	NM_001254749	ENST00000530507	1	151	RGSd			rs774978465	p.Ser151Phe	c.452C>T	4	1.60322e-05	0	0	16144	0	0	0	34164	0	0	0	10020	0	0	0	18176	0	0	0	21608	0	0	4	112878	3.54365e-05	0	0	6064	0	0	0	30444	0	0
RGS5	NM_001254749	ENST00000530507	1	152	RGSd			rs1412104524	p.Leu152Arg	c.455T>G	1	4.0075e-06	0	0	16150	0	0	0	34168	0	0	0	10020	0	0	0	18194	0	0	0	21618	0	0	1	112890	8.85818e-06	0	0	6056	0	0	0	30436	0	0
RGS5	NM_001254749	ENST00000530507	1	153	RGSd			rs1476025671	p.Ser153Asn	c.458G>A	1	4.0057e-06	0	0	16166	0	0	0	34194	0	0	0	10032	0	0	0	18198	0	0	0	21622	0	0	1	112912	8.85645e-06	0	0	6062	0	0	0	30458	0	0
RGS5	NM_001254749	ENST00000530507	1	157	RGSd	Selectivity		rs774205323	p.Met157Ile	c.471G>A	1	3.99949e-06	0	0	16190	0	0	0	34302	0	0	0	10048	0	0	0	18254	0	0	0	21620	0	0	1	113032	8.84705e-06	0	0	6072	0	0	0	30514	0	0
RGS5	NM_001254749	ENST00000530507	1	157	RGSd	Selectivity		rs745454274	p.Met157Lys	c.470T>A	3	1.19948e-05	0	0	16184	0	0	0	34314	0	0	0	10050	0	0	0	18278	0	0	0	21620	0	0	3	113076	2.65308e-05	0	0	6076	0	0	0	30510	0	0
RGS5	NM_001254749	ENST00000530507	1	159	RGSd	Selectivity		rs1490710140	p.Gln159Arg	c.476A>G	1	3.99454e-06	0	0	16214	0	0	0	34362	0	0	0	10056	0	0	1	18280	5.47046e-05	0	0	21630	0	0	0	113170	0	0	0	6090	0	0	0	30540	0	0
RGS5	NM_001254749	ENST00000530507	1	160	RGSd	Selectivity		rs1477897678	p.Lys160Glu	c.478A>G	1	3.1841e-05	0	0	8718	0	0	0	848	0	0	0	290	0	0	0	1558	0	0	0	3474	0	0	1	15430	6.48088e-05	0	0	1088	0	0	0	0	0	0
RGS5	NM_001254749	ENST00000530507	1	161	RGSd		Conserved	rs770595330	p.Arg161Lys	c.482G>A	3	1.19924e-05	0	0	16190	0	0	0	34340	0	0	0	10042	0	0	0	18254	0	0	0	21624	0	0	3	113096	2.65261e-05	0	0	6090	0	0	0	30522	0	0
RGS5	NM_001254749	ENST00000530507	1	162	RGSd			rs1247708336	p.Ile162Ser	c.485T>G	1	3.18512e-05	0	0	8716	0	0	0	848	0	0	0	290	0	0	0	1560	0	0	0	3474	0	0	1	15420	6.48508e-05	0	0	1088	0	0	0	0	0	0
RGS5	NM_001254749	ENST00000530507	1	163	RGSd	Selectivity		rs1221312842	p.His163Tyr	c.487C>T	2	7.99885e-06	0	0	16186	0	0	0	34290	0	0	0	10048	0	0	0	18238	0	0	0	21618	0	0	0	113074	0	0	0	6084	0	0	2	30498	6.55781e-05	0
RGS5	NM_001254749	ENST00000530507	1	164	RGSd	Selectivity		rs777909194	p.Ala164Val	c.491C>T	1	4.00077e-06	0	0	16180	0	0	0	34286	0	0	0	10038	0	0	1	18228	5.48607e-05	0	0	21622	0	0	0	113032	0	0	0	6076	0	0	0	30490	0	0
RGS5	NM_001254749	ENST00000530507	1	166	RGSd		Conserved	rs756084760	p.Met166Thr	c.497T>C	2	8.00653e-06	0	0	16192	0	0	0	34236	0	0	0	10016	0	0	0	18214	0	0	0	21612	0	0	2	113024	1.76954e-05	0	0	6074	0	0	0	30428	0	0
RGS5	NM_001254749	ENST00000530507	1	168	RGSd	Selectivity		rs748302072	p.Lys168Glu	c.502A>G	1	4.01049e-06	0	0	16186	0	0	0	34122	0	0	0	9976	0	0	0	18186	0	0	0	21606	0	0	1	112858	8.86069e-06	0	0	6068	0	0	0	30344	0	0
RGS5	NM_001254749	ENST00000530507	1	170	RGSd			rs1398193231	p.Ser170Pro	c.508T>C	2	8.0195e-06	0	0	16182	0	0	0	34144	0	0	0	9988	0	0	2	18178	0.000110023	0	0	21616	0	0	0	112842	0	0	0	6068	0	0	0	30374	0	0
RGS5	NM_001254749	ENST00000530507	1	171	RGSd			rs755241558	p.Leu171Val	c.511C>G	16	6.41905e-05	0	0	16162	0	0	0	34096	0	0	0	9982	0	0	0	18168	0	0	0	21612	0	0	16	112796	0.000141849	0	0	6062	0	0	0	30380	0	0
RGS5	NM_001254749	ENST00000530507	1	172	RGSd	Selectivity		rs751665168	p.Pro172Arg	c.515C>G	1	4.02e-06	0	0	16146	0	0	0	33996	0	0	0	9984	0	0	0	18094	0	0	0	21594	0	0	1	112608	8.88036e-06	0	0	6038	0	0	0	30296	0	0
RGS5	NM_001254749	ENST00000530507	1	173	RGSd			rs758639664	p.Arg173His	c.518G>A	11	4.43527e-05	0	1	16100	6.21118e-05	0	3	33838	8.86577e-05	0	0	9920	0	0	0	18052	0	0	0	21578	0	0	6	112358	5.34007e-05	0	1	6004	0.000166556	0	0	30162	0	0
RGS5	NM_001254749	ENST00000530507	1	173	RGSd			rs192189511	p.Arg173Cys	c.517C>T	32	0.000114381	0	0	24836	0	0	0	34766	0	0	0	10244	0	0	29	19610	0.00147884	0	0	25062	0	0	2	127928	1.56338e-05	0	0	7102	0	0	1	30218	3.30929e-05	0
RGS5	NM_001254749	ENST00000530507	1	175	RGSd			rs1205978249	p.Val175Gly	c.524T>G	1	3.1839e-05	0	0	8716	0	0	0	848	0	0	0	290	0	0	0	1558	0	0	0	3476	0	0	1	15432	6.48004e-05	0	0	1088	0	0	0	0	0	0
RGS5	NM_001254749	ENST00000530507	1	175	RGSd			rs1457102023	p.Val175Leu	c.523G>T	5	2.02769e-05	0	0	16034	0	0	0	33504	0	0	0	9856	0	0	0	17922	0	0	0	21538	0	0	5	111870	4.46947e-05	0	0	5974	0	0	0	29888	0	0
RGS5	NM_001254749	ENST00000530507	1	176	RGSd			rs147130564	p.Arg176His	c.527G>A	120	0.000436126	1	1	24684	4.05121e-05	0	7	33648	0.000208036	0	0	9952	0	0	2	19318	0.00010353	0	2	24938	8.01989e-05	0	101	126404	0.000799025	0	6	6970	0.000860832	1	1	29236	3.42044e-05	0
RGS5	NM_001254749	ENST00000530507	1	176	RGSd			rs112323155	p.Arg176Cys	c.526C>T	7	2.8456e-05	0	0	16038	0	0	0	33442	0	0	0	9818	0	0	0	17878	0	0	0	21502	0	0	7	111600	6.2724e-05	0	0	5950	0	0	0	29766	0	0
RGS5	NM_001254749	ENST00000530507	1	186				rs774994927	p.Ter186Trp	c.557A>G	1	4.41065e-06	0	0	15510	0	0	0	29396	0	0	0	8326	0	0	0	16776	0	0	0	20790	0	0	0	104868	0	0	0	5382	0	0	1	25676	3.89469e-05	0
RGS5	NM_001254749	ENST00000530507	1	186				rs762295521	p.Ter186Gln	c.556T>C	4	1.76639e-05	0	0	15496	0	0	4	29208	0.000136949	0	0	8316	0	0	0	16756	0	0	0	20778	0	0	0	104894	0	0	0	5392	0	0	0	25610	0	0

## Sheet: RGS6
Gene	GenBank	ENST	Chromosome	Position	RGSd	Selectivity	Conserved	rsID	Consequence	Transcript Consequence	Allele Count	Allele Frequency	Homozygote Count	Allele Count African	Allele Number African	Allele Frequency African	Homozygote Count African	Allele Count Latino	Allele Number Latino	Allele Frequency Latino	Homozygote Count Latino	Allele Count Ashkenazi Jewish	Allele Number Ashkenazi Jewish	Allele Frequency Ashkenazi Jewish	Homozygote Count Ashkenazi Jewish	Allele Count East Asian	Allele Number East Asian	Allele Frequency East Asian	Homozygote Count East Asian	Allele Count European (Finnish)	Allele Number European (Finnish)	Allele Frequency European (Finnish)	Homozygote Count European (Finnish)	Allele Count European (non-Finnish)	Allele Number European (non-Finnish)	Allele Frequency European (non-Finnish)	Homozygote Count European (non-Finnish)	Allele Count Other	Allele Number Other	Allele Frequency Other	Homozygote Count Other	Allele Count South Asian	Allele Number South Asian	Allele Frequency South Asian	Homozygote Count South Asian	MVs (total)	MVs (RGSd)
RGS6	NM_001204424	ENST00000553525	14	5				rs377498543	p.Ser5Tyr	c.14C>A	1	3.98657e-06	0	0	16246	0	0	0	34426	0	0	0	10060	0	0	0	18380	0	0	0	21632	0	0	1	113434	8.8157e-06	0	0	6122	0	0	0	30542	0	0	23134	19282
RGS6	NM_001204424	ENST00000553525	14	5				rs377498543	p.Ser5Phe	c.14C>T	4	1.41724e-05	0	4	24956	0.000160282	0	0	35274	0	0	0	10350	0	0	0	19940	0	0	0	25106	0	0	0	128860	0	0	0	7210	0	0	0	30542	0	0
RGS6	NM_001204424	ENST00000553525	14	6				rs147092439	p.Gly6Arg	c.16G>A	98	0.000347205	0	4	24954	0.000160295	0	0	35288	0	0	1	10348	9.6637e-05	0	4	19940	0.000200602	0	2	25104	7.96686e-05	0	85	128866	0.0006596	0	2	7208	0.000277469	0	0	30546	0	0
RGS6	NM_001204424	ENST00000553525	14	11				rs1354917102	p.Val11Leu	c.31G>T	1	3.98229e-06	0	0	16254	0	0	0	34516	0	0	0	10068	0	0	0	18386	0	0	0	21642	0	0	0	113538	0	0	0	6128	0	0	1	30580	3.27011e-05	0
RGS6	NM_001204424	ENST00000553525	14	12				rs759865678	p.Gly12Glu	c.35G>A	1	3.98251e-06	0	1	16252	6.15309e-05	0	0	34494	0	0	0	10064	0	0	0	18382	0	0	0	21644	0	0	0	113560	0	0	0	6132	0	0	0	30570	0	0
RGS6	NM_001204424	ENST00000553525	14	13					p.Val13Ile	c.37G>A	1	3.98314e-06	0	0	16254	0	0	0	34472	0	0	0	10064	0	0	1	18384	5.43951e-05	0	0	21642	0	0	0	113548	0	0	0	6126	0	0	0	30568	0	0
RGS6	NM_001204424	ENST00000553525	14	15				rs753120639	p.Asp15Gly	c.44A>G	1	3.98194e-06	0	1	16252	6.15309e-05	0	0	34502	0	0	0	10068	0	0	0	18386	0	0	0	21646	0	0	0	113572	0	0	0	6126	0	0	0	30582	0	0
RGS6	NM_001204424	ENST00000553525	14	16				rs200193982	p.Pro16Leu	c.47C>T	21	7.43331e-05	0	0	24966	0	0	20	35342	0.000565899	0	0	10360	0	0	0	19940	0	0	0	25116	0	0	1	128994	7.7523e-06	0	0	7208	0	0	0	30586	0	0
RGS6	NM_001204424	ENST00000553525	14	19				rs764544240	p.Ser19Gly	c.55A>G	1	3.98245e-06	0	0	16252	0	0	0	34496	0	0	0	10066	0	0	0	18372	0	0	0	21642	0	0	1	113566	8.80545e-06	0	0	6128	0	0	0	30580	0	0
RGS6	NM_001204424	ENST00000553525	14	21				rs752058109	p.Pro21Ser	c.61C>T	6	2.38964e-05	0	0	16254	0	0	0	34470	0	0	2	10066	0.000198689	0	0	18378	0	0	0	21638	0	0	4	113574	3.52193e-05	0	0	6126	0	0	0	30578	0	0
RGS6	NM_001204424	ENST00000553525	14	21				rs1266120888	p.Pro21Gln	c.62C>A	1	3.18613e-05	0	0	8716	0	0	0	848	0	0	0	290	0	0	0	1558	0	0	0	3472	0	0	1	15414	6.48761e-05	0	0	1088	0	0	0	0	0	0
RGS6	NM_001204424	ENST00000553525	14	25				rs779463511	p.Val25Ile	c.73G>A	7	2.47847e-05	0	0	24964	0	0	0	35302	0	0	0	10354	0	0	5	19938	0.000250777	0	0	25112	0	0	2	128996	1.55044e-05	0	0	7212	0	0	0	30554	0	0
RGS6	NM_001204424	ENST00000553525	14	25				rs573750712	p.Val25Ala	c.74T>C	2	7.96578e-06	0	0	16254	0	0	0	34470	0	0	0	10066	0	0	0	18382	0	0	0	21644	0	0	2	113582	1.76084e-05	0	0	6126	0	0	0	30550	0	0
RGS6	NM_001204424	ENST00000553525	14	26				rs1456275163	p.Tyr26His	c.76T>C	2	7.96667e-06	0	0	16248	0	0	0	34450	0	0	0	10068	0	0	0	18378	0	0	0	21642	0	0	2	113594	1.76066e-05	0	0	6126	0	0	0	30540	0	0
RGS6	NM_001204424	ENST00000553525	14	28				rs1317895599	p.Lys28Thr	c.83A>C	1	3.98422e-06	0	0	16246	0	0	1	34426	2.90478e-05	0	0	10070	0	0	0	18378	0	0	0	21636	0	0	0	113590	0	0	0	6116	0	0	0	30528	0	0
RGS6	NM_001204424	ENST00000553525	14	29					p.Ile29Leu	c.85A>C	1	4.04178e-06	0	0	16168	0	0	0	33308	0	0	0	9996	0	0	0	18198	0	0	0	21564	0	0	0	112558	0	0	0	5974	0	0	1	29650	3.37268e-05	0
RGS6	NM_001204424	ENST00000553525	14	29				rs375026930	p.Ile29Met	c.87T>G	1	4.04096e-06	0	0	16178	0	0	0	33298	0	0	0	9998	0	0	0	18190	0	0	0	21558	0	0	0	112598	0	0	0	5980	0	0	1	29666	3.37086e-05	0
RGS6	NM_001204424	ENST00000553525	14	32				rs142585378	p.Ile32Leu	c.94A>C	4	1.4275e-05	0	1	24924	4.0122e-05	0	0	34584	0	0	0	10330	0	0	0	19832	0	0	0	25054	0	0	3	128322	2.33787e-05	0	0	7122	0	0	0	30042	0	0
RGS6	NM_001204424	ENST00000553525	14	33				rs749324821	p.Ile33Val	c.97A>G	1	4.01329e-06	0	0	16230	0	0	0	33838	0	0	0	10044	0	0	0	18294	0	0	0	21586	0	0	1	112946	8.85379e-06	0	0	6050	0	0	0	30184	0	0
RGS6	NM_001204424	ENST00000553525	14	34				rs1411152505	p.Thr34Ala	c.100A>G	2	8.0179e-06	0	0	16228	0	0	2	33934	5.89379e-05	0	0	10048	0	0	0	18300	0	0	0	21590	0	0	0	113034	0	0	0	6064	0	0	0	30244	0	0
RGS6	NM_001204424	ENST00000553525	14	40				rs768765904	p.Lys40Glu	c.118A>G	9	3.59822e-05	0	0	16234	0	0	9	34150	0.000263543	0	0	10064	0	0	0	18322	0	0	0	21614	0	0	0	113244	0	0	0	6082	0	0	0	30414	0	0
RGS6	NM_001204424	ENST00000553525	14	42				rs570719093	p.Gly42Trp	c.124G>T	2	7.9952e-06	0	0	16240	0	0	0	34158	0	0	0	10062	0	0	0	18316	0	0	0	21620	0	0	0	113246	0	0	0	6090	0	0	2	30418	6.57505e-05	0
RGS6	NM_001204424	ENST00000553525	14	42				rs1276918306	p.Gly42Val	c.125G>T	1	3.1839e-05	0	0	8718	0	0	0	848	0	0	0	290	0	0	0	1560	0	0	0	3476	0	0	1	15430	6.48088e-05	0	0	1086	0	0	0	0	0	0
RGS6	NM_001204424	ENST00000553525	14	43				rs748305638	p.Gly43Asp	c.128G>A	2	7.99143e-06	0	0	16244	0	0	0	34210	0	0	0	10062	0	0	0	18338	0	0	0	21620	0	0	2	113264	1.76579e-05	0	0	6090	0	0	0	30440	0	0
RGS6	NM_001204424	ENST00000553525	14	44				rs772535076	p.Val44Met	c.130G>A	1	3.9946e-06	0	0	16242	0	0	0	34248	0	0	0	10068	0	0	0	18338	0	0	0	21620	0	0	0	113278	0	0	0	6082	0	0	1	30462	3.28278e-05	0
RGS6	NM_001204424	ENST00000553525	14	48				rs373282149	p.Thr48Pro	c.142A>C	1	3.99278e-06	0	1	16242	6.15688e-05	0	0	34264	0	0	0	10068	0	0	0	18342	0	0	0	21624	0	0	0	113348	0	0	0	6096	0	0	0	30468	0	0
RGS6	NM_001204424	ENST00000553525	14	50				rs774990811	p.Lys50Arg	c.149A>G	2	7.99648e-06	0	0	16238	0	0	0	34106	0	0	0	10066	0	0	1	18322	5.45792e-05	0	0	21622	0	0	0	113288	0	0	0	6084	0	0	1	30384	3.29121e-05	0
RGS6	NM_001204424	ENST00000553525	14	55				rs1167679182	p.Lys55Arg	c.164A>G	1	4.00173e-06	0	0	16226	0	0	0	34054	0	0	0	10064	0	0	0	18322	0	0	0	21610	0	0	1	113184	8.83517e-06	0	0	6072	0	0	0	30360	0	0
RGS6	NM_001204424	ENST00000553525	14	57				rs756831477	p.Pro57Ser	c.169C>T	1	4.00519e-06	0	0	16216	0	0	0	34012	0	0	0	10062	0	0	0	18294	0	0	0	21600	0	0	0	113116	0	0	0	6056	0	0	1	30320	3.29815e-05	0
RGS6	NM_001204424	ENST00000553525	14	58				rs767454072	p.Ser58Gly	c.172A>G	4	1.6011e-05	0	0	16230	0	0	4	34064	0.000117426	0	0	10060	0	0	0	18314	0	0	0	21606	0	0	0	113142	0	0	0	6074	0	0	0	30338	0	0
RGS6	NM_001204424	ENST00000553525	14	60				rs750195312	p.Val60Ile	c.178G>A	15	5.33815e-05	0	0	24916	0	0	1	34872	2.86763e-05	0	0	10350	0	0	2	19854	0.000100735	0	0	25068	0	0	11	128464	8.56271e-05	0	0	7146	0	0	1	30326	3.2975e-05	0
RGS6	NM_001204424	ENST00000553525	14	60				rs1433605331	p.Val60Ala	c.179T>C	1	4.00384e-06	0	0	16212	0	0	0	34072	0	0	0	10060	0	0	0	18300	0	0	0	21598	0	0	1	113106	8.84126e-06	0	0	6072	0	0	0	30340	0	0
RGS6	NM_001204424	ENST00000553525	14	72				rs1394811135	p.Asn72Lys	c.216C>A	1	3.97782e-06	0	0	16256	0	0	0	34576	0	0	0	10076	0	0	0	18394	0	0	0	21640	0	0	0	113712	0	0	0	6132	0	0	1	30608	3.26712e-05	0
RGS6	NM_001204424	ENST00000553525	14	73				rs192421686	p.Leu73Ile	c.217C>A	1	3.97814e-06	0	0	16256	0	0	1	34574	2.89235e-05	0	0	10070	0	0	0	18392	0	0	0	21642	0	0	0	113706	0	0	0	6130	0	0	0	30604	0	0
RGS6	NM_001204424	ENST00000553525	14	73				rs192421686	p.Leu73Phe	c.217C>T	5	1.98907e-05	0	0	16256	0	0	4	34574	0.000115694	0	0	10070	0	0	0	18392	0	0	0	21642	0	0	1	113706	8.79461e-06	0	0	6130	0	0	0	30604	0	0
RGS6	NM_001204424	ENST00000553525	14	75				rs1319032125	p.Ile75Val	c.223A>G	1	3.97855e-06	0	0	16256	0	0	0	34568	0	0	0	10072	0	0	0	18392	0	0	1	21638	4.6215e-05	0	0	113684	0	0	0	6130	0	0	0	30608	0	0
RGS6	NM_001204424	ENST00000553525	14	75				rs750250122	p.Ile75Met	c.225T>G	1	3.97874e-06	0	1	16250	6.15385e-05	0	0	34566	0	0	0	10072	0	0	0	18390	0	0	0	21636	0	0	0	113682	0	0	0	6130	0	0	0	30610	0	0
RGS6	NM_001204424	ENST00000553525	14	76				rs1431843057	p.Glu76Ala	c.227A>C	1	3.97915e-06	0	1	16256	6.15157e-05	0	0	34562	0	0	0	10068	0	0	0	18390	0	0	0	21634	0	0	0	113670	0	0	0	6128	0	0	0	30602	0	0
RGS6	NM_001204424	ENST00000553525	14	79				rs1284153975	p.Val79Leu	c.235G>C	1	3.98181e-06	0	0	16252	0	0	0	34544	0	0	0	10054	0	0	0	18388	0	0	0	21618	0	0	1	113576	8.80468e-06	0	0	6128	0	0	0	30582	0	0
RGS6	NM_001204424	ENST00000553525	14	81				rs1258053982	p.Ala81Gly	c.242C>G	2	7.9647e-06	1	0	16250	0	0	0	34528	0	0	0	10062	0	0	0	18388	0	0	0	21632	0	0	0	113552	0	0	0	6128	0	0	2	30568	6.54279e-05	1
RGS6	NM_001204424	ENST00000553525	14	85				rs1487449169	p.Gly85Arg	c.253G>A	1	3.18695e-05	0	0	8710	0	0	0	848	0	0	0	290	0	0	0	1556	0	0	0	3476	0	0	1	15414	6.48761e-05	0	0	1084	0	0	0	0	0	0
RGS6	NM_001204424	ENST00000553525	14	85				rs752824987	p.Gly85Glu	c.254G>A	1	3.97962e-06	0	0	16252	0	0	0	34550	0	0	0	10078	0	0	1	18384	5.43951e-05	0	0	21632	0	0	0	113650	0	0	0	6132	0	0	0	30602	0	0
RGS6	NM_001204424	ENST00000553525	14	86				rs140657641	p.Ser86Arg	c.258C>A	13	4.59783e-05	0	3	24968	0.000120154	0	0	35410	0	0	0	10368	0	0	1	19948	5.01303e-05	0	0	25118	0	0	9	129108	6.97091e-05	0	0	7218	0	0	0	30604	0	0
RGS6	NM_001204424	ENST00000553525	14	86				rs140657641	p.Ser86Arg	c.258C>G	16	6.36547e-05	0	0	16256	0	0	0	34562	0	0	0	10078	0	0	0	18388	0	0	0	21642	0	0	14	113692	0.00012314	0	1	6134	0.000163026	0	1	30604	3.26755e-05	0
RGS6	NM_001204424	ENST00000553525	14	88				rs1400506078	p.Ile88Phe	c.262A>T	1	3.97782e-06	0	0	16254	0	0	0	34572	0	0	0	10080	0	0	0	18388	0	0	0	21644	0	0	1	113716	8.79384e-06	0	0	6134	0	0	0	30606	0	0
RGS6	NM_001204424	ENST00000553525	14	89				rs367643813	p.Ala89Thr	c.265G>A	5	1.98924e-05	0	1	16246	6.15536e-05	0	2	34564	5.78637e-05	0	0	10078	0	0	0	18386	0	0	0	21644	0	0	2	113698	1.75905e-05	0	0	6134	0	0	0	30602	0	0
RGS6	NM_001204424	ENST00000553525	14	89				rs367643813	p.Ala89Ser	c.265G>T	21	8.35482e-05	0	0	16246	0	0	0	34564	0	0	0	10078	0	0	17	18386	0.000924617	0	0	21644	0	0	0	113698	0	0	1	6134	0.000163026	0	3	30602	9.80328e-05	0
RGS6	NM_001204424	ENST00000553525	14	92				rs747371382	p.Gly92Asp	c.275G>A	1	3.18715e-05	0	0	8710	0	0	0	848	0	0	0	290	0	0	1	1556	0.000642674	0	0	3476	0	0	0	15410	0	0	0	1086	0	0	0	0	0	0
RGS6	NM_001204424	ENST00000553525	14	97				rs772816602	p.Ile97Val	c.289A>G	1	3.97731e-06	0	0	16254	0	0	0	34570	0	0	0	10080	0	0	0	18390	0	0	0	21648	0	0	1	113732	8.7926e-06	0	0	6138	0	0	0	30614	0	0
RGS6	NM_001204424	ENST00000553525	14	106				rs770657337	p.Asp106Asn	c.316G>A	1	3.97795e-06	0	0	16256	0	0	0	34566	0	0	0	10076	0	0	0	18394	0	0	0	21648	0	0	1	113706	8.79461e-06	0	0	6138	0	0	0	30602	0	0
RGS6	NM_001204424	ENST00000553525	14	106				rs968386491	p.Asp106Gly	c.317A>G	1	3.97823e-06	0	0	16254	0	0	0	34558	0	0	0	10078	0	0	0	18390	0	0	0	21648	0	0	1	113708	8.79446e-06	0	0	6138	0	0	0	30594	0	0
RGS6	NM_001204424	ENST00000553525	14	107				rs759183209	p.Asp107Gly	c.320A>G	1	3.97788e-06	0	0	16256	0	0	0	34566	0	0	0	10076	0	0	0	18394	0	0	0	21646	0	0	1	113710	8.7943e-06	0	0	6138	0	0	0	30604	0	0
RGS6	NM_001204424	ENST00000553525	14	110				rs765073499	p.Phe110Val	c.328T>G	2	7.07604e-06	0	0	24966	0	0	0	35372	0	0	0	10360	0	0	0	19942	0	0	0	25108	0	0	2	129090	1.54931e-05	0	0	7220	0	0	0	30586	0	0
RGS6	NM_001204424	ENST00000553525	14	112				rs775343972	p.Arg112His	c.335G>A	5	1.98975e-05	0	0	16250	0	0	1	34556	2.89385e-05	0	0	10074	0	0	1	18388	5.43833e-05	0	0	21636	0	0	2	113652	1.75976e-05	0	0	6136	0	0	1	30596	3.2684e-05	0
RGS6	NM_001204424	ENST00000553525	14	115				rs1161511163	p.Ala115Pro	c.343G>C	1	3.97845e-06	0	0	16256	0	0	0	34588	0	0	0	10080	0	0	0	18394	0	0	0	21566	0	0	1	113718	8.79368e-06	0	0	6136	0	0	0	30616	0	0
RGS6	NM_001204424	ENST00000553525	14	120				rs779495093	p.Pro120Arg	c.359C>G	1	3.97747e-06	0	0	16256	0	0	1	34590	2.89101e-05	0	0	10080	0	0	0	18394	0	0	0	21606	0	0	0	113736	0	0	0	6138	0	0	0	30616	0	0
RGS6	NM_001204424	ENST00000553525	14	123				rs1380245390	p.Cys123Tyr	c.368G>A	3	1.19336e-05	0	0	16256	0	0	0	34590	0	0	0	10078	0	0	3	18394	0.000163097	0	0	21598	0	0	0	113722	0	0	0	6138	0	0	0	30616	0	0
RGS6	NM_001204424	ENST00000553525	14	129				rs1326906539	p.Thr129Ala	c.385A>G	1	3.97719e-06	0	0	16256	0	0	0	34592	0	0	0	10078	0	0	0	18394	0	0	0	21634	0	0	1	113726	8.79306e-06	0	0	6138	0	0	0	30616	0	0
RGS6	NM_001204424	ENST00000553525	14	129				rs780727622	p.Thr129Ile	c.386C>T	1	3.97735e-06	0	1	16252	6.15309e-05	0	0	34590	0	0	0	10078	0	0	0	18394	0	0	0	21632	0	0	0	113724	0	0	0	6138	0	0	0	30616	0	0
RGS6	NM_001204424	ENST00000553525	14	131				rs1336567231	p.Tyr131Asp	c.391T>G	1	3.9775e-06	0	0	16252	0	0	1	34590	2.89101e-05	0	0	10078	0	0	0	18392	0	0	0	21624	0	0	0	113722	0	0	0	6140	0	0	0	30616	0	0
RGS6	NM_001204424	ENST00000553525	14	133				rs1260147055	p.Ile133Val	c.397A>G	1	3.98035e-06	0	0	16250	0	0	0	34532	0	0	0	10074	0	0	1	18388	5.43833e-05	0	0	21648	0	0	0	113624	0	0	0	6124	0	0	0	30594	0	0
RGS6	NM_001204424	ENST00000553525	14	134				rs1475594542	p.Tyr134His	c.400T>C	2	7.07589e-06	0	0	24962	0	0	0	35390	0	0	0	10364	0	0	0	19942	0	0	0	25124	0	0	1	129060	7.74833e-06	0	0	7212	0	0	1	30596	3.2684e-05	0
RGS6	NM_001204424	ENST00000553525	14	134				rs1181493931	p.Tyr134Phe	c.401A>T	1	3.98029e-06	0	0	16250	0	0	0	34534	0	0	0	10074	0	0	1	18388	5.43833e-05	0	0	21648	0	0	0	113636	0	0	0	6120	0	0	0	30588	0	0
RGS6	NM_001204424	ENST00000553525	14	141				rs1421075362	p.Gln141Lys	c.421C>A	1	3.97962e-06	0	1	16254	6.15233e-05	0	0	34554	0	0	0	10070	0	0	0	18388	0	0	0	21648	0	0	0	113638	0	0	0	6118	0	0	0	30610	0	0
RGS6	NM_001204424	ENST00000553525	14	149				rs1452128412	p.Ala149Glu	c.446C>A	1	3.18674e-05	0	1	8710	0.000114811	0	0	848	0	0	0	290	0	0	0	1558	0	0	0	3468	0	0	0	15420	0	0	0	1086	0	0	0	0	0	0
RGS6	NM_001204424	ENST00000553525	14	150				rs748926770	p.Asp150Tyr	c.448G>T	2	7.959e-06	0	0	16256	0	0	0	34578	0	0	0	10078	0	0	0	18388	0	0	0	21644	0	0	1	113616	8.80158e-06	0	0	6120	0	0	1	30608	3.26712e-05	0
RGS6	NM_001204424	ENST00000553525	14	152				rs1306841385	p.Glu152Ala	c.455A>C	1	3.97956e-06	0	0	16256	0	0	1	34578	2.89201e-05	0	0	10078	0	0	0	18384	0	0	0	21648	0	0	0	113612	0	0	0	6122	0	0	0	30606	0	0
RGS6	NM_001204424	ENST00000553525	14	160				rs747917839	p.Gln160Arg	c.479A>G	1	3.97826e-06	0	0	16256	0	0	0	34552	0	0	0	10078	0	0	0	18392	0	0	0	21632	0	0	0	113726	0	0	0	6130	0	0	1	30600	3.26797e-05	0
RGS6	NM_001204424	ENST00000553525	14	164				rs1205242935	p.Ala164Val	c.491C>T	9	3.58106e-05	0	0	16256	0	0	8	34550	0.000231548	0	0	10080	0	0	0	18388	0	0	0	21614	0	0	1	113710	8.7943e-06	0	0	6126	0	0	0	30598	0	0
RGS6	NM_001204424	ENST00000553525	14	168				rs1246391622	p.Glu168Ala	c.503A>C	1	3.97791e-06	0	0	16256	0	0	0	34574	0	0	0	10080	0	0	0	18394	0	0	0	21626	0	0	1	113720	8.79353e-06	0	0	6134	0	0	0	30604	0	0
RGS6	NM_001204424	ENST00000553525	14	172				rs746903818	p.Met172Ile	c.516G>A	2	7.95792e-06	0	0	16256	0	0	0	34570	0	0	0	10080	0	0	2	18394	0.000108731	0	0	21586	0	0	0	113688	0	0	0	6134	0	0	0	30614	0	0
RGS6	NM_001204424	ENST00000553525	14	178				rs776819190	p.Val178Leu	c.532G>C	4	1.59175e-05	0	0	16256	0	0	1	34574	2.89235e-05	0	0	10080	0	0	0	18392	0	0	0	21580	0	0	3	113672	2.63917e-05	0	0	6134	0	0	0	30608	0	0
RGS6	NM_001204424	ENST00000553525	14	178				rs1417251735	p.Val178Glu	c.533T>A	1	3.97905e-06	0	0	16256	0	0	1	34574	2.89235e-05	0	0	10080	0	0	0	18392	0	0	0	21592	0	0	0	113678	0	0	0	6134	0	0	0	30610	0	0
RGS6	NM_001204424	ENST00000553525	14	179				rs1473908278	p.Lys179Asn	c.537G>T	1	4.01539e-06	0	0	16168	0	0	0	33982	0	0	0	9988	0	0	0	18088	0	0	0	21610	0	0	1	113128	8.83954e-06	0	0	6102	0	0	0	29976	0	0
RGS6	NM_001204424	ENST00000553525	14	182				rs781440339	p.Arg182Trp	c.544C>T	2	7.98786e-06	0	1	16164	6.18659e-05	0	0	34378	0	0	0	10040	0	0	0	18254	0	0	0	21628	0	0	0	113344	0	0	0	6114	0	0	1	30458	3.28321e-05	0
RGS6	NM_001204424	ENST00000553525	14	182				rs745879240	p.Arg182Gln	c.545G>A	18	7.18735e-05	0	0	16176	0	0	0	34380	0	0	0	10038	0	0	0	18266	0	0	0	21630	0	0	2	113374	1.76407e-05	0	0	6112	0	0	16	30464	0.00052521	0
RGS6	NM_001204424	ENST00000553525	14	190				rs769994237	p.Lys190Arg	c.569A>G	1	3.98464e-06	0	0	16196	0	0	0	34466	0	0	0	10056	0	0	0	18336	0	0	0	21644	0	0	1	113562	8.80576e-06	0	0	6122	0	0	0	30582	0	0
RGS6	NM_001204424	ENST00000553525	14	194				rs769104764	p.Ser194Thr	c.581G>C	26	0.000103673	0	0	16174	0	0	0	34442	0	0	0	10060	0	0	0	18310	0	0	0	21640	0	0	0	113484	0	0	0	6112	0	0	26	30566	0.000850618	0
RGS6	NM_001204424	ENST00000553525	14	201				rs774541980	p.Asp201Asn	c.601G>A	1	3.99712e-06	0	0	16142	0	0	0	34294	0	0	0	10040	0	0	0	18232	0	0	0	21624	0	0	0	113324	0	0	0	6088	0	0	1	30436	3.28558e-05	0
RGS6	NM_001204424	ENST00000553525	14	209				rs1212478379	p.Cys209Tyr	c.626G>A	1	4.05117e-06	0	0	16122	0	0	1	34050	2.93686e-05	0	0	9956	0	0	0	18184	0	0	0	21460	0	0	0	112038	0	0	0	6036	0	0	0	28996	0	0
RGS6	NM_001204424	ENST00000553525	14	213				rs773765605	p.Thr213Ala	c.637A>G	1	3.99017e-06	0	0	16222	0	0	0	34478	0	0	0	10058	0	0	1	18354	5.4484e-05	0	0	21600	0	0	0	113444	0	0	0	6124	0	0	0	30336	0	0
RGS6	NM_001204424	ENST00000553525	14	216				rs149585419	p.Asp216Gly	c.647A>G	1	3.98819e-06	0	0	16228	0	0	0	34492	0	0	1	10060	9.94036e-05	0	0	18368	0	0	0	21594	0	0	0	113462	0	0	0	6124	0	0	0	30412	0	0
RGS6	NM_001204424	ENST00000553525	14	218				rs200924429	p.Arg218Gly	c.652C>G	1	3.99783e-06	0	0	16160	0	0	0	34456	0	0	0	10030	0	0	1	18360	5.44662e-05	0	0	21538	0	0	0	113142	0	0	0	6108	0	0	0	30342	0	0
RGS6	NM_001204424	ENST00000553525	14	218				rs762687373	p.Arg218Gln	c.653G>A	2	7.98435e-06	0	0	16186	0	0	0	34472	0	0	1	10054	9.94629e-05	0	0	18358	0	0	0	21566	0	0	1	113312	8.82519e-06	0	0	6116	0	0	0	30426	0	0
RGS6	NM_001204424	ENST00000553525	14	218				rs762687373	p.Arg218Leu	c.653G>T	1	3.99218e-06	0	0	16186	0	0	0	34472	0	0	0	10054	0	0	0	18358	0	0	0	21566	0	0	1	113312	8.82519e-06	0	0	6116	0	0	0	30426	0	0
RGS6	NM_001204424	ENST00000553525	14	220				rs1393848230	p.Cys220Phe	c.659G>T	1	3.9875e-06	0	0	16222	0	0	0	34506	0	0	0	10060	0	0	0	18364	0	0	0	21606	0	0	0	113464	0	0	0	6118	0	0	1	30444	3.28472e-05	0
RGS6	NM_001204424	ENST00000553525	14	222				rs143267374	p.Arg222Cys	c.664C>T	1	3.99045e-06	0	0	16202	0	0	0	34490	0	0	0	10056	0	0	0	18350	0	0	0	21588	0	0	1	113362	8.8213e-06	0	0	6118	0	0	0	30432	0	0
RGS6	NM_001204424	ENST00000553525	14	222				rs143420037	p.Arg222His	c.665G>A	54	0.000191409	0	37	24926	0.00148439	0	3	35350	8.48656e-05	0	0	10356	0	0	1	19930	5.01756e-05	0	0	25068	0	0	13	128826	0.000100911	0	0	7206	0	0	0	30456	0	0
RGS6	NM_001204424	ENST00000553525	14	222				rs143420037	p.Arg222Pro	c.665G>C	1	3.98721e-06	0	0	16220	0	0	0	34502	0	0	0	10066	0	0	1	18370	5.44366e-05	0	0	21604	0	0	0	113464	0	0	0	6120	0	0	0	30456	0	0
RGS6	NM_001204424	ENST00000553525	14	227				rs557310943	p.Gln227Arg	c.680A>G	2	7.97429e-06	0	0	16202	0	0	0	34496	0	0	0	10058	0	0	0	18370	0	0	0	21596	0	0	1	113470	8.8129e-06	0	0	6116	0	0	1	30498	3.2789e-05	0
RGS6	NM_001204424	ENST00000553525	14	231				rs750426206	p.Lys231Asn	c.693G>T	1	4.00323e-06	0	0	16134	0	0	0	34350	0	0	0	10040	0	0	0	18298	0	0	0	21560	0	0	0	113122	0	0	1	6084	0.000164366	0	0	30210	0	0
RGS6	NM_001204424	ENST00000553525	14	232				rs767452040	p.Ser232Cys	c.695C>G	1	3.9826e-06	0	0	16250	0	0	0	34514	0	0	0	10070	0	0	0	18380	0	0	0	21646	0	0	0	113552	0	0	0	6114	0	0	1	30566	3.27161e-05	0
RGS6	NM_001204424	ENST00000553525	14	233				rs141922821	p.Val233Leu	c.697G>T	1	3.98019e-06	0	0	16252	0	0	1	34558	2.89369e-05	0	0	10076	0	0	0	18384	0	0	0	21644	0	0	0	113626	0	0	0	6122	0	0	0	30582	0	0
RGS6	NM_001204424	ENST00000553525	14	233				rs141922821	p.Val233Met	c.697G>A	9	3.58218e-05	0	6	16252	0.000369185	0	0	34558	0	0	0	10076	0	0	1	18384	5.43951e-05	0	0	21644	0	0	1	113626	8.8008e-06	0	0	6122	0	0	1	30582	3.2699e-05	0
RGS6	NM_001204424	ENST00000553525	14	236				rs146313675	p.Val236Met	c.706G>A	25	8.84317e-05	0	3	24966	0.000120163	0	1	35400	2.82486e-05	0	1	10368	9.64506e-05	0	0	19946	0	0	0	25124	0	0	20	129090	0.000154931	0	0	7214	0	0	0	30596	0	0
RGS6	NM_001204424	ENST00000553525	14	236				rs146313675	p.Val236Leu	c.706G>C	1	3.97924e-06	0	0	16250	0	0	0	34552	0	0	0	10078	0	0	0	18386	0	0	0	21648	0	0	1	113668	8.79755e-06	0	0	6126	0	0	0	30596	0	0
RGS6	NM_001204424	ENST00000553525	14	245				rs758574910	p.Pro245Leu	c.734C>T	2	7.95431e-06	0	0	16254	0	0	0	34580	0	0	0	10080	0	0	0	18390	0	0	0	21646	0	0	2	113734	1.75849e-05	0	0	6138	0	0	0	30614	0	0
RGS6	NM_001204424	ENST00000553525	14	245				rs758574910	p.Pro245Arg	c.734C>G	1	3.97716e-06	0	0	16254	0	0	0	34580	0	0	0	10080	0	0	1	18390	5.43774e-05	0	0	21646	0	0	0	113734	0	0	0	6138	0	0	0	30614	0	0
RGS6	NM_001204424	ENST00000553525	14	247				rs1470136872	p.His247Gln	c.741T>G	2	7.95349e-06	0	0	16254	0	0	0	34586	0	0	0	10080	0	0	0	18392	0	0	0	21648	0	0	0	113752	0	0	0	6138	0	0	2	30612	6.53339e-05	0
RGS6	NM_001204424	ENST00000553525	14	254				rs200937222	p.Arg254Gly	c.760A>G	1	3.97687e-06	0	0	16254	0	0	0	34578	0	0	0	10080	0	0	0	18390	0	0	0	21648	0	0	1	113754	8.7909e-06	0	0	6138	0	0	0	30612	0	0
RGS6	NM_001204424	ENST00000553525	14	254				rs542495277	p.Arg254Lys	c.761G>A	18	6.36429e-05	1	0	24956	0	0	0	35422	0	0	0	10370	0	0	0	19952	0	0	0	25122	0	0	0	129172	0	0	1	7224	0.000138427	0	17	30610	0.000555374	1
RGS6	NM_001204424	ENST00000553525	14	257				rs1373730595	p.Thr257Ser	c.769A>T	1	3.97693e-06	0	0	16254	0	0	0	34580	0	0	0	10080	0	0	0	18392	0	0	0	21648	0	0	1	113746	8.79152e-06	0	0	6134	0	0	0	30616	0	0
RGS6	NM_001204424	ENST00000553525	14	258				rs1403184943	p.Lys258Glu	c.772A>G	1	3.1839e-05	0	1	8714	0.000114758	0	0	848	0	0	0	290	0	0	0	1560	0	0	0	3476	0	0	0	15432	0	0	0	1088	0	0	0	0	0	0
RGS6	NM_001204424	ENST00000553525	14	261				rs143112428	p.Ile261Phe	c.781A>T	7	2.47505e-05	0	2	24966	8.01089e-05	0	1	35422	2.8231e-05	0	0	10370	0	0	0	19950	0	0	0	25122	0	0	4	129158	3.09698e-05	0	0	7224	0	0	0	30610	0	0
RGS6	NM_001204424	ENST00000553525	14	262				rs1396901014	p.Arg262Gly	c.784C>G	1	3.9781e-06	0	0	16246	0	0	0	34570	0	0	0	10076	0	0	0	18388	0	0	0	21646	0	0	0	113704	0	0	1	6136	0.000162973	0	0	30610	0	0
RGS6	NM_001204424	ENST00000553525	14	262				rs1396901014	p.Arg262Trp	c.784C>T	4	1.41455e-05	0	2	24956	8.0141e-05	0	0	35418	0	0	0	10366	0	0	0	19948	0	0	1	25120	3.98089e-05	0	1	129134	7.74389e-06	0	0	7224	0	0	0	30610	0	0
RGS6	NM_001204424	ENST00000553525	14	262				rs747825745	p.Arg262Gln	c.785G>A	1	3.97829e-06	0	0	16248	0	0	1	34562	2.89335e-05	0	0	10078	0	0	0	18378	0	0	0	21642	0	0	0	113714	0	0	0	6136	0	0	0	30606	0	0
RGS6	NM_001204424	ENST00000553525	14	263				rs771794072	p.Lys263Glu	c.787A>G	1	3.9781e-06	0	0	16246	0	0	0	34566	0	0	0	10078	0	0	0	18386	0	0	0	21648	0	0	1	113716	8.79384e-06	0	0	6136	0	0	0	30600	0	0
RGS6	NM_001204424	ENST00000553525	14	264				rs1384250631	p.Gln264Glu	c.790C>G	1	3.97845e-06	0	0	16238	0	0	0	34562	0	0	1	10078	9.9226e-05	0	0	18388	0	0	0	21646	0	0	0	113704	0	0	0	6132	0	0	0	30606	0	0
RGS6	NM_001204424	ENST00000553525	14	265				rs757615560	p.Ile265Val	c.793A>G	3	1.19616e-05	0	0	16204	0	0	0	34494	0	0	0	10052	0	0	0	18376	0	0	0	21634	0	0	0	113518	0	0	0	6110	0	0	3	30414	9.86388e-05	0
RGS6	NM_001204424	ENST00000553525	14	268				rs201890851	p.Leu268Phe	c.804G>C	1	3.98464e-06	0	1	16220	6.16523e-05	0	0	34498	0	0	0	10062	0	0	0	18376	0	0	0	21638	0	0	0	113570	0	0	0	6114	0	0	0	30486	0	0
RGS6	NM_001204424	ENST00000553525	14	269				rs746397020	p.Asn269Ser	c.806A>G	7	2.47853e-05	0	0	24934	0	0	0	35364	0	0	0	10356	0	0	0	19938	0	0	0	25118	0	0	6	129016	4.65059e-05	0	1	7200	0.000138889	0	0	30500	0	0
RGS6	NM_001204424	ENST00000553525	14	270				rs201332240	p.Ala270Ser	c.808G>T	8	3.18799e-05	0	0	16232	0	0	0	34504	0	0	0	10056	0	0	1	18366	5.44484e-05	0	0	21640	0	0	0	113534	0	0	0	6118	0	0	7	30492	0.000229568	0
RGS6	NM_001204424	ENST00000553525	14	270				rs201332240	p.Ala270Thr	c.808G>A	4	1.59399e-05	0	0	16232	0	0	0	34504	0	0	0	10056	0	0	0	18366	0	0	0	21640	0	0	2	113534	1.76159e-05	0	0	6118	0	0	2	30492	6.5591e-05	0
RGS6	NM_001204424	ENST00000553525	14	270				rs368013754	p.Ala270Val	c.809C>T	1	3.98435e-06	0	1	16220	6.16523e-05	0	0	34506	0	0	0	10058	0	0	0	18372	0	0	0	21640	0	0	0	113562	0	0	0	6116	0	0	0	30508	0	0
RGS6	NM_001204424	ENST00000553525	14	273				rs757454073	p.Asp273Asn	c.817G>A	1	3.98451e-06	0	0	16230	0	0	0	34512	0	0	0	10056	0	0	0	18380	0	0	0	21632	0	0	1	113554	8.80638e-06	0	0	6122	0	0	0	30486	0	0
RGS6	NM_001204424	ENST00000553525	14	275				rs746649393	p.His275Arg	c.824A>G	1	3.98441e-06	0	0	16222	0	0	0	34516	0	0	0	10058	0	0	1	18384	5.43951e-05	0	0	21640	0	0	0	113568	0	0	0	6124	0	0	0	30466	0	0
RGS6	NM_001204424	ENST00000553525	14	277				rs776446246	p.Leu277Ser	c.830T>C	2	7.97245e-06	0	0	16212	0	0	2	34512	5.79509e-05	0	0	10052	0	0	0	18370	0	0	0	21634	0	0	0	113522	0	0	0	6122	0	0	0	30440	0	0
RGS6	NM_001204424	ENST00000553525	14	279				rs745894804	p.Met279Ile	c.837G>A	4	1.41855e-05	0	0	24902	0	0	0	35314	0	0	0	10324	0	0	0	19930	0	0	0	25104	0	0	3	128808	2.32905e-05	0	0	7206	0	0	1	30390	3.29056e-05	0
RGS6	NM_001204424	ENST00000553525	14	281				rs775549229	p.Lys281Arg	c.842A>G	1	3.9968e-06	0	0	16164	0	0	0	34432	0	0	0	10010	0	0	0	18364	0	0	0	21622	0	0	0	113214	0	0	0	6110	0	0	1	30284	3.30207e-05	0
RGS6	NM_001204424	ENST00000553525	14	288				rs1249886492	p.Ala288Thr	c.862G>A	1	3.98092e-06	0	0	16252	0	0	1	34582	2.89168e-05	0	0	10074	0	0	0	18392	0	0	0	21632	0	0	0	113522	0	0	0	6132	0	0	0	30612	0	0
RGS6	NM_001204424	ENST00000553525	14	290				rs777304785	p.Thr290Met	c.869C>T	25	8.84574e-05	0	1	24952	4.00769e-05	0	0	35434	0	0	0	10364	0	0	0	19952	0	0	1	25116	3.98153e-05	0	22	128968	0.000170585	0	0	7222	0	0	1	30614	3.26648e-05	0
RGS6	NM_001204424	ENST00000553525	14	292				rs1238573436	p.Gln292Pro	c.875A>C	1	3.97893e-06	0	0	16252	0	0	0	34590	0	0	0	10078	0	0	0	18390	0	0	0	21644	0	0	1	113622	8.80111e-06	0	0	6134	0	0	0	30614	0	0
RGS6	NM_001204424	ENST00000553525	14	295				rs1191701209	p.Glu295Asp	c.885A>C	3	1.19335e-05	0	0	16254	0	0	0	34592	0	0	0	10080	0	0	0	18392	0	0	0	21642	0	0	3	113684	2.63889e-05	0	0	6136	0	0	0	30614	0	0
RGS6	NM_001204424	ENST00000553525	14	298				rs946629014	p.Pro298Thr	c.892C>A	4	1.41445e-05	0	0	24962	0	0	0	35440	0	0	0	10370	0	0	0	19952	0	0	4	25122	0.000159223	0	0	129112	0	0	0	7224	0	0	0	30614	0	0
RGS6	NM_001204424	ENST00000553525	14	299				rs770564831	p.Leu299Trp	c.896T>G	1	3.97757e-06	0	0	16254	0	0	0	34592	0	0	0	10080	0	0	1	18392	5.43715e-05	0	0	21646	0	0	0	113694	0	0	0	6138	0	0	0	30614	0	0
RGS6	NM_001204424	ENST00000553525	14	301				rs1169095347	p.Thr301Ala	c.901A>G	1	3.9775e-06	0	0	16254	0	0	0	34592	0	0	0	10080	0	0	0	18392	0	0	0	21648	0	0	1	113698	8.79523e-06	0	0	6136	0	0	0	30614	0	0
RGS6	NM_001204424	ENST00000553525	14	301				rs1042211371	p.Thr301Ile	c.902C>T	1	3.97753e-06	0	0	16254	0	0	0	34592	0	0	0	10080	0	0	0	18392	0	0	0	21642	0	0	1	113700	8.79507e-06	0	0	6136	0	0	0	30616	0	0
RGS6	NM_001204424	ENST00000553525	14	311				rs745593278	p.Ser311Asn	c.932G>A	9	3.5795e-05	0	0	16252	0	0	0	34588	0	0	0	10080	0	0	0	18392	0	0	0	21648	0	0	9	113718	7.91431e-05	0	0	6138	0	0	0	30616	0	0
RGS6	NM_001204424	ENST00000553525	14	312				rs201093075	p.Asp312Asn	c.934G>A	10	3.97722e-05	0	1	16252	6.15309e-05	0	0	34590	0	0	0	10080	0	0	4	18392	0.000217486	0	0	21648	0	0	2	113718	1.75874e-05	0	0	6136	0	0	3	30616	9.7988e-05	0
RGS6	NM_001204424	ENST00000553525	14	314				rs149826345	p.Val314Ile	c.940G>A	5	1.98864e-05	0	0	16252	0	0	0	34592	0	0	0	10080	0	0	1	18392	5.43715e-05	0	0	21646	0	0	4	113714	3.5176e-05	0	0	6136	0	0	0	30616	0	0
RGS6	NM_001204424	ENST00000553525	14	314				rs761954710	p.Val314Ala	c.941T>C	5	1.98861e-05	0	0	16252	0	0	0	34588	0	0	0	10080	0	0	0	18392	0	0	0	21648	0	0	5	113718	4.39684e-05	0	0	6138	0	0	0	30616	0	0
RGS6	NM_001204424	ENST00000553525	14	316				rs543194066	p.Leu316Phe	c.948G>C	5	1.76782e-05	0	0	24960	0	0	0	35436	0	0	0	10370	0	0	0	19952	0	0	0	25122	0	0	5	129156	3.87129e-05	0	0	7224	0	0	0	30614	0	0
RGS6	NM_001204424	ENST00000553525	14	316				rs543194066	p.Leu316Phe	c.948G>T	1	3.97712e-06	0	0	16252	0	0	0	34588	0	0	0	10080	0	0	0	18392	0	0	0	21648	0	0	0	113728	0	0	0	6136	0	0	1	30614	3.26648e-05	0
RGS6	NM_001204424	ENST00000553525	14	317	RGSd			rs761182363	p.Trp317Arg	c.949T>A	1	3.97709e-06	0	0	16252	0	0	0	34590	0	0	0	10080	0	0	0	18392	0	0	0	21648	0	0	1	113728	8.79291e-06	0	0	6136	0	0	0	30614	0	0
RGS6	NM_001204424	ENST00000553525	14	318	RGSd			rs766826610	p.Asp318Gly	c.953A>G	1	3.97709e-06	0	0	16252	0	0	0	34592	0	0	0	10080	0	0	0	18392	0	0	0	21648	0	0	1	113726	8.79306e-06	0	0	6136	0	0	0	30614	0	0
RGS6	NM_001204424	ENST00000553525	14	319	RGSd			rs144932388	p.Ile319Lys	c.956T>A	4	1.59093e-05	0	0	16252	0	0	0	34586	0	0	0	10080	0	0	0	18392	0	0	0	21646	0	0	3	113720	2.63806e-05	0	1	6136	0.000162973	0	0	30614	0	0
RGS6	NM_001204424	ENST00000553525	14	319	RGSd			rs144932388	p.Ile319Thr	c.956T>C	1	3.97731e-06	0	0	16252	0	0	0	34586	0	0	0	10080	0	0	0	18392	0	0	0	21646	0	0	1	113720	8.79353e-06	0	0	6136	0	0	0	30614	0	0
RGS6	NM_001204424	ENST00000553525	14	321	RGSd			rs755501563	p.Met321Ile	c.963G>A	1	3.9775e-06	0	0	16252	0	0	1	34586	2.89134e-05	0	0	10080	0	0	0	18392	0	0	0	21646	0	0	0	113710	0	0	0	6132	0	0	0	30616	0	0
RGS6	NM_001204424	ENST00000553525	14	321	RGSd			rs755501563	p.Met321Ile	c.963G>T	1	3.9775e-06	0	0	16252	0	0	0	34586	0	0	0	10080	0	0	0	18392	0	0	0	21646	0	0	1	113710	8.7943e-06	0	0	6132	0	0	0	30616	0	0
RGS6	NM_001204424	ENST00000553525	14	322	RGSd			rs1248423807	p.Ser322Thr	c.965G>C	1	3.97763e-06	0	0	16252	0	0	0	34588	0	0	0	10080	0	0	0	18386	0	0	1	21646	4.61979e-05	0	0	113706	0	0	0	6132	0	0	0	30616	0	0
RGS6	NM_001204424	ENST00000553525	14	324	RGSd			rs755715807	p.Glu324Lys	c.970G>A	1	4.14281e-06	0	0	15996	0	0	0	32428	0	0	0	9388	0	0	0	17912	0	0	0	21326	0	0	0	110318	0	0	0	5840	0	0	1	28174	3.54937e-05	0
RGS6	NM_001204424	ENST00000553525	14	325	RGSd			rs201450581	p.Pro325Thr	c.973C>A	2	7.22956e-06	0	0	24818	0	0	0	34386	0	0	0	9932	0	0	0	19708	0	0	0	24866	0	0	1	126812	7.88569e-06	0	1	7040	0.000142045	0	0	29080	0	0
RGS6	NM_001204424	ENST00000553525	14	327	RGSd			rs779838541	p.Gln327Glu	c.979C>G	1	4.03522e-06	0	1	16170	6.18429e-05	0	0	33978	0	0	0	9856	0	0	0	18268	0	0	0	21520	0	0	0	112368	0	0	0	6034	0	0	0	29624	0	0
RGS6	NM_001204424	ENST00000553525	14	329	RGSd			rs148641983	p.Arg329Gln	c.986G>A	7	2.50095e-05	0	5	24884	0.000200932	0	0	34876	0	0	0	10234	0	0	0	19830	0	0	0	25028	0	0	2	128094	1.56135e-05	0	0	7140	0	0	0	29808	0	0
RGS6	NM_001204424	ENST00000553525	14	330	RGSd			rs1222947105	p.Val330Ile	c.988G>A	3	1.20651e-05	0	0	16168	0	0	0	34064	0	0	0	9934	0	0	0	18282	0	0	0	21558	0	0	1	112768	8.86776e-06	0	1	6056	0.000165125	0	1	29822	3.35323e-05	0
RGS6	NM_001204424	ENST00000553525	14	338	RGSd			rs943814526	p.Asp338Asn	c.1012G>A	4	1.42029e-05	0	1	24950	4.00802e-05	0	2	35208	5.68053e-05	0	0	10324	0	0	0	19898	0	0	0	25088	0	0	1	128728	7.76832e-06	0	0	7182	0	0	0	30254	0	0
RGS6	NM_001204424	ENST00000553525	14	338	RGSd			rs772230958	p.Asp338Gly	c.1013A>G	1	3.99616e-06	0	0	16238	0	0	0	34334	0	0	0	10042	0	0	0	18344	0	0	0	21616	0	0	1	113328	8.82394e-06	0	0	6092	0	0	0	30246	0	0
RGS6	NM_001204424	ENST00000553525	14	340	RGSd			rs1484364013	p.Ile340Thr	c.1019T>C	2	7.0813e-06	0	1	24952	4.00769e-05	0	0	35354	0	0	0	10354	0	0	0	19942	0	0	0	25102	0	0	1	128998	7.75206e-06	0	0	7210	0	0	0	30522	0	0
RGS6	NM_001204424	ENST00000553525	14	340	RGSd			rs1189224593	p.Ile340Met	c.1020A>G	1	3.98337e-06	0	1	16246	6.15536e-05	0	0	34510	0	0	0	10066	0	0	0	18376	0	0	0	21626	0	0	0	113576	0	0	0	6120	0	0	0	30524	0	0
RGS6	NM_001204424	ENST00000553525	123	340	RGSd			rs1235731087	p.Thr340Ala	c.1018A>G	1	3.19468e-05	0	1	8672	0.000115314	0	0	846	0	0	0	290	0	0	0	1554	0	0	0	3466	0	0	0	15386	0	0	0	1088	0	0	0	0	0	0
RGS6	NM_001204424	ENST00000553525	124	341	RGSd			rs958447203	p.Pro341Ala	c.1021C>G	5	2.92507e-05	0	0	15210	0	0	2	25324	7.89765e-05	0	0	8602	0	0	0	12070	0	0	0	10328	0	0	3	71608	4.18948e-05	0	0	5302	0	0	0	22492	0	0
RGS6	NM_001204424	ENST00000553525	125	343	RGSd			rs750634949	p.Ala343Thr	c.1027G>A	7	4.09678e-05	0	1	15202	6.57808e-05	0	3	25322	0.000118474	0	0	8600	0	0	0	12070	0	0	1	10298	9.71062e-05	0	2	71582	2.794e-05	0	0	5300	0	0	0	22492	0	0
RGS6	NM_001204424	ENST00000553525	126	343	RGSd			rs750634949	p.Ala343Pro	c.1027G>C	1	7.16856e-06	0	0	6500	0	0	0	24476	0	0	0	8312	0	0	0	10510	0	0	0	6824	0	0	1	56170	1.78031e-05	0	0	4214	0	0	0	22492	0	0
RGS6	NM_001204424	ENST00000553525	127	345	RGSd			rs1450278260	p.Arg345Lys	c.1034G>A	1	7.17051e-06	0	0	6490	0	0	0	24474	0	0	0	8308	0	0	0	10512	0	0	1	6794	0.000147189	0	0	56178	0	0	0	4212	0	0	0	22492	0	0
RGS6	NM_001204424	ENST00000553525	14	346	RGSd			rs1469989506	p.Gly346Arg	c.1036G>A	1	3.97858e-06	0	0	16248	0	0	0	34560	0	0	0	10078	0	0	0	18384	0	0	0	21644	0	0	1	113700	8.79507e-06	0	0	6132	0	0	0	30600	0	0
RGS6	NM_001204424	ENST00000553525	128	346	RGSd			rs1359470108	p.Pro346Ser	c.1036C>T	4	2.8687e-05	0	0	6490	0	0	0	24474	0	0	0	8308	0	0	0	10510	0	0	0	6784	0	0	3	56166	5.34131e-05	0	0	4212	0	0	1	22492	4.44603e-05	0
RGS6	NM_001204424	ENST00000553525	129	346	RGSd			rs1222880075	p.Pro346His	c.1037C>A	1	7.17195e-06	0	0	6490	0	0	0	24472	0	0	0	8308	0	0	0	10510	0	0	0	6778	0	0	1	56172	1.78025e-05	0	0	4210	0	0	0	22492	0	0
RGS6	NM_001204424	ENST00000553525	14	347	RGSd			rs965685836	p.Arg347Trp	c.1039C>T	2	7.95748e-06	0	0	16244	0	0	1	34578	2.89201e-05	0	0	10076	0	0	0	18384	0	0	0	21638	0	0	1	113684	8.79631e-06	0	0	6132	0	0	0	30600	0	0
RGS6	NM_001204424	ENST00000553525	14	347	RGSd			rs144184633	p.Arg347Gln	c.1040G>A	76	0.000268756	0	2	24962	8.01218e-05	0	6	35432	0.000169338	0	1	10370	9.6432e-05	0	0	19948	0	0	0	25116	0	0	64	129128	0.000495632	0	3	7220	0.000415512	0	0	30608	0	0
RGS6	NM_001204424	ENST00000553525	14	352	RGSd			rs771215630	p.Arg352Gln	c.1055G>A	2	7.9552e-06	0	0	16252	0	0	0	34586	0	0	2	10080	0.000198413	0	0	18390	0	0	0	21644	0	0	0	113708	0	0	0	6134	0	0	0	30614	0	0
RGS6	NM_001204424	ENST00000553525	14	362	RGSd		Conserved	rs1416206930	p.Asn362Tyr	c.1084A>T	1	3.97744e-06	0	0	16246	0	0	0	34590	0	0	0	10080	0	0	0	18392	0	0	0	21648	0	0	1	113714	8.79399e-06	0	0	6134	0	0	0	30614	0	0
RGS6	NM_001204424	ENST00000553525	14	365	RGSd			rs1196372855	p.Phe365Tyr	c.1094T>A	2	7.97086e-06	0	0	16256	0	0	0	34528	0	0	0	10052	0	0	0	18394	0	0	0	21610	0	0	1	113374	8.82036e-06	0	0	6114	0	0	1	30586	3.26947e-05	0
RGS6	NM_001204424	ENST00000553525	14	369	RGSd			rs760240652	p.Val369Gly	c.1106T>G	1	3.98352e-06	0	0	16256	0	0	0	34540	0	0	0	10058	0	0	0	18394	0	0	0	21616	0	0	1	113452	8.8143e-06	0	0	6122	0	0	0	30596	0	0
RGS6	NM_001204424	ENST00000553525	14	371	RGSd			rs1265932755	p.Asp371Gly	c.1112A>G	1	3.98298e-06	0	0	16256	0	0	0	34550	0	0	0	10064	0	0	1	18394	5.43656e-05	0	0	21626	0	0	0	113450	0	0	0	6122	0	0	0	30606	0	0
RGS6	NM_001204424	ENST00000553525	14	373	RGSd			rs753570086	p.Lys373Gln	c.1117A>C	1	3.98264e-06	0	0	16256	0	0	1	34552	2.89419e-05	0	0	10064	0	0	0	18394	0	0	0	21628	0	0	0	113464	0	0	0	6122	0	0	0	30610	0	0
RGS6	NM_001204424	ENST00000553525	14	373	RGSd			rs1372596327	p.Lys373Asn	c.1119G>C	1	3.98273e-06	0	0	16256	0	0	0	34556	0	0	0	10066	0	0	0	18394	0	0	0	21632	0	0	1	113444	8.81492e-06	0	0	6126	0	0	0	30610	0	0
RGS6	NM_001204424	ENST00000553525	14	375	RGSd			rs759068483	p.Gln375Lys	c.1123C>A	17	6.77021e-05	0	0	16252	0	0	0	34564	0	0	0	10064	0	0	0	18394	0	0	0	21634	0	0	0	113462	0	0	1	6128	0.000163185	0	16	30602	0.000522842	0
RGS6	NM_001204424	ENST00000553525	14	376	RGSd			rs1173118060	p.Pro376Thr	c.1126C>A	1	3.9813e-06	0	0	16256	0	0	0	34580	0	0	0	10070	0	0	0	18392	0	0	0	21632	0	0	0	113506	0	0	0	6128	0	0	1	30610	3.26691e-05	0
RGS6	NM_001204424	ENST00000553525	15	377	RGSd			rs572389164	p.Leu377Ile	c.1129C>A	1	3.98054e-06	0	0	16256	0	0	0	34582	0	0	0	10070	0	0	0	18394	0	0	0	21634	0	0	0	113548	0	0	0	6128	0	0	1	30610	3.26691e-05	0
RGS6	NM_001204424	ENST00000553525	16	381	RGSd			rs757459611	p.Ala381Ser	c.1141G>T	6	2.38829e-05	0	0	16250	0	0	0	34588	0	0	0	10070	0	0	2	18394	0.000108731	0	0	21640	0	0	4	113552	3.52262e-05	0	0	6126	0	0	0	30606	0	0
RGS6	NM_001204424	ENST00000553525	17	384	RGSd			rs147778900	p.Val384Ile	c.1150G>A	1	3.98016e-06	0	0	16254	0	0	0	34592	0	0	0	10070	0	0	0	18390	0	0	0	21646	0	0	1	113552	8.80654e-06	0	0	6128	0	0	0	30614	0	0
RGS6	NM_001204424	ENST00000553525	18	384	RGSd			rs147778900	p.Val384Leu	c.1150G>T	1	3.98016e-06	0	0	16254	0	0	0	34592	0	0	0	10070	0	0	0	18390	0	0	0	21646	0	0	1	113552	8.80654e-06	0	0	6128	0	0	0	30614	0	0
RGS6	NM_001204424	ENST00000553525	19	388	RGSd			rs1216207036	p.Trp388Arg	c.1162T>C	1	3.97991e-06	0	0	16256	0	0	0	34590	0	0	0	10070	0	0	0	18394	0	0	0	21648	0	0	1	113560	8.80592e-06	0	0	6130	0	0	0	30614	0	0
RGS6	NM_001204424	ENST00000553525	20	390	RGSd			rs1279740744	p.Glu390Asp	c.1170G>C	1	3.97975e-06	0	0	16254	0	0	0	34592	0	0	0	10068	0	0	0	18392	0	0	0	21644	0	0	0	113578	0	0	0	6130	0	0	1	30614	3.26648e-05	0
RGS6	NM_001204424	ENST00000553525	21	400	RGSd		Conserved	rs780472369	p.Ile400Val	c.1198A>G	2	7.95925e-06	0	0	16256	0	0	0	34590	0	0	0	10076	0	0	0	18384	0	0	0	21648	0	0	1	113582	8.80421e-06	0	0	6130	0	0	1	30614	3.26648e-05	0
RGS6	NM_001204424	ENST00000553525	55	406	RGSd			rs11628539	p.Asn406Tyr	c.1216A>T	18733	0.117334	1238	339	14788	0.022924	2	3406	25184	0.135245	259	777	8380	0.0927208	46	976	11986	0.0814283	39	1427	8860	0.161061	121	7324	63000	0.116254	392	559	5086	0.10991	28	3925	22372	0.175443	351
RGS6	NM_001204424	ENST00000553525	56	406	RGSd			rs1324517703	p.Asn406Ser	c.1217A>G	1	7.79107e-06	0	0	6090	0	0	0	24348	0	0	0	8092	0	0	0	10432	0	0	0	5392	0	0	0	47612	0	0	1	4004	0.00024975	0	0	22382	0	0
RGS6	NM_001204424	ENST00000553525	22	407	RGSd	Selectivity		rs1489630461	p.Tyr407Phe	c.1220A>T	4	1.59177e-05	0	0	16256	0	0	0	34592	0	0	0	10078	0	0	4	18384	0.000217581	0	0	21648	0	0	0	113594	0	0	0	6128	0	0	0	30612	0	0
RGS6	NM_001204424	ENST00000553525	57	407	RGSd	Selectivity		rs1257192579	p.Val407Met	c.1219G>A	1	7.78913e-06	0	0	6088	0	0	0	24354	0	0	0	8094	0	0	0	10432	0	0	0	5388	0	0	0	47638	0	0	1	4006	0.000249626	0	0	22384	0	0
RGS6	NM_001204424	ENST00000553525	58	408	RGSd			rs562667528	p.Gln408Arg	c.1223A>G	2	1.25172e-05	0	2	14800	0.000135135	0	0	25204	0	0	0	8386	0	0	0	11990	0	0	0	8860	0	0	0	63066	0	0	0	5092	0	0	0	22382	0	0
RGS6	NM_001204424	ENST00000553525	23	409	RGSd			rs564526377	p.Ile409Leu	c.1225A>C	1	3.97962e-06	0	0	16256	0	0	0	34590	0	0	0	10080	0	0	0	18380	0	0	0	21648	0	0	0	113586	0	0	0	6128	0	0	1	30612	3.26669e-05	0
RGS6	NM_001204424	ENST00000553525	24	409	RGSd			rs768999773	p.Ile409Thr	c.1226T>C	1	3.98026e-06	0	0	16254	0	0	0	34582	0	0	0	10080	0	0	0	18384	0	0	1	21648	4.61936e-05	0	0	113558	0	0	0	6128	0	0	0	30606	0	0
RGS6	NM_001204424	ENST00000553525	59	409	RGSd			rs1206579928	p.Asn409Ile	c.1226A>T	1	7.78816e-06	0	0	6088	0	0	0	24356	0	0	0	8096	0	0	0	10432	0	0	0	5382	0	0	1	47660	2.0982e-05	0	0	4004	0	0	0	22382	0	0
RGS6	NM_001204424	ENST00000553525	60	410	RGSd			rs932633394	p.Thr410Ala	c.1228A>G	1	7.78792e-06	0	0	6088	0	0	1	24358	4.10543e-05	0	0	8096	0	0	0	10432	0	0	0	5382	0	0	0	47660	0	0	0	4006	0	0	0	22382	0	0
RGS6	NM_001204424	ENST00000553525	25	411	RGSd			rs1487374149	p.Ser411Asn	c.1232G>A	1	3.97978e-06	0	0	16256	0	0	1	34590	2.89101e-05	0	0	10080	0	0	0	18376	0	0	0	21648	0	0	0	113580	0	0	0	6126	0	0	0	30614	0	0
RGS6	NM_001204424	ENST00000553525	26	413	RGSd			rs1195910537	p.Asn413Thr	c.1238A>C	1	3.9795e-06	0	1	16256	6.15157e-05	0	0	34590	0	0	0	10080	0	0	0	18374	0	0	0	21648	0	0	0	113598	0	0	0	6128	0	0	0	30614	0	0
RGS6	NM_001204424	ENST00000553525	61	413	RGSd			rs868792549	p.Ala413Val	c.1238C>T	6	3.75451e-05	0	1	14798	6.75767e-05	0	1	25204	3.96762e-05	0	0	8386	0	0	1	11990	8.34028e-05	0	0	8864	0	0	1	63096	1.58489e-05	0	2	5088	0.000393082	0	0	22382	0	0
RGS6	NM_001204424	ENST00000553525	27	414	RGSd			rs774890861	p.Val414Ile	c.1240G>A	1	3.97972e-06	0	0	16256	0	0	0	34590	0	0	0	10080	0	0	0	18372	0	0	0	21648	0	0	1	113588	8.80375e-06	0	0	6128	0	0	0	30612	0	0
RGS6	NM_001204424	ENST00000553525	62	414	RGSd				p.Gly414Asp	c.1241G>A	1	7.78804e-06	0	0	6086	0	0	0	24356	0	0	0	8096	0	0	0	10432	0	0	0	5386	0	0	1	47664	2.09802e-05	0	0	4000	0	0	0	22382	0	0
RGS6	NM_001204424	ENST00000553525	28	416	RGSd			rs370722663	p.Asp416Asn	c.1246G>A	5	1.76882e-05	0	5	24966	0.000200272	0	0	35432	0	0	0	10370	0	0	0	19932	0	0	0	25118	0	0	0	129032	0	0	0	7212	0	0	0	30612	0	0
RGS6	NM_001204424	ENST00000553525	29	418	RGSd			rs1459206177	p.Gly418Arg	c.1252G>C	4	1.59193e-05	0	0	16252	0	0	0	34580	0	0	0	10078	0	0	0	18368	0	0	1	21646	4.61979e-05	0	3	113606	2.64071e-05	0	0	6130	0	0	0	30608	0	0
RGS6	NM_001204424	ENST00000553525	63	418	RGSd			rs1188941956	p.Ile418Val	c.1252A>G	1	7.78792e-06	0	0	6086	0	0	0	24358	0	0	0	8096	0	0	0	10432	0	0	0	5384	0	0	1	47664	2.09802e-05	0	0	4000	0	0	0	22384	0	0
RGS6	NM_001204424	ENST00000553525	30	419	RGSd			rs1163802210	p.Arg419Thr	c.1256G>C	1	3.98016e-06	0	0	16254	0	0	0	34574	0	0	0	10076	0	0	0	18372	0	0	0	21644	0	0	1	113596	8.80313e-06	0	0	6122	0	0	0	30608	0	0
RGS6	NM_001204424	ENST00000553525	31	419	RGSd			rs1384121984	p.Arg419Ser	c.1257A>T	1	3.97991e-06	0	0	16254	0	0	0	34572	0	0	0	10074	0	0	1	18372	5.44307e-05	0	0	21642	0	0	0	113616	0	0	0	6128	0	0	0	30604	0	0
RGS6	NM_001204424	ENST00000553525	64	421	RGSd			rs1480562799	p.Ala421Pro	c.1261G>C	1	7.78792e-06	0	0	6086	0	0	1	24356	4.10576e-05	0	0	8098	0	0	0	10432	0	0	0	5384	0	0	0	47664	0	0	0	4000	0	0	0	22384	0	0
RGS6	NM_001204424	ENST00000553525	32	424	RGSd			rs141432295	p.Asp424Glu	c.1272C>A	1	3.98279e-06	0	0	16252	0	0	0	34560	0	0	0	10068	0	0	0	18350	0	0	0	21628	0	0	0	113510	0	0	1	6120	0.000163399	0	0	30592	0	0
RGS6	NM_001204424	ENST00000553525	33	425	RGSd			rs759236267	p.Ala425Thr	c.1273G>A	2	7.96711e-06	0	0	16252	0	0	0	34558	0	0	0	10068	0	0	0	18352	0	0	0	21620	0	0	1	113472	8.81275e-06	0	0	6122	0	0	1	30588	3.26926e-05	0
RGS6	NM_001204424	ENST00000553525	65	425	RGSd			rs1421963348	p.Met425Val	c.1273A>G	1	7.78816e-06	0	0	6086	0	0	0	24356	0	0	0	8098	0	0	0	10432	0	0	0	5384	0	0	0	47660	0	0	0	4000	0	0	1	22384	4.46748e-05	0
RGS6	NM_001204424	ENST00000553525	66	425	RGSd			rs184082432	p.Met425Thr	c.1274T>C	252	0.00157689	2	215	14802	0.0145251	2	28	25204	0.00111093	0	0	8388	0	0	0	11992	0	0	0	8858	0	0	4	63092	6.33995e-05	0	4	5088	0.000786164	0	1	22384	4.46748e-05	0
RGS6	NM_001204424	ENST00000553525	67	426	RGSd			rs1171778554	p.Ala426Pro	c.1276G>C	1	7.78816e-06	0	0	6086	0	0	1	24356	4.10576e-05	0	0	8098	0	0	0	10432	0	0	0	5386	0	0	0	47658	0	0	0	4000	0	0	0	22384	0	0
RGS6	NM_001204424	ENST00000553525	68	427	RGSd	Selectivity		rs763682297	p.Val427Met	c.1279G>A	12	7.50976e-05	0	0	14798	0	0	0	25204	0	0	0	8386	0	0	0	11992	0	0	0	8860	0	0	5	63080	7.92644e-05	0	0	5088	0	0	7	22384	0.000312723	0
RGS6	NM_001204424	ENST00000553525	69	430	RGSd	Selectivity		rs761458603	p.Arg430Cys	c.1288C>T	4	3.11536e-05	0	1	6086	0.000164312	0	0	24356	0	0	0	8098	0	0	1	10434	9.58405e-05	0	0	5386	0	0	2	47652	4.1971e-05	0	0	4000	0	0	0	22384	0	0
RGS6	NM_001204424	ENST00000553525	70	430	RGSd	Selectivity		rs1399641211	p.Arg430His	c.1289G>A	4	2.50316e-05	0	1	14798	6.75767e-05	0	0	25204	0	0	0	8388	0	0	0	11994	0	0	0	8860	0	0	3	63082	4.75571e-05	0	0	5088	0	0	0	22384	0	0
RGS6	NM_001204424	ENST00000553525	71	433	RGSd			rs970426759	p.Arg433Gly	c.1297A>G	1	7.78865e-06	0	0	6086	0	0	0	24356	0	0	0	8098	0	0	1	10432	9.58589e-05	0	0	5386	0	0	0	47650	0	0	0	4000	0	0	0	22384	0	0
RGS6	NM_001204424	ENST00000553525	72	437	RGSd		Conserved	rs772611506	p.Gly437Arg	c.1309G>A	13	8.13527e-05	0	1	14800	6.75676e-05	0	0	25204	0	0	0	8386	0	0	11	11992	0.000917278	0	0	8862	0	0	1	63082	1.58524e-05	0	0	5088	0	0	0	22384	0	0
RGS6	NM_001204424	ENST00000553525	34	438	RGSd			rs1397038997	p.Tyr438Phe	c.1313A>T	1	3.97725e-06	0	0	16256	0	0	1	34586	2.89134e-05	0	0	10080	0	0	0	18392	0	0	0	21648	0	0	0	113714	0	0	0	6138	0	0	0	30616	0	0
RGS6	NM_001204424	ENST00000553525	35	438	RGSd			rs1397038997	p.Tyr438Cys	c.1313A>G	1	3.97725e-06	0	0	16256	0	0	0	34586	0	0	0	10080	0	0	0	18392	0	0	0	21648	0	0	1	113714	8.79399e-06	0	0	6138	0	0	0	30616	0	0
RGS6	NM_001204424	ENST00000553525	73	439	RGSd	Selectivity		rs1321045034	p.Ser439Leu	c.1316C>T	4	3.11551e-05	0	0	6086	0	0	3	24356	0.000123173	0	0	8096	0	0	0	10432	0	0	0	5386	0	0	1	47650	2.09864e-05	0	0	4000	0	0	0	22384	0	0
RGS6	NM_001204424	ENST00000553525	36	440	RGSd		Conserved	rs1306734168	p.Arg440Cys	c.1318C>T	1	3.97763e-06	0	0	16256	0	0	1	34586	2.89134e-05	0	0	10078	0	0	0	18394	0	0	0	21648	0	0	0	113690	0	0	0	6138	0	0	0	30616	0	0
RGS6	NM_001204424	ENST00000553525	37	440	RGSd		Conserved	rs1011152872	p.Arg440His	c.1319G>A	1	3.97782e-06	0	0	16256	0	0	0	34586	0	0	0	10078	0	0	0	18394	0	0	0	21640	0	0	1	113686	8.79616e-06	0	0	6138	0	0	0	30616	0	0
RGS6	NM_001204424	ENST00000553525	38	443	RGSd	Selectivity		rs748675132	p.Arg443Trp	c.1327C>T	1	3.9776e-06	0	0	16254	0	0	0	34584	0	0	0	10080	0	0	0	18394	0	0	0	21646	0	0	0	113696	0	0	0	6138	0	0	1	30616	3.26627e-05	0
RGS6	NM_001204424	ENST00000553525	39	443	RGSd	Selectivity		rs1208071075	p.Arg443Gln	c.1328G>A	2	7.07239e-06	0	1	24958	4.00673e-05	0	0	35432	0	0	0	10370	0	0	0	19952	0	0	0	25116	0	0	1	129120	7.74473e-06	0	0	7226	0	0	0	30616	0	0
RGS6	NM_001204424	ENST00000553525	74	443	RGSd	Selectivity		rs1293339154	p.Leu443Phe	c.1327C>T	4	3.11575e-05	0	0	6086	0	0	0	24354	0	0	0	8092	0	0	0	10432	0	0	0	5386	0	0	4	47646	8.39525e-05	0	0	4000	0	0	0	22384	0	0
RGS6	NM_001204424	ENST00000553525	75	444	RGSd			rs989679481	p.Leu444Met	c.1330C>A	5	3.89451e-05	0	0	6086	0	0	4	24352	0.000164258	0	0	8092	0	0	0	10432	0	0	0	5386	0	0	1	47654	2.09846e-05	0	0	4000	0	0	0	22384	0	0
RGS6	NM_001204424	ENST00000553525	40	446	RGSd			rs776206016	p.Ala446Ser	c.1336G>T	1	3.97747e-06	0	0	16256	0	0	0	34582	0	0	0	10080	0	0	0	18394	0	0	0	21642	0	0	1	113708	8.79446e-06	0	0	6138	0	0	0	30616	0	0
RGS6	NM_001204424	ENST00000553525	76	446	RGSd			rs750055280	p.Leu446Phe	c.1336C>T	12	7.50986e-05	0	0	14800	0	0	6	25200	0.000238095	0	2	8382	0.000238607	0	0	11992	0	0	0	8860	0	0	3	63084	4.75556e-05	0	1	5088	0.000196541	0	0	22384	0	0
RGS6	NM_001204424	ENST00000553525	77	447	RGSd			rs1260548444	p.Pro447Thr	c.1339C>A	1	7.78901e-06	0	0	6086	0	0	0	24350	0	0	0	8092	0	0	0	10432	0	0	0	5386	0	0	1	47656	2.09837e-05	0	0	4000	0	0	0	22384	0	0
RGS6	NM_001204424	ENST00000553525	41	450	RGSd			rs745432859	p.Leu450Phe	c.1350G>T	8	3.18188e-05	0	0	16256	0	0	7	34584	0.000202406	0	0	10080	0	0	0	18394	0	0	0	21648	0	0	1	113706	8.79461e-06	0	0	6140	0	0	0	30616	0	0
RGS6	NM_001204424	ENST00000553525	78	450	RGSd			rs755945386	p.His450Tyr	c.1348C>T	1	7.78998e-06	0	0	6086	0	0	0	24348	0	0	0	8092	0	0	0	10432	0	0	0	5384	0	0	0	47648	0	0	0	3996	0	0	1	22384	4.46748e-05	0
RGS6	NM_001204424	ENST00000553525	79	451	RGSd			rs976894860	p.Asp451His	c.1351G>C	9	7.01087e-05	0	0	6088	0	0	7	24346	0.000287522	0	0	8092	0	0	0	10436	0	0	0	5380	0	0	0	47650	0	0	1	3998	0.000250125	0	1	22382	4.46788e-05	0
RGS6	NM_001204424	ENST00000553525	42	458				rs1200285000	p.Trp458Cys	c.1374G>T	3	2.34265e-05	0	0	6090	0	0	0	24354	0	0	0	8096	0	0	0	10432	0	0	0	5382	0	0	3	47334	6.33794e-05	0	0	3990	0	0	0	22382	0	0
RGS6	NM_001204424	ENST00000553525	43	461				rs1488116566	p.Ter461Cys	c.1383A>C	1	7.80921e-06	0	0	6086	0	0	0	24352	0	0	0	8096	0	0	0	10432	0	0	0	5382	0	0	1	47336	2.11256e-05	0	0	3988	0	0	0	22382	0	0
RGS6	NM_001204424	ENST00000553525	44	462				rs1414828094	p.Gly462Asp	c.1385G>A	1	3.28494e-05	0	1	8594	0.00011636	0	0	838	0	0	0	288	0	0	0	1554	0	0	0	3236	0	0	0	14904	0	0	0	1028	0	0	0	0	0	0
RGS6	NM_001204424	ENST00000553525	80	462				rs944318499	p.Ser462Ala	c.1384T>G	1	3.18918e-05	0	1	8692	0.000115048	0	0	848	0	0	0	290	0	0	0	1558	0	0	0	3476	0	0	0	15404	0	0	0	1088	0	0	0	0	0	0
RGS6	NM_001204424	ENST00000553525	45	463				rs1478594532	p.Arg463Gly	c.1387C>G	1	4.6298e-06	0	0	13364	0	0	0	32348	0	0	0	9392	0	0	0	16156	0	0	0	11322	0	0	0	100578	0	0	1	5556	0.000179986	0	0	27276	0	0
RGS6	NM_001204424	ENST00000553525	46	463				rs748964422	p.Arg463His	c.1388G>A	5	2.02795e-05	0	0	21846	0	0	2	33280	6.00962e-05	0	0	9696	0	0	0	17772	0	0	0	14490	0	0	2	115496	1.73166e-05	0	0	6558	0	0	1	27416	3.64751e-05	0
RGS6	NM_001204424	ENST00000553525	81	464				rs1439231967	p.Pro464Ser	c.1390C>T	1	7.79362e-06	0	0	6088	0	0	1	24356	4.10576e-05	0	0	8094	0	0	0	10432	0	0	0	5388	0	0	0	47572	0	0	0	3996	0	0	0	22384	0	0
RGS6	NM_001204424	ENST00000553525	82	464				rs1156932464	p.Pro464Leu	c.1391C>T	3	1.87838e-05	0	0	14798	0	0	1	25204	3.96762e-05	0	0	8384	0	0	0	11992	0	0	0	8860	0	0	2	63004	3.1744e-05	0	0	5086	0	0	0	22384	0	0
RGS6	NM_001204424	ENST00000553525	47	465				rs1337822142	p.Thr465Asn	c.1394C>A	1	3.27054e-05	0	0	8590	0	0	0	836	0	0	0	288	0	0	0	1558	0	0	0	3264	0	0	1	14994	6.66933e-05	0	0	1046	0	0	0	0	0	0
RGS6	NM_001204424	ENST00000553525	83	468				rs772262075	p.Ser468Asn	c.1403G>A	1	7.78962e-06	0	0	6088	0	0	0	24356	0	0	0	8092	0	0	0	10432	0	0	0	5388	0	0	0	47638	0	0	0	4000	0	0	1	22382	4.46788e-05	0
RGS6	NM_001204424	ENST00000553525	48	470				rs1280710361	p.Phe470Leu	c.1410C>A	1	3.28321e-05	0	1	8564	0.000116768	0	0	836	0	0	0	288	0	0	0	1554	0	0	0	3250	0	0	0	14928	0	0	0	1038	0	0	0	0	0	0
RGS6	NM_001204424	ENST00000553525	84	470				rs534076287	p.Ala470Thr	c.1408G>A	22	0.000137693	0	0	14794	0	0	1	25204	3.96762e-05	0	0	8382	0	0	15	11992	0.00125083	0	0	8860	0	0	3	63074	4.75632e-05	0	2	5088	0.000393082	0	1	22382	4.46788e-05	0
RGS6	NM_001204424	ENST00000553525	49	472				rs1350940158	p.Arg472Cys	c.1414C>T	1	4.5529e-06	0	0	13586	0	0	0	32952	0	0	0	9524	0	0	0	16512	0	0	0	11434	0	0	1	102138	9.79068e-06	0	0	5612	0	0	0	27882	0	0
RGS6	NM_001204424	ENST00000553525	50	472				rs771881581	p.Arg472His	c.1415G>A	1	4.54926e-06	0	0	13572	0	0	0	32968	0	0	0	9528	0	0	0	16516	0	0	0	11444	0	0	0	102230	0	0	0	5618	0	0	1	27940	3.5791e-05	0
RGS6	NM_001204424	ENST00000553525	51	473				rs773067070	p.Ser473Asn	c.1418G>A	3	1.36504e-05	0	0	13592	0	0	0	32926	0	0	0	9502	0	0	0	16486	0	0	0	11444	0	0	3	102224	2.93473e-05	0	0	5622	0	0	0	27978	0	0
RGS6	NM_001204424	ENST00000553525	52	474				rs1342378659	p.Val474Ala	c.1421T>C	1	4.58144e-06	0	0	13574	0	0	0	32518	0	0	0	9452	0	0	0	16380	0	0	0	11426	0	0	1	101844	9.81894e-06	0	0	5576	0	0	0	27502	0	0
RGS6	NM_001204424	ENST00000553525	85	474				rs1383422705	p.Ala474Thr	c.1420G>A	1	7.78913e-06	0	0	6088	0	0	1	24356	4.10576e-05	0	0	8092	0	0	0	10432	0	0	0	5388	0	0	0	47644	0	0	0	4000	0	0	0	22384	0	0
RGS6	NM_001204424	ENST00000553525	53	475				rs1235291290	p.Cys475Tyr	c.1424G>A	2	6.67022e-05	0	2	8456	0.000236518	0	0	832	0	0	0	290	0	0	0	1560	0	0	0	3158	0	0	0	14658	0	0	0	1030	0	0	0	0	0	0
RGS6	NM_001204424	ENST00000553525	86	475				rs1046069627	p.Arg475Gly	c.1423A>G	9	5.63296e-05	0	9	14798	0.00060819	0	0	25204	0	0	0	8382	0	0	0	11992	0	0	0	8858	0	0	0	63068	0	0	0	5088	0	0	0	22384	0	0
RGS6	NM_001204424	ENST00000553525	113	475				rs563720953	p.Gly475Val	c.1424G>T	50	0.000178017	0	0	24928	0	0	0	35428	0	0	0	10352	0	0	49	19940	0.00245737	0	0	23922	0	0	0	128482	0	0	1	7206	0.000138773	0	0	30614	0	0
RGS6	NM_001204424	ENST00000553525	87	477				rs906205748	p.Arg477Thr	c.1430G>C	2	1.5578e-05	0	0	6086	0	0	0	24356	0	0	0	8092	0	0	0	10432	0	0	2	5386	0.000371333	0	0	47650	0	0	0	4000	0	0	0	22384	0	0
RGS6	NM_001204424	ENST00000553525	88	478				rs1277425631	p.Ala478Thr	c.1432G>A	12	9.34725e-05	0	0	6086	0	0	9	24356	0.000369519	0	0	8092	0	0	0	10432	0	0	0	5386	0	0	0	47644	0	0	3	4000	0.00075	0	0	22384	0	0
RGS6	NM_001204424	ENST00000553525	114	479				rs200728150	p.Ala479Val	c.1436C>T	4	1.60421e-05	0	0	16196	0	0	0	34572	0	0	1	10060	9.94036e-05	0	1	18364	5.44544e-05	0	1	20494	4.87948e-05	0	0	112932	0	0	0	6112	0	0	1	30614	3.26648e-05	0
RGS6	NM_001204424	ENST00000553525	89	480				rs1430620315	p.Asn480Asp	c.1438A>G	1	3.18512e-05	0	0	8712	0	0	0	848	0	0	0	290	0	0	0	1560	0	0	0	3476	0	0	1	15424	6.4834e-05	0	0	1086	0	0	0	0	0	0
RGS6	NM_001204424	ENST00000553525	54	481				rs1198696089	p.Ter481Gln	c.1441T>C	1	6.62708e-06	0	0	10612	0	0	0	18230	0	0	0	6262	0	0	0	12832	0	0	0	7674	0	0	1	71980	1.38927e-05	0	0	3886	0	0	0	19420	0	0
RGS6	NM_001204424	ENST00000553525	115	482				rs368125974	p.Arg482Ser	c.1444C>A	1	4.01226e-06	0	0	16180	0	0	0	34560	0	0	0	10056	0	0	1	18350	5.44959e-05	0	0	20450	0	0	0	112918	0	0	0	6110	0	0	0	30612	0	0
RGS6	NM_001204424	ENST00000553525	116	482				rs368125974	p.Arg482Cys	c.1444C>T	5	2.00613e-05	0	0	16180	0	0	0	34560	0	0	0	10056	0	0	2	18350	0.000108992	0	0	20450	0	0	1	112918	8.85598e-06	0	0	6110	0	0	2	30612	6.53339e-05	0
RGS6	NM_001204424	ENST00000553525	117	482				rs751525654	p.Arg482His	c.1445G>A	8	3.21166e-05	0	0	16166	0	0	1	34554	2.89402e-05	0	0	10052	0	0	1	18350	5.44959e-05	0	0	20416	0	0	4	112830	3.54516e-05	0	0	6114	0	0	2	30610	6.53381e-05	0
RGS6	NM_001204424	ENST00000553525	90	483				rs1024628226	p.Ser483Cys	c.1447A>T	2	1.55775e-05	0	0	6088	0	0	0	24356	0	0	0	8094	0	0	0	10432	0	0	0	5386	0	0	2	47650	4.19727e-05	0	0	4000	0	0	0	22384	0	0
RGS6	NM_001204424	ENST00000553525	118	483				rs757354096	p.Leu483Pro	c.1448T>C	1	4.00921e-06	0	0	16166	0	0	1	34556	2.89385e-05	0	0	10056	0	0	0	18356	0	0	0	20584	0	0	0	112980	0	0	0	6114	0	0	0	30614	0	0
RGS6	NM_001204424	ENST00000553525	119	484				rs781327074	p.Thr484Met	c.1451C>T	16	6.41807e-05	0	0	16172	0	0	0	34556	0	0	0	10054	0	0	0	18352	0	0	0	20470	0	0	1	112966	8.85222e-06	0	0	6114	0	0	15	30612	0.000490004	0
RGS6	NM_001204424	ENST00000553525	120	486				rs1265384427	p.Leu486Pro	c.1457T>C	1	3.1839e-05	0	1	8716	0.000114732	0	0	848	0	0	0	290	0	0	0	1560	0	0	0	3474	0	0	0	15432	0	0	0	1088	0	0	0	0	0	0
RGS6	NM_001204424	ENST00000553525	91	487				rs1177252465	p.Arg487Gln	c.1460G>A	1	7.78913e-06	0	0	6086	0	0	1	24356	4.10576e-05	0	0	8092	0	0	0	10432	0	0	0	5386	0	0	0	47646	0	0	0	4002	0	0	0	22384	0	0
RGS6	NM_001204424	ENST00000553525	92	490				rs1234697168	p.Cys490Tyr	c.1469G>A	1	7.78901e-06	0	0	6086	0	0	0	24356	0	0	0	8092	0	0	1	10432	9.58589e-05	0	0	5386	0	0	0	47648	0	0	0	4002	0	0	0	22384	0	0
RGS6	NM_001204424	ENST00000553525	121	490				rs1390029249	p.Ser490Pro	c.1468T>C	1	4.01681e-06	0	0	16130	0	0	0	34552	0	0	0	10052	0	0	0	18320	0	0	0	20260	0	0	0	112940	0	0	0	6094	0	0	1	30606	3.26733e-05	0
RGS6	NM_001204424	ENST00000553525	122	490				rs1467368465	p.Ser490Tyr	c.1469C>A	1	3.1839e-05	0	0	8712	0	0	0	848	0	0	0	290	0	0	0	1560	0	0	0	3474	0	0	1	15436	6.47836e-05	0	0	1088	0	0	0	0	0	0
RGS6	NM_001204424	ENST00000553525	93	491				rs1172256386	p.Gln491Arg	c.1472A>G	1	7.78865e-06	0	0	6086	0	0	0	24356	0	0	0	8092	0	0	0	10432	0	0	0	5390	0	0	1	47652	2.09855e-05	0	0	4000	0	0	0	22384	0	0
RGS6	NM_001204424	ENST00000553525	94	494					p.Gly494Ser	c.1480G>A	6	4.67319e-05	0	0	6086	0	0	0	24356	0	0	0	8092	0	0	0	10432	0	0	0	5390	0	0	6	47652	0.000125913	0	0	4000	0	0	0	22384	0	0
RGS6	NM_001204424	ENST00000553525	95	494					p.Gly494Cys	c.1480G>T	1	7.78865e-06	0	0	6086	0	0	0	24356	0	0	0	8092	0	0	0	10432	0	0	0	5390	0	0	0	47652	0	0	0	4000	0	0	1	22384	4.46748e-05	0
RGS6	NM_001204424	ENST00000553525	96	494				rs1178315508	p.Gly494Asp	c.1481G>A	1	7.78865e-06	0	0	6086	0	0	0	24356	0	0	0	8092	0	0	0	10432	0	0	0	5390	0	0	1	47652	2.09855e-05	0	0	4000	0	0	0	22384	0	0
RGS6	NM_001204424	ENST00000553525	97	496				rs771924929	p.Gly496Arg	c.1486G>C	8	6.23101e-05	0	0	6086	0	0	1	24356	4.10576e-05	0	0	8092	0	0	0	10432	0	0	0	5388	0	0	6	47652	0.000125913	0	1	4000	0.00025	0	0	22384	0	0
RGS6	NM_001204424	ENST00000553525	98	497				rs776810504	p.Glu497Ala	c.1490A>C	1	7.78877e-06	0	0	6086	0	0	0	24356	0	0	0	8092	0	0	0	10432	0	0	0	5388	0	0	0	47652	0	0	0	4000	0	0	1	22384	4.46748e-05	0
RGS6	NM_001204424	ENST00000553525	99	505				rs760100237	p.Ser505Ala	c.1513T>G	10	7.78877e-05	0	0	6086	0	0	0	24356	0	0	9	8092	0.00111221	0	0	10432	0	0	0	5386	0	0	0	47654	0	0	1	4000	0.00025	0	0	22384	0	0
RGS6	NM_001204424	ENST00000553525	100	505				rs973201274	p.Ser505Cys	c.1514C>G	1	3.18593e-05	0	1	8706	0.000114863	0	0	848	0	0	0	290	0	0	0	1558	0	0	0	3476	0	0	0	15426	0	0	0	1084	0	0	0	0	0	0
RGS6	NM_001204424	ENST00000553525	101	506				rs770133019	p.Arg506Lys	c.1517G>A	10	7.78853e-05	0	0	6088	0	0	0	24356	0	0	0	8092	0	0	0	10432	0	0	0	5388	0	0	0	47654	0	0	0	4000	0	0	10	22384	0.000446748	0
RGS6	NM_001204424	ENST00000553525	102	512				rs184519961	p.Arg512Thr	c.1535G>C	1169	0.00731649	3	31	14792	0.00209573	0	91	25204	0.00361054	1	8	8382	0.000954426	0	0	11990	0	0	111	8864	0.0125226	1	760	63074	0.0120493	0	42	5086	0.00825796	0	126	22384	0.00562902	1
RGS6	NM_001204424	ENST00000553525	103	516				rs1198230542	p.Ala516Thr	c.1546G>A	1	7.78938e-06	0	0	6086	0	0	0	24356	0	0	0	8092	0	0	1	10432	9.58589e-05	0	0	5388	0	0	0	47646	0	0	0	3996	0	0	0	22384	0	0
RGS6	NM_001204424	ENST00000553525	104	520				rs1245269118	p.Arg520Lys	c.1559G>A	1	7.7895e-06	0	0	6086	0	0	0	24354	0	0	0	8092	0	0	0	10432	0	0	0	5388	0	0	1	47646	2.09881e-05	0	0	3996	0	0	0	22384	0	0
RGS6	NM_001204424	ENST00000553525	105	525				rs1429760060	p.Lys525Glu	c.1573A>G	1	7.79107e-06	0	0	6086	0	0	0	24344	0	0	0	8090	0	0	0	10432	0	0	0	5384	0	0	1	47636	2.09925e-05	0	0	3996	0	0	0	22384	0	0
RGS6	NM_001204424	ENST00000553525	106	529				rs1439121726	p.Gln529Arg	c.1586A>G	1	7.78707e-06	0	0	6090	0	0	0	24356	0	0	0	8092	0	0	1	10434	9.58405e-05	0	0	5388	0	0	0	47676	0	0	0	3998	0	0	0	22384	0	0
RGS6	NM_001204424	ENST00000553525	107	530				rs75447519	p.Thr530Ser	c.1588A>T	1834	0.011476	14	53	14798	0.00358157	0	135	25204	0.00535629	0	8	8382	0.000954426	0	0	11994	0	0	85	8864	0.00958935	0	1348	63100	0.0213629	13	53	5086	0.0104208	1	152	22384	0.00679056	0
RGS6	NM_001204424	ENST00000553525	108	530				rs1263611476	p.Thr530Ile	c.1589C>T	1	7.78707e-06	0	0	6090	0	0	1	24356	4.10576e-05	0	0	8092	0	0	0	10434	0	0	0	5388	0	0	0	47676	0	0	0	3998	0	0	0	22384	0	0
RGS6	NM_001204424	ENST00000553525	109	531				rs1447327781	p.Val531Ile	c.1591G>A	1	7.78695e-06	0	0	6090	0	0	0	24356	0	0	0	8092	0	0	0	10434	0	0	0	5388	0	0	1	47676	2.09749e-05	0	0	4000	0	0	0	22384	0	0
RGS6	NM_001204424	ENST00000553525	110	534				rs1383283769	p.Gly534Glu	c.1601G>A	9	7.00793e-05	0	0	6092	0	0	0	24356	0	0	0	8096	0	0	9	10434	0.000862565	0	0	5390	0	0	0	47674	0	0	0	4000	0	0	0	22384	0	0
RGS6	NM_001204424	ENST00000553525	111	535				rs752656366	p.Pro535Leu	c.1604C>T	13	0.000101226	1	0	6094	0	0	1	24358	4.10543e-05	0	0	8094	0	0	0	10434	0	0	0	5390	0	0	0	47672	0	0	0	4000	0	0	12	22384	0.000536097	1
RGS6	NM_001204424	ENST00000553525	112	538				rs1379080076	p.Trp538Leu	c.1613G>T	1	7.7861e-06	0	0	6092	0	0	1	24356	4.10576e-05	0	0	8098	0	0	0	10434	0	0	0	5388	0	0	0	47680	0	0	0	4002	0	0	0	22384	0	0

## Sheet: RGS7
Gene	GenBank	ENST	Chromosome	Position	RGSd	Selectivity	Conserved	rsID	Consequence	Transcript Consequence	Allele Count	Allele Frequency	Homozygote Count	Allele Count African	Allele Number African	Allele Frequency African	Homozygote Count African	Allele Count Latino	Allele Number Latino	Allele Frequency Latino	Homozygote Count Latino	Allele Count Ashkenazi Jewish	Allele Number Ashkenazi Jewish	Allele Frequency Ashkenazi Jewish	Homozygote Count Ashkenazi Jewish	Allele Count East Asian	Allele Number East Asian	Allele Frequency East Asian	Homozygote Count East Asian	Allele Count European (Finnish)	Allele Number European (Finnish)	Allele Frequency European (Finnish)	Homozygote Count European (Finnish)	Allele Count European (non-Finnish)	Allele Number European (non-Finnish)	Allele Frequency European (non-Finnish)	Homozygote Count European (non-Finnish)	Allele Count Other	Allele Number Other	Allele Frequency Other	Homozygote Count Other	Allele Count South Asian	Allele Number South Asian	Allele Frequency South Asian	Homozygote Count South Asian	MVs (total)	MVs (RGSd)
RGS7	NM_002924	ENST00000366565	1	7				rs548863531	p.Tyr7Phe	c.20A>T	6	2.3877e-05	0	0	16212	0	0	4	34584	0.00011566	0	0	10070	0	0	0	18382	0	0	0	21648	0	0	2	113652	1.75976e-05	0	0	6136	0	0	0	30604	0	0	633	130
RGS7	NM_002924	ENST00000366565	1	11				rs1298829020	p.Ser11Gly	c.31A>G	1	3.97842e-06	0	0	16226	0	0	1	34584	2.89151e-05	0	0	10070	0	0	0	18388	0	0	0	21648	0	0	0	113690	0	0	0	6140	0	0	0	30610	0	0
RGS7	NM_002924	ENST00000366565	1	13				rs764551447	p.Gly13Arg	c.37G>A	2	7.95621e-06	0	0	16230	0	0	0	34586	0	0	0	10068	0	0	0	18388	0	0	0	21648	0	0	2	113706	1.75892e-05	0	0	6138	0	0	0	30612	0	0
RGS7	NM_002924	ENST00000366565	1	14				rs760771554	p.Val14Ala	c.41T>C	2	7.95596e-06	0	0	16236	0	0	2	34586	5.78269e-05	0	0	10072	0	0	0	18390	0	0	0	21648	0	0	0	113706	0	0	0	6136	0	0	0	30610	0	0
RGS7	NM_002924	ENST00000366565	1	18				rs1162411700	p.Ser18Thr	c.52T>A	1	3.1835e-05	0	0	8714	0	0	0	848	0	0	0	290	0	0	0	1560	0	0	0	3476	0	0	1	15436	6.47836e-05	0	0	1088	0	0	0	0	0	0
RGS7	NM_002924	ENST00000366565	1	19				rs1056550223	p.Pro19Ser	c.55C>T	1	3.97738e-06	0	0	16244	0	0	1	34586	2.89134e-05	0	0	10076	0	0	0	18390	0	0	0	21648	0	0	0	113728	0	0	0	6138	0	0	0	30612	0	0
RGS7	NM_002924	ENST00000366565	1	20				rs939442638	p.Asn20Ser	c.59A>G	1	3.97716e-06	0	0	16246	0	0	0	34588	0	0	0	10076	0	0	0	18390	0	0	0	21648	0	0	1	113738	8.79214e-06	0	0	6138	0	0	0	30612	0	0
RGS7	NM_002924	ENST00000366565	1	23				rs1021181842	p.Val23Ala	c.68T>C	3	1.06075e-05	0	0	24952	0	0	1	35436	2.82199e-05	0	0	10366	0	0	0	19948	0	0	0	25124	0	0	2	129156	1.54851e-05	0	0	7224	0	0	0	30612	0	0
RGS7	NM_002924	ENST00000366565	1	29				rs746558865	p.Asp29Gly	c.86A>G	1	3.99151e-06	0	0	16256	0	0	0	34582	0	0	0	10076	0	0	0	18372	0	0	0	20904	0	0	0	113614	0	0	0	6118	0	0	1	30610	3.26691e-05	0
RGS7	NM_002924	ENST00000366565	1	30				rs758148829	p.Val30Ile	c.88G>A	6	2.12799e-05	0	0	24964	0	0	1	35426	2.82279e-05	0	0	10364	0	0	0	19930	0	0	0	24404	0	0	3	129048	2.32472e-05	0	0	7208	0	0	2	30612	6.53339e-05	0
RGS7	NM_002924	ENST00000366565	1	33				rs778008778	p.Arg33Gln	c.98G>A	8	3.19038e-05	0	0	16254	0	0	0	34586	0	0	0	10076	0	0	0	18376	0	0	0	21086	0	0	0	113646	0	0	0	6122	0	0	8	30608	0.00026137	0
RGS7	NM_002924	ENST00000366565	1	33				rs749609576	p.Arg33Trp	c.97C>T	4	1.59535e-05	0	0	16256	0	0	0	34586	0	0	0	10076	0	0	1	18374	5.44247e-05	0	0	21070	0	0	3	113632	2.6401e-05	0	0	6122	0	0	0	30612	0	0
RGS7	NM_002924	ENST00000366565	1	35				rs1208853828	p.Gln35Arg	c.104A>G	1	3.98403e-06	0	0	16256	0	0	0	34586	0	0	0	10078	0	0	0	18376	0	0	0	21290	0	0	1	113680	8.79662e-06	0	0	6124	0	0	0	30612	0	0
RGS7	NM_002924	ENST00000366565	1	38				rs141493148	p.Lys38Arg	c.113A>G	69	0.000244232	0	3	24966	0.000120163	0	1	35430	2.82247e-05	0	0	10368	0	0	0	19938	0	0	0	24860	0	0	65	129132	0.000503361	0	0	7212	0	0	0	30612	0	0
RGS7	NM_002924	ENST00000366565	1	39				rs1307575733	p.Asn39Thr	c.116A>C	1	3.98314e-06	0	0	16254	0	0	1	34584	2.89151e-05	0	0	10078	0	0	0	18378	0	0	0	21342	0	0	0	113686	0	0	0	6126	0	0	0	30610	0	0
RGS7	NM_002924	ENST00000366565	1	44				rs751658199	p.Arg44His	c.131G>A	3	1.1942e-05	0	1	16256	6.15157e-05	0	0	34590	0	0	0	10078	0	0	0	18382	0	0	0	21472	0	0	0	113692	0	0	0	6130	0	0	2	30614	6.53296e-05	0
RGS7	NM_002924	ENST00000366565	1	44				rs755007339	p.Arg44Gly	c.130C>G	1	3.98061e-06	0	0	16256	0	0	0	34588	0	0	0	10078	0	0	0	18384	0	0	0	21470	0	0	1	113698	8.79523e-06	0	0	6130	0	0	0	30614	0	0
RGS7	NM_002924	ENST00000366565	1	44				rs755007339	p.Arg44Cys	c.130C>T	3	1.19418e-05	0	0	16256	0	0	0	34588	0	0	0	10078	0	0	0	18384	0	0	0	21470	0	0	3	113698	2.63857e-05	0	0	6130	0	0	0	30614	0	0
RGS7	NM_002924	ENST00000366565	1	45				rs766529566	p.Thr45Met	c.134C>T	10	3.53867e-05	0	2	24962	8.01218e-05	0	1	35434	2.82215e-05	0	0	10368	0	0	0	19944	0	0	0	24932	0	0	6	129122	4.64677e-05	0	0	7216	0	0	1	30614	3.26648e-05	0
RGS7	NM_002924	ENST00000366565	1	47					p.Lys47Glu	c.139A>G	1	3.97991e-06	0	0	16256	0	0	0	34590	0	0	0	10078	0	0	1	18382	5.4401e-05	0	0	21514	0	0	0	113700	0	0	0	6130	0	0	0	30612	0	0
RGS7	NM_002924	ENST00000366565	1	52				rs1027207051	p.Lys52Arg	c.155A>G	2	6.3674e-05	0	2	8716	0.000229463	0	0	848	0	0	0	290	0	0	0	1560	0	0	0	3474	0	0	0	15434	0	0	0	1088	0	0	0	0	0	0
RGS7	NM_002924	ENST00000366565	1	53				rs764927353	p.Ile53Met	c.159A>G	1	3.98045e-06	0	0	16256	0	0	0	34584	0	0	0	10078	0	0	0	18372	0	0	0	21508	0	0	1	113690	8.79585e-06	0	0	6128	0	0	0	30612	0	0
RGS7	NM_002924	ENST00000366565	1	56				rs765729186	p.Val56Ile	c.166G>A	2	7.96216e-06	0	0	16256	0	0	0	34586	0	0	0	10078	0	0	0	18376	0	0	0	21486	0	0	2	113670	1.75948e-05	0	0	6126	0	0	0	30610	0	0
RGS7	NM_002924	ENST00000366565	1	62				rs780101969	p.Ile62Phe	c.184A>T	2	8.51397e-06	0	0	15594	0	0	0	32006	0	0	0	9480	0	0	0	17650	0	0	0	18978	0	0	0	107906	0	0	0	5780	0	0	2	27514	7.26903e-05	0
RGS7	NM_002924	ENST00000366565	1	63				rs758531037	p.Val63Ile	c.187G>A	1	4.15804e-06	0	0	15746	0	0	0	33400	0	0	0	9794	0	0	0	17938	0	0	0	19318	0	0	1	109422	9.13893e-06	0	0	5940	0	0	0	28940	0	0
RGS7	NM_002924	ENST00000366565	1	67				rs545703283	p.Ile67Thr	c.200T>C	6	2.18417e-05	0	0	24566	0	0	2	34618	5.77734e-05	0	0	10156	0	0	0	19636	0	0	0	23306	0	0	3	125914	2.38258e-05	0	1	7078	0.000141283	0	0	29430	0	0
RGS7	NM_002924	ENST00000366565	1	69				rs753691747	p.Asn69Lys	c.207C>A	1	4.09437e-06	0	0	15876	0	0	0	33912	0	0	0	9912	0	0	0	18108	0	0	0	19992	0	0	1	110804	9.02494e-06	0	0	6006	0	0	0	29628	0	0
RGS7	NM_002924	ENST00000366565	1	69				rs761475957	p.Asn69Asp	c.205A>G	1	4.09484e-06	0	0	15880	0	0	0	33924	0	0	0	9904	0	0	0	18104	0	0	0	19962	0	0	0	110792	0	0	0	6000	0	0	1	29644	3.37336e-05	0
RGS7	NM_002924	ENST00000366565	1	72				rs764068135	p.Ile72Val	c.214A>G	2	8.1634e-06	0	0	15890	0	0	0	34026	0	0	0	9928	0	0	0	18140	0	0	0	20162	0	0	0	110986	0	0	0	6026	0	0	2	29838	6.70286e-05	0
RGS7	NM_002924	ENST00000366565	1	74				rs775622578	p.Asp74Glu	c.222T>G	1	4.0794e-06	0	0	15902	0	0	0	34012	0	0	0	9918	0	0	0	18152	0	0	0	20350	0	0	1	110896	9.01746e-06	0	0	6034	0	0	0	29870	0	0
RGS7	NM_002924	ENST00000366565	1	75				rs1338519941	p.Pro75Ala	c.223C>G	2	8.1696e-06	0	0	15874	0	0	0	33964	0	0	0	9908	0	0	0	18128	0	0	0	20296	0	0	2	110782	1.80535e-05	0	0	6028	0	0	0	29830	0	0
RGS7	NM_002924	ENST00000366565	1	78				rs1408037935	p.Ala78Val	c.233C>T	2	7.95399e-06	0	0	16254	0	0	0	34576	0	0	0	10080	0	0	0	18392	0	0	1	21648	4.61936e-05	0	1	113746	8.79152e-06	0	0	6138	0	0	0	30612	0	0
RGS7	NM_002924	ENST00000366565	1	79				rs1464800121	p.Leu79Ile	c.235C>A	1	3.97681e-06	0	0	16256	0	0	0	34578	0	0	0	10080	0	0	0	18394	0	0	0	21646	0	0	1	113750	8.79121e-06	0	0	6138	0	0	0	30616	0	0
RGS7	NM_002924	ENST00000366565	1	81				rs1352441637	p.Leu81Phe	c.243G>C	2	7.07029e-06	0	0	24972	0	0	2	35430	5.64493e-05	0	0	10370	0	0	0	19954	0	0	0	25122	0	0	0	129184	0	0	0	7226	0	0	0	30616	0	0
RGS7	NM_002924	ENST00000366565	1	89				rs773920063	p.Gly89Ser	c.265G>A	1	3.97674e-06	0	0	16252	0	0	0	34588	0	0	0	10080	0	0	0	18394	0	0	0	21646	0	0	1	113748	8.79136e-06	0	0	6138	0	0	0	30616	0	0
RGS7	NM_002924	ENST00000366565	1	94				rs765891866	p.Ile94Val	c.280A>G	1	3.97646e-06	0	0	16256	0	0	0	34590	0	0	0	10080	0	0	0	18394	0	0	0	21648	0	0	1	113758	8.79059e-06	0	0	6138	0	0	0	30616	0	0
RGS7	NM_002924	ENST00000366565	1	102				rs762654930	p.Lys102Arg	c.305A>G	1	3.97633e-06	0	0	16256	0	0	0	34592	0	0	0	10080	0	0	0	18394	0	0	0	21648	0	0	0	113762	0	0	0	6140	0	0	1	30616	3.26627e-05	0
RGS7	NM_002924	ENST00000366565	1	103				rs202033477	p.Asp103Asn	c.307G>A	1	3.97633e-06	0	0	16256	0	0	0	34592	0	0	0	10080	0	0	0	18394	0	0	0	21648	0	0	1	113762	8.79028e-06	0	0	6140	0	0	0	30616	0	0
RGS7	NM_002924	ENST00000366565	1	107				rs1048514765	p.Phe107Ser	c.320T>C	1	3.97636e-06	0	1	16256	6.15157e-05	0	0	34592	0	0	0	10080	0	0	0	18394	0	0	0	21646	0	0	0	113762	0	0	0	6140	0	0	0	30616	0	0
RGS7	NM_002924	ENST00000366565	1	109				rs370775204	p.Arg109Trp	c.325C>T	1	3.97655e-06	0	0	16254	0	0	0	34590	0	0	0	10080	0	0	0	18394	0	0	0	21646	0	0	1	113756	8.79075e-06	0	0	6138	0	0	0	30616	0	0
RGS7	NM_002924	ENST00000366565	1	110				rs1243702189	p.Phe110Ile	c.328T>A	1	3.97649e-06	0	0	16256	0	0	1	34588	2.89118e-05	0	0	10078	0	0	0	18394	0	0	0	21648	0	0	0	113762	0	0	0	6138	0	0	0	30614	0	0
RGS7	NM_002924	ENST00000366565	1	112				rs772399469	p.Thr112Asn	c.335C>A	1	3.97864e-06	0	1	16178	6.18123e-05	0	0	34584	0	0	0	10080	0	0	0	18392	0	0	0	21648	0	0	0	113720	0	0	0	6126	0	0	0	30614	0	0
RGS7	NM_002924	ENST00000366565	1	118				rs771008552	p.Ser118Ala	c.352T>G	1	3.97766e-06	0	0	16222	0	0	0	34588	0	0	0	10080	0	0	0	18394	0	0	0	21648	0	0	1	113726	8.79306e-06	0	0	6132	0	0	0	30614	0	0
RGS7	NM_002924	ENST00000366565	1	130				rs770058894	p.Val130Ile	c.388G>A	4	1.59212e-05	0	0	16250	0	0	0	34582	0	0	0	10066	0	0	0	18392	0	0	0	21646	0	0	3	113554	2.64191e-05	0	0	6132	0	0	1	30616	3.26627e-05	0
RGS7	NM_002924	ENST00000366565	1	136				rs1456990105	p.Thr136Ser	c.406A>T	1	3.18512e-05	0	0	8710	0	0	0	848	0	0	0	290	0	0	0	1558	0	0	0	3472	0	0	1	15430	6.48088e-05	0	0	1088	0	0	0	0	0	0
RGS7	NM_002924	ENST00000366565	1	138				rs1327665185	p.Gln138Pro	c.413A>C	1	3.9781e-06	0	0	16256	0	0	0	34588	0	0	0	10078	0	0	0	18394	0	0	0	21648	0	0	0	113662	0	0	1	6134	0.000163026	0	0	30616	0	0
RGS7	NM_002924	ENST00000366565	1	142				rs748379736	p.Arg142Gln	c.425G>A	2	7.95602e-06	0	0	16256	0	0	1	34592	2.89084e-05	0	0	10080	0	0	0	18394	0	0	0	21644	0	0	1	113668	8.79755e-06	0	0	6132	0	0	0	30616	0	0
RGS7	NM_002924	ENST00000366565	1	143				rs1395888367	p.Leu143Val	c.427C>G	1	3.97801e-06	0	1	16256	6.15157e-05	0	0	34590	0	0	0	10078	0	0	0	18394	0	0	0	21648	0	0	0	113666	0	0	0	6134	0	0	0	30616	0	0
RGS7	NM_002924	ENST00000366565	1	146				rs149172715	p.Ala146Pro	c.436G>C	1	3.97814e-06	0	0	16254	0	0	0	34590	0	0	0	10078	0	0	0	18394	0	0	0	21648	0	0	1	113660	8.79817e-06	0	0	6134	0	0	0	30616	0	0
RGS7	NM_002924	ENST00000366565	1	146				rs149172715	p.Ala146Thr	c.436G>A	5	1.76831e-05	0	4	24960	0.000160256	0	0	35438	0	0	0	10368	0	0	0	19952	0	0	0	25122	0	0	1	129080	7.74713e-06	0	0	7220	0	0	0	30616	0	0
RGS7	NM_002924	ENST00000366565	1	147				rs780001267	p.Asp147His	c.439G>C	1	3.97785e-06	0	0	16256	0	0	0	34590	0	0	0	10080	0	0	0	18394	0	0	0	21648	0	0	0	113674	0	0	0	6134	0	0	1	30616	3.26627e-05	0
RGS7	NM_002924	ENST00000366565	1	147				rs780001267	p.Asp147Asn	c.439G>A	1	3.97785e-06	0	0	16256	0	0	0	34590	0	0	0	10080	0	0	1	18394	5.43656e-05	0	0	21648	0	0	0	113674	0	0	0	6134	0	0	0	30616	0	0
RGS7	NM_002924	ENST00000366565	1	154				rs374541154	p.Ala154Asp	c.461C>A	1	3.98257e-06	0	1	16246	6.15536e-05	0	0	34588	0	0	0	10070	0	0	0	18388	0	0	0	21640	0	0	0	113416	0	0	0	6130	0	0	0	30616	0	0
RGS7	NM_002924	ENST00000366565	1	159				rs758875880	p.Ala159Thr	c.475G>A	1	3.98115e-06	0	0	16254	0	0	0	34586	0	0	0	10072	0	0	0	18392	0	0	0	21648	0	0	1	113484	8.81181e-06	0	0	6134	0	0	0	30614	0	0
RGS7	NM_002924	ENST00000366565	1	162				rs765867861	p.Arg162Pro	c.485G>C	3	1.19414e-05	0	0	16252	0	0	0	34588	0	0	0	10072	0	0	0	18394	0	0	0	21648	0	0	3	113520	2.64271e-05	0	0	6136	0	0	0	30616	0	0
RGS7	NM_002924	ENST00000366565	1	162				rs765867861	p.Arg162Gln	c.485G>A	3	1.06156e-05	0	2	24952	8.01539e-05	0	0	35436	0	0	0	10360	0	0	0	19954	0	0	0	25124	0	0	1	128938	7.75567e-06	0	0	7224	0	0	0	30616	0	0
RGS7	NM_002924	ENST00000366565	1	162				rs750946518	p.Arg162Trp	c.484C>T	1	3.98086e-06	0	0	16250	0	0	1	34588	2.89118e-05	0	0	10072	0	0	0	18394	0	0	0	21648	0	0	0	113502	0	0	0	6136	0	0	0	30612	0	0
RGS7	NM_002924	ENST00000366565	1	166				rs1247347526	p.Phe166Leu	c.498C>A	1	3.98e-06	0	0	16252	0	0	0	34590	0	0	0	10076	0	0	0	18394	0	0	0	21648	0	0	1	113548	8.80685e-06	0	0	6132	0	0	0	30616	0	0
RGS7	NM_002924	ENST00000366565	1	168				rs1350419532	p.Phe168Leu	c.504C>A	1	3.97988e-06	0	0	16254	0	0	0	34592	0	0	0	10074	0	0	0	18394	0	0	0	21642	0	0	1	113558	8.80607e-06	0	0	6134	0	0	0	30616	0	0
RGS7	NM_002924	ENST00000366565	1	169				rs1224169989	p.Met169Leu	c.505A>C	1	3.18634e-05	0	0	8700	0	0	0	848	0	0	0	290	0	0	0	1558	0	0	0	3474	0	0	1	15426	6.48256e-05	0	0	1088	0	0	0	0	0	0
RGS7	NM_002924	ENST00000366565	1	174				rs1444669862	p.Gln174Arg	c.521A>G	1	3.97953e-06	0	1	16256	6.15157e-05	0	0	34592	0	0	0	10076	0	0	0	18394	0	0	0	21648	0	0	0	113572	0	0	0	6132	0	0	0	30616	0	0
RGS7	NM_002924	ENST00000366565	1	175				rs761913385	p.Ala175Glu	c.524C>A	1	3.97981e-06	0	0	16256	0	0	0	34592	0	0	0	10076	0	0	0	18394	0	0	0	21648	0	0	1	113554	8.80638e-06	0	0	6132	0	0	0	30616	0	0
RGS7	NM_002924	ENST00000366565	1	175				rs1336538191	p.Ala175Ser	c.523G>T	1	3.97947e-06	0	0	16256	0	0	0	34592	0	0	0	10076	0	0	0	18394	0	0	0	21646	0	0	0	113578	0	0	0	6132	0	0	1	30616	3.26627e-05	0
RGS7	NM_002924	ENST00000366565	1	177				rs762798296	p.Val177Met	c.529G>A	4	1.5908e-05	0	0	16256	0	0	3	34592	8.67253e-05	0	0	10076	0	0	1	18392	5.43715e-05	0	0	21648	0	0	0	113734	0	0	0	6132	0	0	0	30616	0	0
RGS7	NM_002924	ENST00000366565	1	181				rs773245027	p.Arg181Gly	c.541A>G	1	3.97674e-06	0	0	16256	0	0	0	34592	0	0	0	10078	0	0	0	18394	0	0	0	21648	0	0	0	113742	0	0	0	6136	0	0	1	30616	3.26627e-05	0
RGS7	NM_002924	ENST00000366565	1	188				rs539010919	p.Ile188Val	c.562A>G	12	4.24223e-05	0	0	24966	0	0	0	35440	0	0	0	10368	0	0	12	19954	0.000601383	0	0	25124	0	0	0	129176	0	0	0	7226	0	0	0	30616	0	0
RGS7	NM_002924	ENST00000366565	1	200				rs757704447	p.His200Gln	c.600C>G	1	3.97681e-06	0	0	16256	0	0	0	34592	0	0	0	10078	0	0	0	18392	0	0	0	21644	0	0	1	113744	8.79167e-06	0	0	6136	0	0	0	30616	0	0
RGS7	NM_002924	ENST00000366565	1	203				rs528606729	p.Val203Met	c.607G>A	4	1.41416e-05	0	0	24966	0	0	0	35440	0	0	0	10368	0	0	0	19946	0	0	0	25118	0	0	1	129176	7.74138e-06	0	0	7224	0	0	3	30616	9.7988e-05	0
RGS7	NM_002924	ENST00000366565	1	210				rs1446889608	p.Thr210Ala	c.628A>G	1	3.97652e-06	0	0	16254	0	0	0	34590	0	0	0	10080	0	0	1	18394	5.43656e-05	0	0	21648	0	0	0	113762	0	0	0	6136	0	0	0	30612	0	0
RGS7	NM_002924	ENST00000366565	1	224				rs765027812	p.His224Asp	c.670C>G	1	3.97659e-06	0	0	16256	0	0	0	34590	0	0	0	10078	0	0	0	18394	0	0	0	21646	0	0	0	113758	0	0	0	6138	0	0	1	30612	3.26669e-05	0
RGS7	NM_002924	ENST00000366565	1	226				rs1358792207	p.Thr226Lys	c.677C>A	1	3.97655e-06	0	0	16254	0	0	0	34592	0	0	0	10080	0	0	0	18394	0	0	0	21648	0	0	1	113758	8.79059e-06	0	0	6136	0	0	0	30612	0	0
RGS7	NM_002924	ENST00000366565	1	226				rs1205364312	p.Thr226Ser	c.676A>T	3	1.06056e-05	0	0	24964	0	0	0	35438	0	0	0	10370	0	0	3	19954	0.000150346	0	0	25124	0	0	0	129184	0	0	0	7224	0	0	0	30612	0	0
RGS7	NM_002924	ENST00000366565	1	226				rs1205364312	p.Thr226Ala	c.676A>G	1	3.97655e-06	0	0	16254	0	0	0	34592	0	0	0	10080	0	0	0	18394	0	0	0	21648	0	0	1	113758	8.79059e-06	0	0	6136	0	0	0	30612	0	0
RGS7	NM_002924	ENST00000366565	1	227				rs761828408	p.Arg227Gln	c.680G>A	1	3.97671e-06	0	0	16254	0	0	0	34592	0	0	0	10078	0	0	1	18394	5.43656e-05	0	0	21648	0	0	0	113750	0	0	0	6136	0	0	0	30612	0	0
RGS7	NM_002924	ENST00000366565	1	231				rs758661574	p.Tyr231Cys	c.692A>G	2	7.07349e-06	0	1	24970	4.00481e-05	0	0	35428	0	0	0	10368	0	0	0	19954	0	0	0	25118	0	0	0	129080	0	0	0	7218	0	0	1	30610	3.26691e-05	0
RGS7	NM_002924	ENST00000366565	1	232				rs750668634	p.Gly232Asp	c.695G>A	1	3.97842e-06	0	0	16256	0	0	0	34580	0	0	0	10078	0	0	0	18394	0	0	0	21646	0	0	1	113660	8.79817e-06	0	0	6132	0	0	0	30610	0	0
RGS7	NM_002924	ENST00000366565	1	232				rs1228547642	p.Gly232Ser	c.694G>A	1	3.97826e-06	0	0	16256	0	0	0	34582	0	0	0	10078	0	0	0	18394	0	0	0	21646	0	0	0	113670	0	0	0	6132	0	0	1	30608	3.26712e-05	0
RGS7	NM_002924	ENST00000366565	1	233				rs757155616	p.Leu233Phe	c.699A>T	1	3.97772e-06	0	0	16256	0	0	0	34588	0	0	0	10076	0	0	0	18394	0	0	0	21648	0	0	0	113692	0	0	0	6134	0	0	1	30612	3.26669e-05	0
RGS7	NM_002924	ENST00000366565	1	233				rs757155616	p.Leu233Phe	c.699A>C	2	7.07224e-06	0	0	24970	0	0	0	35436	0	0	0	10366	0	0	0	19954	0	0	0	25120	0	0	2	129118	1.54897e-05	0	0	7220	0	0	0	30612	0	0
RGS7	NM_002924	ENST00000366565	1	237				rs1392136424	p.Ile237Thr	c.710T>C	1	3.97772e-06	0	0	16256	0	0	1	34588	2.89118e-05	0	0	10078	0	0	0	18394	0	0	0	21648	0	0	0	113688	0	0	0	6134	0	0	0	30614	0	0
RGS7	NM_002924	ENST00000366565	1	238				rs199976031	p.Arg238Gly	c.712A>G	28	9.90099e-05	0	0	24968	0	0	0	35434	0	0	6	10368	0.000578704	0	0	19954	0	0	5	25116	0.000199076	0	16	129122	0.000123914	0	1	7224	0.000138427	0	0	30614	0	0
RGS7	NM_002924	ENST00000366565	1	240				rs760219259	p.His240Gln	c.720C>G	2	7.95418e-06	0	0	16256	0	0	0	34592	0	0	0	10078	0	0	0	18394	0	0	0	21644	0	0	0	113728	0	0	0	6134	0	0	2	30614	6.53296e-05	0
RGS7	NM_002924	ENST00000366565	1	244				rs1480200259	p.His244Gln	c.732C>A	1	3.97687e-06	0	0	16256	0	0	1	34592	2.89084e-05	0	0	10078	0	0	0	18394	0	0	0	21648	0	0	0	113736	0	0	0	6136	0	0	0	30614	0	0
RGS7	NM_002924	ENST00000366565	1	244				rs1160188284	p.His244Tyr	c.730C>T	1	3.97687e-06	0	0	16256	0	0	0	34592	0	0	0	10078	0	0	0	18394	0	0	0	21648	0	0	1	113736	8.79229e-06	0	0	6136	0	0	0	30614	0	0
RGS7	NM_002924	ENST00000366565	1	244				rs1160188284	p.His244Asp	c.730C>G	2	7.95374e-06	0	0	16256	0	0	0	34592	0	0	0	10078	0	0	0	18394	0	0	0	21648	0	0	2	113736	1.75846e-05	0	0	6136	0	0	0	30614	0	0
RGS7	NM_002924	ENST00000366565	1	246				rs1427324166	p.Pro246Arg	c.737C>G	1	3.97706e-06	0	0	16256	0	0	0	34592	0	0	0	10078	0	0	0	18394	0	0	0	21642	0	0	1	113730	8.79275e-06	0	0	6136	0	0	0	30614	0	0
RGS7	NM_002924	ENST00000366565	1	246				rs972020439	p.Pro246Thr	c.736C>A	3	9.55475e-05	0	3	8714	0.000344274	0	0	848	0	0	0	290	0	0	0	1560	0	0	0	3472	0	0	0	15432	0	0	0	1082	0	0	0	0	0	0
RGS7	NM_002924	ENST00000366565	1	251				rs775067217	p.Lys251Gln	c.751A>C	1	3.97697e-06	0	0	16256	0	0	0	34592	0	0	0	10078	0	0	1	18394	5.43656e-05	0	0	21646	0	0	0	113730	0	0	0	6138	0	0	0	30614	0	0
RGS7	NM_002924	ENST00000366565	1	252				rs759225887	p.Pro252Arg	c.755C>G	3	1.1931e-05	0	0	16256	0	0	0	34592	0	0	0	10078	0	0	0	18394	0	0	0	21644	0	0	2	113730	1.75855e-05	0	1	6138	0.00016292	0	0	30614	0	0
RGS7	NM_002924	ENST00000366565	1	252				rs773208905	p.Pro252Ser	c.754C>T	1	3.97697e-06	0	0	16256	0	0	0	34592	0	0	0	10078	0	0	0	18394	0	0	0	21648	0	0	0	113730	0	0	0	6136	0	0	1	30614	3.26648e-05	0
RGS7	NM_002924	ENST00000366565	1	253				rs773917817	p.Pro253Leu	c.758C>T	1	3.977e-06	0	0	16256	0	0	0	34592	0	0	0	10078	0	0	0	18394	0	0	0	21648	0	0	0	113730	0	0	0	6134	0	0	1	30614	3.26648e-05	0
RGS7	NM_002924	ENST00000366565	1	256				rs770126499	p.Asp256Asn	c.766G>A	2	7.95418e-06	0	0	16256	0	0	0	34592	0	0	0	10078	0	0	0	18394	0	0	0	21646	0	0	0	113724	0	0	0	6136	0	0	2	30614	6.53296e-05	0
RGS7	NM_002924	ENST00000366565	1	262				rs1225911094	p.Ile262Met	c.786A>G	1	3.98435e-06	0	0	16236	0	0	0	34570	0	0	0	10078	0	0	0	18392	0	0	0	21350	0	0	1	113624	8.80096e-06	0	0	6122	0	0	0	30610	0	0
RGS7	NM_002924	ENST00000366565	1	264				rs115003204	p.Tyr264His	c.790T>C	12	4.24965e-05	0	0	24952	0	0	0	35418	0	0	0	10366	0	0	12	19952	0.000601443	0	0	24834	0	0	0	129036	0	0	0	7210	0	0	0	30608	0	0
RGS7	NM_002924	ENST00000366565	1	267				rs761238784	p.Ile267Met	c.801A>G	1	3.98387e-06	0	0	16238	0	0	0	34572	0	0	0	10078	0	0	0	18392	0	0	0	21368	0	0	0	113632	0	0	0	6124	0	0	1	30608	3.26712e-05	0
RGS7	NM_002924	ENST00000366565	1	273				rs745956675	p.Arg273Gln	c.818G>A	1	3.98324e-06	0	0	16244	0	0	0	34580	0	0	0	10078	0	0	0	18392	0	0	0	21380	0	0	1	113638	8.79987e-06	0	0	6128	0	0	0	30612	0	0
RGS7	NM_002924	ENST00000366565	1	273				rs772169550	p.Arg273Trp	c.817C>T	1	3.98327e-06	0	0	16242	0	0	1	34576	2.89218e-05	0	0	10076	0	0	0	18392	0	0	0	21398	0	0	0	113626	0	0	0	6128	0	0	0	30612	0	0
RGS7	NM_002924	ENST00000366565	1	274				rs779232880	p.Leu274Ile	c.820T>A	1	3.98321e-06	0	0	16240	0	0	0	34576	0	0	0	10078	0	0	0	18392	0	0	0	21398	0	0	1	113630	8.80049e-06	0	0	6128	0	0	0	30612	0	0
RGS7	NM_002924	ENST00000366565	1	279				rs138506883	p.Val279Ile	c.835G>A	7	2.78907e-05	0	0	16240	0	0	0	34574	0	0	0	10078	0	0	0	18392	0	0	0	21340	0	0	6	113618	5.28085e-05	0	1	6126	0.000163239	0	0	30612	0	0
RGS7	NM_002924	ENST00000366565	1	280				rs777694599	p.Ala280Thr	c.838G>A	9	3.18808e-05	0	1	24954	4.00737e-05	0	0	35420	0	0	0	10368	0	0	0	19950	0	0	0	24766	0	0	6	129018	4.65051e-05	0	0	7214	0	0	2	30612	6.53339e-05	0
RGS7	NM_002924	ENST00000366565	1	281				rs752661406	p.Asp281Glu	c.843C>A	1	3.98613e-06	0	0	16230	0	0	0	34570	0	0	0	10078	0	0	0	18388	0	0	0	21292	0	0	1	113576	8.80468e-06	0	0	6124	0	0	0	30612	0	0
RGS7	NM_002924	ENST00000366565	1	281				rs755905595	p.Asp281His	c.841G>C	4	1.41687e-05	0	0	24954	0	0	0	35416	0	0	0	10368	0	0	0	19948	0	0	0	24776	0	0	4	129026	3.10015e-05	0	0	7212	0	0	0	30612	0	0
RGS7	NM_002924	ENST00000366565	1	285				rs754885973	p.Ser285Ile	c.854G>T	1	3.97874e-06	0	0	16248	0	0	0	34562	0	0	0	10076	0	0	0	18388	0	0	0	21630	0	0	1	113700	8.79507e-06	0	0	6132	0	0	0	30600	0	0
RGS7	NM_002924	ENST00000366565	1	287				rs751557145	p.Thr287Met	c.860C>T	1	3.97829e-06	0	0	16252	0	0	0	34568	0	0	0	10072	0	0	0	18392	0	0	0	21636	0	0	0	113702	0	0	0	6134	0	0	1	30608	3.26712e-05	0
RGS7	NM_002924	ENST00000366565	1	289				rs1179948133	p.Gln289Arg	c.866A>G	1	3.18431e-05	0	1	8712	0.000114784	0	0	848	0	0	0	290	0	0	0	1558	0	0	0	3476	0	0	0	15432	0	0	0	1088	0	0	0	0	0	0
RGS7	NM_002924	ENST00000366565	1	290				rs1473340373	p.Tyr290Cys	c.869A>G	2	7.95482e-06	0	0	16256	0	0	1	34578	2.89201e-05	0	0	10078	0	0	0	18392	0	0	0	21642	0	0	1	113728	8.79291e-06	0	0	6134	0	0	0	30612	0	0
RGS7	NM_002924	ENST00000366565	1	291				rs537711209	p.Leu291Val	c.871T>G	3	1.19317e-05	0	0	16256	0	0	2	34578	5.78402e-05	0	0	10078	0	0	0	18392	0	0	0	21642	0	0	1	113740	8.79198e-06	0	0	6134	0	0	0	30612	0	0
RGS7	NM_002924	ENST00000366565	1	295				rs1249029275	p.Pro295Leu	c.884C>T	1	3.97712e-06	0	0	16254	0	0	1	34586	2.89134e-05	0	0	10078	0	0	0	18392	0	0	0	21640	0	0	0	113740	0	0	0	6134	0	0	0	30614	0	0
RGS7	NM_002924	ENST00000366565	1	296				rs570364518	p.Phe296Leu	c.888T>A	1	3.97697e-06	0	1	16252	6.15309e-05	0	0	34582	0	0	0	10078	0	0	0	18392	0	0	0	21644	0	0	0	113748	0	0	0	6136	0	0	0	30616	0	0
RGS7	NM_002924	ENST00000366565	1	300				rs768006795	p.Pro300Ser	c.898C>T	1	3.9769e-06	0	0	16252	0	0	0	34586	0	0	0	10078	0	0	0	18394	0	0	0	21646	0	0	0	113740	0	0	0	6140	0	0	1	30616	3.26627e-05	0
RGS7	NM_002924	ENST00000366565	1	305				rs759944109	p.Pro305Ser	c.913C>T	1	3.97738e-06	0	0	16254	0	0	0	34584	0	0	0	10078	0	0	0	18392	0	0	0	21642	0	0	1	113716	8.79384e-06	0	0	6140	0	0	0	30616	0	0
RGS7	NM_002924	ENST00000366565	1	308				rs1262717759	p.Ser308Phe	c.923C>T	1	3.97814e-06	0	0	16254	0	0	0	34584	0	0	0	10078	0	0	0	18390	0	0	0	21644	0	0	1	113672	8.79724e-06	0	0	6136	0	0	0	30616	0	0
RGS7	NM_002924	ENST00000366565	1	309				rs1369810017	p.Asp309Asn	c.925G>A	2	7.07334e-06	0	0	24968	0	0	0	35426	0	0	0	10368	0	0	0	19950	0	0	0	25112	0	0	1	129086	7.74677e-06	0	1	7226	0.000138389	0	0	30616	0	0
RGS7	NM_002924	ENST00000366565	1	310				rs1276547618	p.Asp310Gly	c.929A>G	1	3.97795e-06	0	0	16256	0	0	1	34584	2.89151e-05	0	0	10078	0	0	0	18392	0	0	0	21642	0	0	0	113682	0	0	0	6138	0	0	0	30614	0	0
RGS7	NM_002924	ENST00000366565	1	318	RGSd			rs376230048	p.Ala318Val	c.953C>T	14	4.95218e-05	0	0	24964	0	0	1	35416	2.82358e-05	0	0	10362	0	0	0	19952	0	0	0	25112	0	0	13	129074	0.000100717	0	0	7214	0	0	0	30610	0	0
RGS7	NM_002924	ENST00000366565	1	322	RGSd			rs763064541	p.Pro322Leu	c.965C>T	2	7.95602e-06	0	2	16252	0.000123062	0	0	34586	0	0	0	10078	0	0	0	18394	0	0	0	21636	0	0	0	113688	0	0	0	6138	0	0	0	30610	0	0
RGS7	NM_002924	ENST00000366565	1	326	RGSd			rs765416370	p.Arg326Lys	c.977G>A	1	3.97747e-06	0	0	16256	0	0	0	34586	0	0	0	10078	0	0	0	18394	0	0	0	21646	0	0	1	113706	8.79461e-06	0	0	6138	0	0	0	30612	0	0
RGS7	NM_002924	ENST00000366565	1	328	RGSd			rs1388918247	p.Lys328Asn	c.984A>C	1	3.97738e-06	0	0	16256	0	0	0	34584	0	0	0	10078	0	0	0	18394	0	0	0	21648	0	0	1	113714	8.79399e-06	0	0	6136	0	0	0	30612	0	0
RGS7	NM_002924	ENST00000366565	1	329	RGSd			rs761938100	p.Arg329Gln	c.986G>A	1	3.97757e-06	0	0	16256	0	0	0	34586	0	0	0	10078	0	0	1	18394	5.43656e-05	0	0	21646	0	0	0	113702	0	0	0	6136	0	0	0	30612	0	0
RGS7	NM_002924	ENST00000366565	1	335	RGSd			rs776954930	p.Asp335Glu	c.1005C>A	1	3.97807e-06	0	0	16254	0	0	0	34590	0	0	0	10078	0	0	0	18392	0	0	1	21646	4.61979e-05	0	0	113672	0	0	0	6136	0	0	0	30610	0	0
RGS7	NM_002924	ENST00000366565	1	336	RGSd			rs1181998043	p.Glu336Lys	c.1006G>A	2	7.07249e-06	0	0	24966	0	0	0	35436	0	0	0	10368	0	0	0	19952	0	0	0	25120	0	0	2	129106	1.54911e-05	0	0	7226	0	0	0	30612	0	0
RGS7	NM_002924	ENST00000366565	1	342	RGSd			rs772001113	p.Val342Ala	c.1025T>C	12	4.7735e-05	0	0	16256	0	0	4	34592	0.000115634	0	0	10078	0	0	0	18394	0	0	0	21648	0	0	8	113670	7.03792e-05	0	0	6138	0	0	0	30612	0	0
RGS7	NM_002924	ENST00000366565	1	342	RGSd			rs772001113	p.Val342Gly	c.1025T>G	2	7.95583e-06	0	0	16256	0	0	0	34592	0	0	0	10078	0	0	2	18394	0.000108731	0	0	21648	0	0	0	113670	0	0	0	6138	0	0	0	30612	0	0
RGS7	NM_002924	ENST00000366565	1	342	RGSd			rs373266607	p.Val342Phe	c.1024G>T	6	2.38684e-05	0	0	16256	0	0	0	34590	0	0	0	10078	0	0	0	18394	0	0	0	21644	0	0	6	113666	5.27862e-05	0	0	6138	0	0	0	30612	0	0
RGS7	NM_002924	ENST00000366565	1	346	RGSd			rs369492024	p.Gln346His	c.1038G>T	2	7.9564e-06	0	2	16252	0.000123062	0	0	34586	0	0	0	10076	0	0	0	18394	0	0	0	21644	0	0	0	113674	0	0	0	6132	0	0	0	30612	0	0
RGS7	NM_002924	ENST00000366565	1	346	RGSd			rs1230438214	p.Gln346Glu	c.1036C>G	1	3.97801e-06	0	0	16252	0	0	0	34592	0	0	0	10076	0	0	1	18392	5.43715e-05	0	0	21646	0	0	0	113678	0	0	0	6134	0	0	0	30612	0	0
RGS7	NM_002924	ENST00000366565	1	347	RGSd			rs114051974	p.Phe347Leu	c.1041C>G	4	1.41457e-05	0	0	24968	0	0	0	35436	0	0	0	10366	0	0	4	19952	0.000200481	0	0	25120	0	0	0	129094	0	0	0	7224	0	0	0	30612	0	0
RGS7	NM_002924	ENST00000366565	1	348	RGSd			rs1207358094	p.Leu348Phe	c.1042C>T	1	3.1841e-05	0	1	8716	0.000114732	0	0	848	0	0	0	290	0	0	0	1558	0	0	0	3474	0	0	0	15432	0	0	0	1088	0	0	0	0	0	0
RGS7	NM_002924	ENST00000366565	1	352	RGSd			rs777506102	p.Glu352Lys	c.1054G>A	1	3.97848e-06	0	0	16252	0	0	1	34590	2.89101e-05	0	0	10076	0	0	0	18392	0	0	0	21644	0	0	0	113658	0	0	0	6128	0	0	0	30612	0	0
RGS7	NM_002924	ENST00000366565	1	352	RGSd			rs777506102	p.Glu352Gln	c.1054G>C	1	3.97848e-06	0	0	16252	0	0	0	34590	0	0	0	10076	0	0	0	18392	0	0	0	21644	0	0	1	113658	8.79832e-06	0	0	6128	0	0	0	30612	0	0
RGS7	NM_002924	ENST00000366565	1	356	RGSd		Conserved	rs1440917101	p.Ser356Gly	c.1066A>G	1	3.9789e-06	0	0	16242	0	0	0	34588	0	0	0	10076	0	0	0	18394	0	0	0	21640	0	0	1	113646	8.79925e-06	0	0	6128	0	0	0	30612	0	0
RGS7	NM_002924	ENST00000366565	1	357	RGSd			rs1368085320	p.Ser357Leu	c.1070C>T	1	3.97912e-06	0	0	16232	0	0	0	34590	0	0	0	10076	0	0	0	18394	0	0	0	21644	0	0	1	113640	8.79972e-06	0	0	6126	0	0	0	30610	0	0
RGS7	NM_002924	ENST00000366565	1	362	RGSd			rs1480140446	p.Phe362Tyr	c.1085T>A	1	3.98705e-06	0	0	16254	0	0	0	34578	0	0	0	10070	0	0	1	18392	5.43715e-05	0	0	21646	0	0	0	113128	0	0	0	6128	0	0	0	30616	0	0
RGS7	NM_002924	ENST00000366565	1	363	RGSd			rs750873367	p.Trp363Cys	c.1089G>T	3	1.19593e-05	0	0	16254	0	0	0	34576	0	0	0	10070	0	0	0	18392	0	0	0	21644	0	0	3	113170	2.65088e-05	0	0	6128	0	0	0	30616	0	0
RGS7	NM_002924	ENST00000366565	1	366	RGSd			rs1189398140	p.Val366Leu	c.1096G>T	1	3.98457e-06	0	0	16254	0	0	0	34576	0	0	0	10072	0	0	0	18392	0	0	0	21646	0	0	1	113284	8.82737e-06	0	0	6128	0	0	0	30616	0	0
RGS7	NM_002924	ENST00000366565	1	368	RGSd			rs758189548	p.Asp368Glu	c.1104C>A	30	0.000106244	0	0	24940	0	0	6	35432	0.000169338	0	0	10362	0	0	0	19950	0	0	0	25070	0	0	21	128792	0.000163054	0	3	7210	0.000416089	0	0	30614	0	0
RGS7	NM_002924	ENST00000366565	1	372	RGSd			rs1308415288	p.Arg372Lys	c.1115G>A	1	3.19183e-05	0	0	8700	0	0	0	842	0	0	0	290	0	0	0	1560	0	0	0	3446	0	0	1	15408	6.49013e-05	0	0	1084	0	0	0	0	0	0
RGS7	NM_002924	ENST00000366565	1	374	RGSd			rs1018476186	p.Ile374Val	c.1120A>G	1	3.98038e-06	0	0	16254	0	0	0	34588	0	0	0	10078	0	0	0	18392	0	0	0	21644	0	0	1	113530	8.80824e-06	0	0	6130	0	0	0	30616	0	0
RGS7	NM_002924	ENST00000366565	1	377	RGSd			rs1228532914	p.Val377Ile	c.1129G>A	1	3.98064e-06	0	0	16254	0	0	0	34586	0	0	0	10072	0	0	0	18392	0	0	1	21642	4.62065e-05	0	0	113528	0	0	0	6126	0	0	0	30616	0	0
RGS7	NM_002924	ENST00000366565	1	385	RGSd			rs1377093756	p.Trp385Arg	c.1153T>C	1	3.18715e-05	0	0	8712	0	0	0	846	0	0	0	290	0	0	0	1560	0	0	0	3466	0	0	1	15418	6.48593e-05	0	0	1084	0	0	0	0	0	0
RGS7	NM_002924	ENST00000366565	1	388	RGSd			rs767265640	p.Phe388Leu	c.1162T>C	1	3.98023e-06	0	0	16254	0	0	0	34578	0	0	0	10074	0	0	0	18390	0	0	0	21646	0	0	1	113560	8.80592e-06	0	0	6124	0	0	0	30616	0	0
RGS7	NM_002924	ENST00000366565	1	390	RGSd			rs759422202	p.Ala390Val	c.1169C>T	1	3.98026e-06	0	0	16254	0	0	0	34580	0	0	0	10076	0	0	1	18390	5.43774e-05	0	0	21644	0	0	0	113554	0	0	0	6126	0	0	0	30616	0	0
RGS7	NM_002924	ENST00000366565	1	391	RGSd	Selectivity		rs1391178312	p.Pro391Ser	c.1171C>T	2	7.96064e-06	0	0	16254	0	0	0	34576	0	0	0	10074	0	0	0	18392	0	0	0	21648	0	0	2	113550	1.76134e-05	0	0	6126	0	0	0	30616	0	0
RGS7	NM_002924	ENST00000366565	1	392	RGSd	Selectivity		rs762316382	p.Gly392Ala	c.1175G>C	1	3.98045e-06	0	0	16254	0	0	0	34572	0	0	0	10074	0	0	0	18390	0	0	0	21648	0	0	1	113546	8.807e-06	0	0	6128	0	0	0	30616	0	0
RGS7	NM_002924	ENST00000366565	1	395	RGSd	Selectivity		rs772839211	p.Ser395Asn	c.1184G>A	6	2.3881e-05	1	0	16254	0	0	0	34574	0	0	0	10074	0	0	0	18392	0	0	0	21646	0	0	6	113562	5.28346e-05	1	0	6128	0	0	0	30616	0	0
RGS7	NM_002924	ENST00000366565	1	411	RGSd			rs372505807	p.Val411Met	c.1231G>A	5	1.98943e-05	0	2	16254	0.000123047	0	0	34578	0	0	0	10076	0	0	0	18392	0	0	0	21648	0	0	3	113634	2.64005e-05	0	0	6130	0	0	0	30616	0	0
RGS7	NM_002924	ENST00000366565	1	414	RGSd			rs1388235355	p.Pro414Arg	c.1241C>G	2	6.37105e-05	0	2	8708	0.000229674	0	0	848	0	0	0	290	0	0	0	1558	0	0	0	3474	0	0	0	15426	0	0	0	1088	0	0	0	0	0	0
RGS7	NM_002924	ENST00000366565	1	414	RGSd			rs1453698247	p.Pro414Ala	c.1240C>G	1	3.18451e-05	0	1	8716	0.000114732	0	0	846	0	0	0	290	0	0	0	1560	0	0	0	3474	0	0	0	15428	0	0	0	1088	0	0	0	0	0	0
RGS7	NM_002924	ENST00000366565	1	415	RGSd			rs1463366057	p.Gly415Glu	c.1244G>A	1	3.97893e-06	0	0	16254	0	0	0	34578	0	0	0	10078	0	0	0	18392	0	0	0	21648	0	0	0	113626	0	0	0	6132	0	0	1	30616	3.26627e-05	0
RGS7	NM_002924	ENST00000366565	1	416	RGSd			rs746273282	p.Arg416Gln	c.1247G>A	2	7.95843e-06	0	0	16254	0	0	0	34576	0	0	0	10076	0	0	0	18392	0	0	0	21648	0	0	2	113610	1.76041e-05	0	0	6134	0	0	0	30616	0	0
RGS7	NM_002924	ENST00000366565	1	431	RGSd	Selectivity		rs1030502060	p.Ile431Val	c.1291A>G	6	4.00871e-05	0	0	6986	0	0	4	24298	0.000164623	0	0	8376	0	0	0	10740	0	0	0	16870	0	0	0	55644	0	0	2	4330	0.000461894	0	0	22430	0	0
RGS7	NM_002924	ENST00000366565	1	436	RGSd	Selectivity		rs1203749290	p.Pro436Ser	c.1306C>T	1	3.18674e-05	0	0	8716	0	0	0	848	0	0	0	290	0	0	0	1556	0	0	0	3474	0	0	1	15412	6.48845e-05	0	0	1084	0	0	0	0	0	0
RGS7	NM_002924	ENST00000366565	1	439	RGSd			rs776970852	p.Ile439Val	c.1315A>G	1	3.98029e-06	0	0	16248	0	0	0	34566	0	0	0	10076	0	0	0	18394	0	0	0	21638	0	0	1	113584	8.80406e-06	0	0	6124	0	0	0	30608	0	0
RGS7	NM_002924	ENST00000366565	1	443	RGSd			rs1388648765	p.Thr443Ile	c.1328C>T	1	6.66622e-06	0	0	7046	0	0	0	24278	0	0	0	8402	0	0	0	10732	0	0	0	16922	0	0	1	55868	1.78993e-05	0	0	4356	0	0	0	22406	0	0
RGS7	NM_002924	ENST00000366565	1	444	RGSd			rs1005830183	p.Leu444Gln	c.1331T>A	1	6.66844e-06	0	0	7046	0	0	0	24260	0	0	0	8396	0	0	0	10732	0	0	0	16924	0	0	1	55844	1.7907e-05	0	0	4354	0	0	0	22404	0	0
RGS7	NM_002924	ENST00000366565	1	446	RGSd			rs980366085	p.Ala446Val	c.1337C>T	3	1.65601e-05	0	2	15748	0.000127	0	0	25074	0	0	0	8672	0	0	0	12294	0	0	0	20392	0	0	1	71150	1.40548e-05	0	0	5450	0	0	0	22378	0	0
RGS7	NM_002924	ENST00000366565	1	448	RGSd			rs1307354409	p.Leu448Ile	c.1342C>A	1	3.98054e-06	0	1	16248	6.1546e-05	0	0	34566	0	0	0	10076	0	0	0	18394	0	0	0	21636	0	0	0	113572	0	0	0	6122	0	0	0	30608	0	0
RGS7	NM_002924	ENST00000366565	1	452	RGSd			rs1294663627	p.Ter452Arg	c.1354T>C	1	3.18552e-05	0	0	8714	0	0	0	848	0	0	0	290	0	0	0	1560	0	0	0	3476	0	0	1	15418	6.48593e-05	0	0	1086	0	0	0	0	0	0
RGS7	NM_002924	ENST00000366565	1	457				rs1351182475	p.Ser457Leu	c.1370C>T	1	3.9969e-06	0	0	16200	0	0	0	34402	0	0	0	10048	0	0	1	18358	5.44722e-05	0	0	21550	0	0	0	113032	0	0	0	6086	0	0	0	30518	0	0
RGS7	NM_002924	ENST00000366565	1	459				rs141557672	p.Asp459His	c.1375G>C	3	1.06559e-05	0	0	24906	0	0	3	35254	8.50967e-05	0	0	10344	0	0	0	19906	0	0	0	25022	0	0	0	128418	0	0	0	7158	0	0	0	30526	0	0
RGS7	NM_002924	ENST00000366565	1	459				rs141557672	p.Asp459Asn	c.1375G>A	76	0.00026995	0	5	24906	0.000200755	0	6	35254	0.000170193	0	0	10344	0	0	0	19906	0	0	0	25022	0	0	64	128418	0.000498373	0	1	7158	0.000139704	0	0	30526	0	0
RGS7	NM_002924	ENST00000366565	1	460				rs578115155	p.Arg460His	c.1379G>A	5	1.77677e-05	0	2	24906	8.03019e-05	0	1	35244	2.83736e-05	0	0	10338	0	0	0	19902	0	0	0	25006	0	0	2	128336	1.55841e-05	0	0	7170	0	0	0	30508	0	0
RGS7	NM_002924	ENST00000366565	1	460				rs757243485	p.Arg460Cys	c.1378C>T	4	1.5993e-05	0	0	16202	0	0	0	34404	0	0	0	10054	0	0	0	18352	0	0	0	21558	0	0	1	112944	8.85395e-06	0	0	6082	0	0	3	30514	9.83155e-05	0
RGS7	NM_002924	ENST00000366565	1	460				rs757243485	p.Arg460Ser	c.1378C>A	1	3.99824e-06	0	1	16202	6.17208e-05	0	0	34404	0	0	0	10054	0	0	0	18352	0	0	0	21558	0	0	0	112944	0	0	0	6082	0	0	0	30514	0	0
RGS7	NM_002924	ENST00000366565	1	466				rs752344716	p.Lys466Ile	c.1397A>T	1	4.01011e-06	0	0	16156	0	0	0	34340	0	0	0	10040	0	0	1	18324	5.45732e-05	0	0	21510	0	0	0	112510	0	0	0	6070	0	0	0	30420	0	0
RGS7	NM_002924	ENST00000366565	1	468				rs145387487	p.Ala468Thr	c.1402G>A	61	0.00021791	0	0	24818	0	0	0	35134	0	0	1	10310	9.69932e-05	0	1	19838	5.04083e-05	0	6	24938	0.000240597	0	41	127454	0.000321685	0	7	7138	0.000980667	0	5	30302	0.000165006	0
RGS7	NM_002924	ENST00000366565	1	471				rs763247206	p.Val471Met	c.1411G>A	2	8.09599e-06	0	0	16052	0	0	0	34188	0	0	0	9978	0	0	0	18180	0	0	0	21390	0	0	2	111108	1.80005e-05	0	0	6028	0	0	0	30112	0	0
RGS7	NM_002924	ENST00000366565	1	474				rs774763343	p.Ser474Thr	c.1420T>A	2	7.07114e-06	0	2	24970	8.00961e-05	0	0	35438	0	0	0	10368	0	0	0	19954	0	0	0	25122	0	0	0	129152	0	0	0	7224	0	0	0	30612	0	0
RGS7	NM_002924	ENST00000366565	1	476				rs770800478	p.Thr476Met	c.1427C>T	12	4.24283e-05	0	0	24968	0	0	1	35438	2.82183e-05	0	0	10368	0	0	1	19952	5.01203e-05	0	0	25124	0	0	9	129144	6.96896e-05	0	0	7224	0	0	1	30612	3.26669e-05	0
RGS7	NM_002924	ENST00000366565	1	477				rs1380742627	p.Ser477Tyr	c.1430C>A	1	3.97728e-06	0	0	16256	0	0	0	34592	0	0	0	10078	0	0	0	18394	0	0	0	21646	0	0	1	113716	8.79384e-06	0	0	6136	0	0	0	30610	0	0
RGS7	NM_002924	ENST00000366565	1	478				rs777697981	p.Lys478Arg	c.1433A>G	2	7.95425e-06	0	0	16256	0	0	0	34592	0	0	0	10078	0	0	0	18394	0	0	0	21648	0	0	0	113720	0	0	0	6138	0	0	2	30612	6.53339e-05	0
RGS7	NM_002924	ENST00000366565	1	479				rs1169249811	p.Arg479Ser	c.1437G>T	1	3.1839e-05	0	1	8714	0.000114758	0	0	848	0	0	0	290	0	0	0	1558	0	0	0	3476	0	0	0	15434	0	0	0	1088	0	0	0	0	0	0
RGS7	NM_002924	ENST00000366565	1	479				rs755993570	p.Arg479Thr	c.1436G>C	1	3.97706e-06	0	0	16254	0	0	0	34590	0	0	0	10078	0	0	0	18394	0	0	0	21648	0	0	1	113728	8.79291e-06	0	0	6138	0	0	0	30612	0	0

## Sheet: RGS8
Gene	GenBank	ENST	Chromosome	Position	RGSd	Selectivity	Conserved	rsID	Consequence	Transcript Consequence	Allele Count	Allele Frequency	Homozygote Count	Allele Count African	Allele Number African	Allele Frequency African	Homozygote Count African	Allele Count Latino	Allele Number Latino	Allele Frequency Latino	Homozygote Count Latino	Allele Count Ashkenazi Jewish	Allele Number Ashkenazi Jewish	Allele Frequency Ashkenazi Jewish	Homozygote Count Ashkenazi Jewish	Allele Count East Asian	Allele Number East Asian	Allele Frequency East Asian	Homozygote Count East Asian	Allele Count European (Finnish)	Allele Number European (Finnish)	Allele Frequency European (Finnish)	Homozygote Count European (Finnish)	Allele Count European (non-Finnish)	Allele Number European (non-Finnish)	Allele Frequency European (non-Finnish)	Homozygote Count European (non-Finnish)	Allele Count Other	Allele Number Other	Allele Frequency Other	Homozygote Count Other	Allele Count South Asian	Allele Number South Asian	Allele Frequency South Asian	Homozygote Count South Asian	MVs (Total)	MVs (RGSd)
RGS8	NM_033345	ENST00000258302	1	3				rs1464747173	p.Ala3Thr	c.7G>A	1	4.00773e-06	0	0	15486	0	0	0	34516	0	0	0	10068	0	0	0	17978	0	0	0	21562	0	0	1	113246	8.83033e-06	0	0	6060	0	0	0	30602	0	0	774	718
RGS8	NM_033345	ENST00000258302	1	3				rs680277	p.Asn3Ser	c.8A>G	28690	0.101517	3326	10821	24850	0.435453	2378	5654	35390	0.159763	499	372	10368	0.0358796	6	3113	19942	0.156103	220	656	25112	0.026123	5	5680	129128	0.0439874	130	492	7216	0.0681818	15	1902	30606	0.0621447	73
RGS8	NM_033345	ENST00000258302	1	5				rs1365846847	p.Leu5Arg	c.14T>G	1	4.00734e-06	0	0	15486	0	0	0	34522	0	0	0	10070	0	0	1	17978	5.56235e-05	0	0	21562	0	0	0	113260	0	0	0	6062	0	0	0	30602	0	0
RGS8	NM_033345	ENST00000258302	1	7				rs778363595	p.Pro7Arg	c.20C>G	1	4.00734e-06	0	0	15486	0	0	0	34524	0	0	0	10070	0	0	0	17978	0	0	0	21562	0	0	0	113260	0	0	0	6062	0	0	1	30600	3.26797e-05	0
RGS8	NM_033345	ENST00000258302	1	7				rs761916566	p.Arg7Gln	c.20G>A	13	4.59611e-05	0	0	24948	0	0	0	35438	0	0	0	10370	0	0	1	19952	5.01203e-05	0	0	25122	0	0	12	129178	9.28951e-05	0	0	7226	0	0	0	30614	0	0
RGS8	NM_033345	ENST00000258302	1	8				rs752892468	p.Arg8His	c.23G>A	1	4.00753e-06	0	0	15486	0	0	0	34522	0	0	0	10068	0	0	0	17978	0	0	0	21562	0	0	1	113252	8.82987e-06	0	0	6062	0	0	0	30600	0	0
RGS8	NM_033345	ENST00000258302	1	8				rs200326046	p.Arg8Cys	c.22C>T	2	8.01481e-06	0	0	15486	0	0	0	34522	0	0	0	10070	0	0	0	17978	0	0	0	21562	0	0	2	113256	1.76591e-05	0	0	6062	0	0	0	30602	0	0
RGS8	NM_033345	ENST00000258302	1	12				rs759343344	p.His12Leu	c.35A>T	1	3.97633e-06	0	0	16256	0	0	0	34590	0	0	0	10080	0	0	0	18394	0	0	0	21648	0	0	1	113764	8.79013e-06	0	0	6140	0	0	0	30616	0	0
RGS8	NM_033345	ENST00000258302	1	12				rs759343344	p.His12Arg	c.35A>G	1	3.97633e-06	0	0	16256	0	0	0	34590	0	0	0	10080	0	0	0	18394	0	0	0	21648	0	0	1	113764	8.79013e-06	0	0	6140	0	0	0	30616	0	0
RGS8	NM_033345	ENST00000258302	1	13				rs776486660	p.Pro13Leu	c.38C>T	1	3.97627e-06	0	0	16256	0	0	0	34592	0	0	0	10080	0	0	0	18394	0	0	0	21648	0	0	0	113766	0	0	0	6140	0	0	1	30616	3.26627e-05	0
RGS8	NM_033345	ENST00000258302	1	14				rs1191704358	p.Val14Ala	c.41T>C	1	3.97627e-06	0	0	16256	0	0	0	34592	0	0	0	10080	0	0	0	18394	0	0	0	21648	0	0	1	113766	8.78997e-06	0	0	6140	0	0	0	30616	0	0
RGS8	NM_033345	ENST00000258302	1	17				rs770925942	p.Asp17Glu	c.51C>G	3	1.19288e-05	0	0	16256	0	0	0	34592	0	0	0	10080	0	0	2	18394	0.000108731	0	0	21648	0	0	1	113766	8.78997e-06	0	0	6140	0	0	0	30616	0	0
RGS8	NM_033345	ENST00000258302	1	21				rs746512724	p.Met21Ile	c.63G>T	4	1.59055e-05	0	0	16254	0	0	3	34588	8.67353e-05	0	0	10080	0	0	0	18394	0	0	0	21648	0	0	0	113766	0	0	1	6140	0.000162866	0	0	30616	0	0
RGS8	NM_033345	ENST00000258302	1	21				rs1487780348	p.Met21Thr	c.62T>C	1	3.97636e-06	0	0	16254	0	0	1	34588	2.89118e-05	0	0	10080	0	0	0	18394	0	0	0	21648	0	0	0	113766	0	0	0	6140	0	0	0	30616	0	0
RGS8	NM_033345	ENST00000258302	1	22				rs772648195	p.Arg22Trp	c.64A>T	1	3.97643e-06	0	0	16254	0	0	0	34588	0	0	0	10080	0	0	0	18394	0	0	0	21646	0	0	1	113764	8.79013e-06	0	0	6140	0	0	0	30616	0	0
RGS8	NM_033345	ENST00000258302	1	23				rs771724208	p.Thr23Asn	c.68C>A	1	3.97649e-06	0	0	16254	0	0	0	34586	0	0	0	10080	0	0	0	18394	0	0	0	21648	0	0	1	113764	8.79013e-06	0	0	6138	0	0	0	30614	0	0
RGS8	NM_033345	ENST00000258302	1	23				rs1317941274	p.Thr23Ala	c.67A>G	1	3.97652e-06	0	0	16254	0	0	0	34586	0	0	0	10080	0	0	0	18394	0	0	0	21648	0	0	1	113762	8.79028e-06	0	0	6138	0	0	0	30614	0	0
RGS8	NM_033345	ENST00000258302	1	24				rs141271906	p.Gly24Asp	c.71G>A	4	1.59068e-05	0	0	16254	0	0	0	34584	0	0	0	10080	0	0	4	18388	0.000217533	0	0	21646	0	0	0	113760	0	0	0	6138	0	0	0	30614	0	0
RGS8	NM_033345	ENST00000258302	1	28				rs773077865	p.Asn28Lys	c.84C>A	2	7.95526e-06	0	0	16256	0	0	0	34588	0	0	0	10078	0	0	0	18394	0	0	0	21642	0	0	2	113698	1.75905e-05	0	0	6134	0	0	0	30616	0	0
RGS8	NM_033345	ENST00000258302	1	34				rs751078612	p.Arg34Gln	c.101G>A	1	3.97712e-06	0	0	16256	0	0	0	34590	0	0	0	10078	0	0	0	18394	0	0	0	21646	0	0	0	113720	0	0	0	6138	0	0	1	30616	3.26627e-05	0
RGS8	NM_033345	ENST00000258302	1	34				rs751078612	p.Arg34Pro	c.101G>C	3	1.19314e-05	0	0	16256	0	0	3	34590	8.67303e-05	0	0	10078	0	0	0	18394	0	0	0	21646	0	0	0	113720	0	0	0	6138	0	0	0	30616	0	0
RGS8	NM_033345	ENST00000258302	1	50				rs760938111	p.Ala50Ser	c.148G>T	2	7.95494e-06	0	0	16256	0	0	0	34590	0	0	0	10078	0	0	0	18394	0	0	0	21648	0	0	2	113700	1.75901e-05	0	0	6134	0	0	0	30616	0	0
RGS8	NM_033345	ENST00000258302	1	51				rs1412915877	p.Ile51Val	c.151A>G	1	3.1835e-05	0	1	8716	0.000114732	0	0	848	0	0	0	290	0	0	0	1560	0	0	0	3476	0	0	0	15434	0	0	0	1088	0	0	0	0	0	0
RGS8	NM_033345	ENST00000258302	1	56	RGSd			rs773679021	p.Pro56Thr	c.166C>A	1	3.97823e-06	0	0	16254	0	0	0	34588	0	0	1	10076	9.92457e-05	0	0	18392	0	0	0	21646	0	0	0	113666	0	0	0	6132	0	0	0	30614	0	0
RGS8	NM_033345	ENST00000258302	1	56	RGSd			rs773679021	p.Pro56Ser	c.166C>T	9	3.58041e-05	0	0	16254	0	0	8	34588	0.000231294	0	0	10076	0	0	0	18392	0	0	0	21646	0	0	0	113666	0	0	1	6132	0.000163079	0	0	30614	0	0
RGS8	NM_033345	ENST00000258302	1	57	RGSd			rs1473917462	p.Asn57Asp	c.169A>G	1	3.97864e-06	0	0	16256	0	0	0	34588	0	0	0	10076	0	0	0	18392	0	0	0	21644	0	0	1	113642	8.79956e-06	0	0	6132	0	0	0	30612	0	0
RGS8	NM_033345	ENST00000258302	1	58	RGSd			rs748648363	p.Arg58His	c.173G>A	12	4.2449e-05	0	0	24972	0	0	10	35436	0.000282199	0	0	10368	0	0	0	19948	0	0	0	25122	0	0	1	129014	7.7511e-06	0	0	7220	0	0	1	30612	3.26669e-05	0
RGS8	NM_033345	ENST00000258302	1	58	RGSd			rs372442546	p.Arg58Cys	c.172C>T	6	2.38749e-05	0	0	16256	0	0	0	34586	0	0	0	10078	0	0	0	18390	0	0	0	21646	0	0	6	113608	5.28132e-05	0	0	6132	0	0	0	30614	0	0
RGS8	NM_033345	ENST00000258302	1	59	RGSd			rs768666544	p.Ala59Thr	c.175G>A	7	2.47625e-05	0	1	24964	4.00577e-05	0	0	35436	0	0	0	10364	0	0	0	19952	0	0	0	25114	0	0	5	129024	3.87525e-05	0	0	7220	0	0	1	30612	3.26669e-05	0
RGS8	NM_033345	ENST00000258302	1	60	RGSd				p.Leu60His	c.179T>A	1	3.97953e-06	0	0	16254	0	0	0	34586	0	0	0	10078	0	0	0	18388	0	0	0	21642	0	0	1	113594	8.80328e-06	0	0	6134	0	0	0	30610	0	0
RGS8	NM_033345	ENST00000258302	1	65	RGSd			rs1273451253	p.Thr65Arg	c.194C>G	1	3.97804e-06	0	0	16256	0	0	0	34580	0	0	1	10076	9.92457e-05	0	0	18392	0	0	0	21642	0	0	0	113684	0	0	0	6136	0	0	0	30614	0	0
RGS8	NM_033345	ENST00000258302	1	66	RGSd			rs752227336	p.Glu66Ala	c.197A>C	1	3.97795e-06	0	0	16256	0	0	0	34576	0	0	0	10076	0	0	1	18394	5.43656e-05	0	0	21642	0	0	0	113694	0	0	0	6134	0	0	0	30614	0	0
RGS8	NM_033345	ENST00000258302	1	67	RGSd			rs764768731	p.Glu67Asp	c.201A>T	14	4.95116e-05	0	0	24970	0	0	10	35410	0.000282406	0	0	10364	0	0	0	19952	0	0	0	25116	0	0	2	129120	1.54895e-05	0	2	7220	0.000277008	0	0	30610	0	0
RGS8	NM_033345	ENST00000258302	1	69	RGSd			rs1352280951	p.Thr69Met	c.206C>T	1	3.97829e-06	0	1	16256	6.15157e-05	0	0	34572	0	0	0	10080	0	0	0	18394	0	0	0	21636	0	0	0	113676	0	0	0	6136	0	0	0	30614	0	0
RGS8	NM_033345	ENST00000258302	1	72	RGSd			rs1414684298	p.Ala72Glu	c.215C>A	1	3.97798e-06	0	0	16254	0	0	1	34580	2.89184e-05	0	0	10080	0	0	0	18392	0	0	0	21646	0	0	0	113688	0	0	0	6132	0	0	0	30612	0	0
RGS8	NM_033345	ENST00000258302	1	76	RGSd			rs754469064	p.Asp76Val	c.227A>T	1	3.97801e-06	0	0	16254	0	0	0	34584	0	0	0	10078	0	0	0	18394	0	0	0	21648	0	0	1	113674	8.79709e-06	0	0	6136	0	0	0	30614	0	0
RGS8	NM_033345	ENST00000258302	1	76	RGSd			rs1239230352	p.Asp76Asn	c.226G>A	1	3.18532e-05	0	0	8706	0	0	0	848	0	0	0	290	0	0	0	1558	0	0	0	3474	0	0	1	15430	6.48088e-05	0	0	1088	0	0	0	0	0	0
RGS8	NM_033345	ENST00000258302	1	81	RGSd			rs1441442751	p.His81Arg	c.242A>G	1	3.97858e-06	0	0	16254	0	0	0	34568	0	0	0	10076	0	0	0	18394	0	0	0	21648	0	0	1	113664	8.79786e-06	0	0	6132	0	0	0	30610	0	0
RGS8	NM_033345	ENST00000258302	1	85	RGSd			rs755810045	p.Val85Ala	c.254T>C	1	3.99645e-06	0	0	16252	0	0	0	34112	0	0	0	10058	0	0	1	18370	5.44366e-05	0	0	21618	0	0	0	113422	0	0	0	6090	0	0	0	30300	0	0
RGS8	NM_033345	ENST00000258302	1	85	RGSd			rs755810045	p.Val85Gly	c.254T>G	1	3.99645e-06	0	0	16252	0	0	0	34112	0	0	0	10058	0	0	0	18370	0	0	0	21618	0	0	0	113422	0	0	0	6090	0	0	1	30300	3.30033e-05	0
RGS8	NM_033345	ENST00000258302	1	85	RGSd			rs779745727	p.Val85Leu	c.253G>T	1	3.99767e-06	0	0	16248	0	0	0	34084	0	0	0	10052	0	0	0	18362	0	0	0	21620	0	0	1	113402	8.81819e-06	0	0	6086	0	0	0	30292	0	0
RGS8	NM_033345	ENST00000258302	1	89	RGSd			rs61759905	p.Arg89His	c.266G>A	3	1.19717e-05	0	0	16244	0	0	1	34224	2.92193e-05	0	0	10068	0	0	0	18374	0	0	0	21634	0	0	2	113530	1.76165e-05	0	0	6104	0	0	0	30414	0	0
RGS8	NM_033345	ENST00000258302	1	89	RGSd			rs778638489	p.Arg89Cys	c.265C>T	4	1.59602e-05	0	1	16250	6.15385e-05	0	0	34240	0	0	0	10070	0	0	2	18376	0.000108838	0	0	21624	0	0	0	113542	0	0	0	6104	0	0	1	30418	3.28753e-05	0
RGS8	NM_033345	ENST00000258302	1	94	RGSd			rs759655284	p.Thr94Met	c.281C>T	1	3.98711e-06	0	0	16248	0	0	0	34238	0	0	0	10076	0	0	0	18382	0	0	0	21642	0	0	1	113648	8.7991e-06	0	0	6106	0	0	0	30468	0	0
RGS8	NM_033345	ENST00000258302	1	94	RGSd	Selectivity		rs1196047377	p.Thr94Ser	c.280A>T	1	3.98645e-06	0	0	16252	0	0	0	34270	0	0	0	10076	0	0	0	18386	0	0	0	21642	0	0	1	113652	8.79879e-06	0	0	6104	0	0	0	30468	0	0
RGS8	NM_033345	ENST00000258302	1	96	RGSd		Conserved		p.Phe96Leu	c.286T>C	1	3.98641e-06	0	0	16252	0	0	1	34272	2.91783e-05	0	0	10078	0	0	0	18378	0	0	0	21642	0	0	0	113662	0	0	0	6104	0	0	0	30464	0	0
RGS8	NM_033345	ENST00000258302	1	102	RGSd			rs760940862	p.Glu102Asp	c.306A>T	36	0.000143371	1	0	16256	0	0	36	34368	0.00104749	1	0	10080	0	0	0	18384	0	0	0	21646	0	0	0	113732	0	0	0	6122	0	0	0	30508	0	0
RGS8	NM_033345	ENST00000258302	1	106	RGSd			rs142056098	p.Ala106Thr	c.316G>A	19	6.72733e-05	0	0	24960	0	0	1	35170	2.84333e-05	0	0	10368	0	0	0	19944	0	0	0	25120	0	0	15	129154	0.00011614	0	2	7208	0.000277469	0	1	30506	3.27804e-05	0
RGS8	NM_033345	ENST00000258302	1	113	RGSd			rs34360993	p.Thr113Ile	c.338C>T	538	0.00190495	3	345	24962	0.013821	2	87	35162	0.00247426	1	12	10368	0.00115741	0	0	19938	0	0	0	25120	0	0	80	129158	0.000619396	0	14	7196	0.00194553	0	0	30518	0	0
RGS8	NM_033345	ENST00000258302	1	118	RGSd			rs1294543880	p.Lys118Glu	c.352A>G	1	3.98267e-06	0	0	16256	0	0	0	34372	0	0	0	10078	0	0	0	18386	0	0	0	21644	0	0	1	113722	8.79337e-06	0	0	6114	0	0	0	30516	0	0
RGS8	NM_033345	ENST00000258302	1	120	RGSd			rs1369487473	p.Val120Gly	c.359T>G	1	3.98352e-06	0	0	16254	0	0	0	34334	0	0	0	10078	0	0	0	18388	0	0	0	21646	0	0	1	113716	8.79384e-06	0	0	6112	0	0	0	30506	0	0
RGS8	NM_033345	ENST00000258302	1	120	RGSd			rs1380358949	p.Val120Ile	c.358G>A	1	3.98381e-06	0	0	16250	0	0	0	34332	0	0	0	10078	0	0	0	18388	0	0	0	21644	0	0	0	113704	0	0	1	6110	0.000163666	0	0	30510	0	0
RGS8	NM_033345	ENST00000258302	1	123	RGSd			rs149830590	p.Ala123Ser	c.367G>T	1	3.9841e-06	0	0	16252	0	0	0	34328	0	0	0	10076	0	0	0	18388	0	0	0	21644	0	0	1	113702	8.79492e-06	0	0	6108	0	0	0	30500	0	0
RGS8	NM_033345	ENST00000258302	1	124	RGSd			rs750024440	p.His124Tyr	c.370C>T	5	1.99322e-05	0	0	16250	0	0	0	34240	0	0	0	10078	0	0	0	18382	0	0	1	21644	4.62022e-05	0	4	113672	3.5189e-05	0	0	6108	0	0	0	30476	0	0
RGS8	NM_033345	ENST00000258302	1	125	RGSd			rs571346744	p.Arg125Met	c.374G>T	1	3.98648e-06	0	1	16254	6.15233e-05	0	0	34246	0	0	0	10076	0	0	0	18382	0	0	0	21640	0	0	0	113654	0	0	0	6112	0	0	0	30484	0	0
RGS8	NM_033345	ENST00000258302	1	126	RGSd			rs1423244359	p.Ile126Thr	c.377T>C	1	3.98734e-06	0	0	16250	0	0	1	34226	2.92176e-05	0	0	10078	0	0	0	18384	0	0	0	21642	0	0	0	113648	0	0	0	6112	0	0	0	30454	0	0
RGS8	NM_033345	ENST00000258302	1	127	RGSd			rs377524448	p.Phe127Ser	c.380T>C	1	3.98893e-06	0	0	16252	0	0	0	34204	0	0	0	10072	0	0	0	18376	0	0	0	21640	0	0	1	113610	8.80204e-06	0	0	6108	0	0	0	30432	0	0
RGS8	NM_033345	ENST00000258302	1	132	RGSd			rs765758699	p.Asp132Asn	c.394G>A	5	1.77551e-05	0	0	24948	0	0	5	34942	0.000143094	0	0	10334	0	0	0	19928	0	0	0	25100	0	0	0	128876	0	0	0	7182	0	0	0	30300	0	0
RGS8	NM_033345	ENST00000258302	1	137	RGSd	Selectivity		rs760003150	p.Arg137Gln	c.410G>A	1	4.0212e-06	0	0	16212	0	0	0	33776	0	0	0	9962	0	0	0	18314	0	0	0	21538	0	0	1	112886	8.85849e-06	0	0	6024	0	0	0	29970	0	0
RGS8	NM_033345	ENST00000258302	1	137	RGSd	Selectivity		rs1467569098	p.Arg137Trp	c.409C>T	2	8.03742e-06	0	0	16204	0	0	1	33748	2.96314e-05	0	0	9996	0	0	0	18320	0	0	0	21554	0	0	1	113020	8.84799e-06	0	0	6032	0	0	0	29962	0	0
RGS8	NM_033345	ENST00000258302	1	142	RGSd		Conserved	rs750591675	p.Asp142Gly	c.425A>G	1	3.99683e-06	0	0	16236	0	0	0	34288	0	0	0	10004	0	0	0	18332	0	0	0	21594	0	0	1	113250	8.83002e-06	0	0	6114	0	0	0	30380	0	0
RGS8	NM_033345	ENST00000258302	1	145	RGSd			rs761979099	p.Thr145Ile	c.434C>T	1	3.98692e-06	0	0	16254	0	0	0	34448	0	0	0	10052	0	0	0	18352	0	0	0	21618	0	0	0	113468	0	0	0	6126	0	0	1	30502	3.27847e-05	0
RGS8	NM_033345	ENST00000258302	1	145	RGSd			rs369222256	p.Thr145Ser	c.433A>T	2	7.97607e-06	0	2	16250	0.000123077	0	0	34420	0	0	0	10042	0	0	0	18346	0	0	0	21612	0	0	0	113466	0	0	0	6122	0	0	0	30492	0	0
RGS8	NM_033345	ENST00000258302	1	148	RGSd			rs774662091	p.Ala148Val	c.443C>T	1	3.9807e-06	0	0	16256	0	0	1	34542	2.89503e-05	0	0	10068	0	0	0	18380	0	0	0	21632	0	0	0	113612	0	0	0	6136	0	0	0	30586	0	0
RGS8	NM_033345	ENST00000258302	1	148	RGSd			rs774662091	p.Ala148Asp	c.443C>A	2	7.9614e-06	0	0	16256	0	0	1	34542	2.89503e-05	0	0	10068	0	0	1	18380	5.4407e-05	0	0	21632	0	0	0	113612	0	0	0	6136	0	0	0	30586	0	0
RGS8	NM_033345	ENST00000258302	1	149	RGSd			rs1297589403	p.Thr149Met	c.446C>T	1	3.18573e-05	0	0	8714	0	0	0	848	0	0	0	290	0	0	0	1560	0	0	0	3476	0	0	1	15418	6.48593e-05	0	0	1084	0	0	0	0	0	0
RGS8	NM_033345	ENST00000258302	1	149	RGSd			rs1312626879	p.Thr149Ala	c.445A>G	1	3.97912e-06	0	0	16256	0	0	0	34560	0	0	0	10070	0	0	0	18388	0	0	0	21640	0	0	1	113668	8.79755e-06	0	0	6136	0	0	0	30594	0	0
RGS8	NM_033345	ENST00000258302	1	150	RGSd			rs762816545	p.Arg150Lys	c.449G>A	1	3.97918e-06	0	0	16256	0	0	0	34558	0	0	0	10072	0	0	1	18390	5.43774e-05	0	0	21642	0	0	0	113652	0	0	0	6136	0	0	0	30602	0	0
RGS8	NM_033345	ENST00000258302	1	152	RGSd			rs75416974	p.Asn152Lys	c.456C>A	2	7.97327e-06	0	0	16252	0	0	2	34418	5.81091e-05	0	0	10050	0	0	0	18376	0	0	0	21634	0	0	0	113552	0	0	0	6124	0	0	0	30432	0	0
RGS8	NM_033345	ENST00000258302	1	152	RGSd			rs752631971	p.Asn152Asp	c.454A>G	1	3.18471e-05	0	0	8712	0	0	0	848	0	0	0	290	0	0	0	1560	0	0	0	3476	0	0	1	15428	6.48172e-05	0	0	1086	0	0	0	0	0	0
RGS8	NM_033345	ENST00000258302	1	159	RGSd			rs1439688367	p.Thr159Ile	c.476C>T	3	1.19313e-05	0	0	16256	0	0	1	34576	2.89218e-05	0	2	10080	0.000198413	0	0	18394	0	0	0	21648	0	0	0	113734	0	0	0	6136	0	0	0	30616	0	0
RGS8	NM_033345	ENST00000258302	1	164	RGSd			rs1362708423	p.Ala164Val	c.491C>T	1	3.97684e-06	0	0	16256	0	0	0	34586	0	0	0	10080	0	0	0	18394	0	0	0	21648	0	0	1	113738	8.79214e-06	0	0	6138	0	0	0	30616	0	0
RGS8	NM_033345	ENST00000258302	1	169	RGSd	Selectivity		rs1179103091	p.His169Arg	c.506A>G	1	3.97684e-06	0	0	16256	0	0	1	34586	2.89134e-05	0	0	10080	0	0	0	18394	0	0	0	21648	0	0	0	113740	0	0	0	6136	0	0	0	30616	0	0
RGS8	NM_033345	ENST00000258302	1	177	RGSd			rs1425167994	p.Tyr177His	c.529T>C	1	3.97678e-06	0	0	16256	0	0	0	34586	0	0	0	10080	0	0	1	18394	5.43656e-05	0	0	21648	0	0	0	113742	0	0	0	6138	0	0	0	30616	0	0
RGS8	NM_033345	ENST00000258302	1	188	RGSd			rs755232286	p.Asp188Ala	c.563A>C	1	3.97871e-06	0	0	16254	0	0	0	34572	0	0	0	10072	0	0	0	18386	0	0	0	21634	0	0	1	113684	8.79631e-06	0	0	6134	0	0	0	30602	0	0
RGS8	NM_033345	ENST00000258302	1	188	RGSd			rs777495825	p.Asp188Asn	c.562G>A	1	3.97896e-06	0	0	16254	0	0	0	34570	0	0	0	10076	0	0	1	18388	5.43833e-05	0	0	21630	0	0	0	113668	0	0	0	6134	0	0	0	30602	0	0
RGS8	NM_033345	ENST00000258302	1	189	RGSd			rs749741280	p.Leu189Met	c.565C>A	2	7.95849e-06	0	0	16254	0	0	0	34568	0	0	0	10076	0	0	0	18386	0	0	0	21632	0	0	0	113666	0	0	0	6134	0	0	2	30588	6.53851e-05	0
RGS8	NM_033345	ENST00000258302	1	190	RGSd			rs756737032	p.Leu190Pro	c.569T>C	2	7.96204e-06	0	0	16254	0	0	0	34532	0	0	0	10072	0	0	0	18384	0	0	0	21628	0	0	2	113630	1.7601e-05	0	0	6126	0	0	0	30566	0	0
RGS8	NM_033345	ENST00000258302	1	190	RGSd			rs756737032	p.Leu190Arg	c.569T>G	3	1.19431e-05	0	0	16254	0	0	2	34532	5.79173e-05	0	0	10072	0	0	0	18384	0	0	0	21628	0	0	1	113630	8.80049e-06	0	0	6126	0	0	0	30566	0	0
RGS8	NM_033345	ENST00000258302	1	193	RGSd			rs1163476413	p.Ser193Thr	c.578G>C	1	3.18431e-05	0	1	8714	0.000114758	0	0	848	0	0	0	290	0	0	0	1560	0	0	0	3476	0	0	0	15428	0	0	0	1088	0	0	0	0	0	0
RGS8	NM_033345	ENST00000258302	1	195	RGSd			rs767453152	p.Arg195Lys	c.584G>A	5	1.77833e-05	0	2	24940	8.01925e-05	0	3	35048	8.55969e-05	0	0	10246	0	0	0	19882	0	0	0	25078	0	0	0	128608	0	0	0	7186	0	0	0	30174	0	0
RGS8	NM_033345	ENST00000258302	1	196				rs1400607668	p.Arg196Ser	c.588G>T	1	4.02304e-06	0	0	16214	0	0	0	33966	0	0	0	9862	0	0	0	18272	0	0	0	21564	0	0	0	112776	0	0	0	6038	0	0	1	29876	3.34717e-05	0
RGS8	NM_033345	ENST00000258302	1	196				rs201564212	p.Arg196Met	c.587G>T	7	2.49913e-05	0	0	24926	0	0	0	34832	0	0	0	10174	0	0	0	19836	0	0	0	25058	0	0	7	128252	5.458e-05	0	0	7126	0	0	0	29894	0	0
RGS8	NM_033345	ENST00000258302	1	198				rs751671338	p.Ser198Ile	c.593G>T	1	4.02421e-06	0	0	16214	0	0	0	33978	0	0	0	9844	0	0	0	18254	0	0	0	21562	0	0	1	112748	8.86934e-06	0	0	6038	0	0	0	29858	0	0

## Sheet: RGS9
Gene	GenBank	ENST	Chromosome	Position	RGSd	Selectivity	Conserved	rsID	Consequence	Transcript Consequence	Allele Count	Allele Frequency	Homozygote Count	Allele Count African	Allele Number African	Allele Frequency African	Homozygote Count African	Allele Count Latino	Allele Number Latino	Allele Frequency Latino	Homozygote Count Latino	Allele Count Ashkenazi Jewish	Allele Number Ashkenazi Jewish	Allele Frequency Ashkenazi Jewish	Homozygote Count Ashkenazi Jewish	Allele Count East Asian	Allele Number East Asian	Allele Frequency East Asian	Homozygote Count East Asian	Allele Count European (Finnish)	Allele Number European (Finnish)	Allele Frequency European (Finnish)	Homozygote Count European (Finnish)	Allele Count European (non-Finnish)	Allele Number European (non-Finnish)	Allele Frequency European (non-Finnish)	Homozygote Count European (non-Finnish)	Allele Count Other	Allele Number Other	Allele Frequency Other	Homozygote Count Other	Allele Count South Asian	Allele Number South Asian	Allele Frequency South Asian	Homozygote Count South Asian	MVs (Total)	MVs (RGSd)
RGS9	NM_003835	ENST00000262406	17	5				rs1011297983	p.His5Tyr	c.13C>T	1	4.02253e-06	0	1	15414	6.48761e-05	0	0	34506	0	0	0	10048	0	0	0	17932	0	0	0	21248	0	0	0	112820	0	0	0	6034	0	0	0	30598	0	0	10057	176
RGS9	NM_003835	ENST00000262406	17	6				rs776631498	p.Gln6Lys	c.16C>A	1	4.02139e-06	0	1	15424	6.4834e-05	0	0	34504	0	0	0	10054	0	0	0	17932	0	0	0	21256	0	0	0	112864	0	0	0	6038	0	0	0	30598	0	0
RGS9	NM_003835	ENST00000262406	17	7				rs1252949879	p.Gly7Arg	c.19G>C	1	4.02e-06	0	0	15416	0	0	0	34508	0	0	0	10054	0	0	0	17928	0	0	0	21300	0	0	1	112908	8.85677e-06	0	0	6042	0	0	0	30600	0	0
RGS9	NM_003835	ENST00000262406	17	7				rs1473406492	p.Gly7Asp	c.20G>A	1	4.02078e-06	0	0	15418	0	0	0	34506	0	0	0	10048	0	0	0	17932	0	0	0	21276	0	0	1	112888	8.85834e-06	0	0	6042	0	0	0	30598	0	0
RGS9	NM_003835	ENST00000262406	17	12				rs1406628297	p.Pro12Ser	c.34C>T	1	4.01978e-06	0	1	15434	6.4792e-05	0	0	34508	0	0	0	10046	0	0	0	17944	0	0	0	21352	0	0	0	112840	0	0	0	6046	0	0	0	30600	0	0
RGS9	NM_003835	ENST00000262406	17	15				rs772727065	p.Ala15Thr	c.43G>A	3	1.20631e-05	0	1	15434	6.4792e-05	0	0	34506	0	0	0	10048	0	0	2	17950	0.000111421	0	0	21346	0	0	0	112760	0	0	0	6048	0	0	0	30600	0	0
RGS9	NM_003835	ENST00000262406	17	15				rs1348004425	p.Ala15Glu	c.44C>A	2	8.04124e-06	0	0	15428	0	0	0	34508	0	0	0	10050	0	0	0	17946	0	0	0	21362	0	0	1	112778	8.86698e-06	0	1	6048	0.000165344	0	0	30598	0	0
RGS9	NM_003835	ENST00000262406	17	18				rs746514824	p.Gln18Arg	c.53A>G	1	4.02272e-06	0	0	15412	0	0	0	34504	0	0	0	10048	0	0	0	17950	0	0	1	21348	4.68428e-05	0	0	112686	0	0	0	6046	0	0	0	30594	0	0
RGS9	NM_003835	ENST00000262406	17	22				rs762714250	p.Ala22Ser	c.64G>T	1	4.00683e-06	0	0	15486	0	0	0	34528	0	0	0	10072	0	0	0	17978	0	0	0	21562	0	0	0	113282	0	0	0	6064	0	0	1	30602	3.26776e-05	0
RGS9	NM_003835	ENST00000262406	17	22				rs765793690	p.Ala22Val	c.65C>T	4	1.60277e-05	0	0	15486	0	0	1	34528	2.8962e-05	0	0	10072	0	0	0	17978	0	0	0	21560	0	0	1	113278	8.82784e-06	0	0	6064	0	0	2	30602	6.53552e-05	0
RGS9	NM_003835	ENST00000262406	17	23				rs759970832	p.Leu23Phe	c.67C>T	2	8.01366e-06	0	0	15486	0	0	0	34528	0	0	0	10072	0	0	0	17978	0	0	0	21562	0	0	2	113282	1.76551e-05	0	0	6064	0	0	0	30602	0	0
RGS9	NM_003835	ENST00000262406	17	24				rs376615302	p.Val24Met	c.70G>A	7	2.49135e-05	0	3	24200	0.000123967	0	2	35376	5.65355e-05	0	0	10362	0	0	1	19534	5.11928e-05	0	0	25038	0	0	0	128708	0	0	0	7152	0	0	1	30602	3.26776e-05	0
RGS9	NM_003835	ENST00000262406	17	27				rs201444204	p.Met27Val	c.79A>G	8	3.20549e-05	0	0	15486	0	0	7	34528	0.000202734	0	0	10072	0	0	0	17978	0	0	0	21562	0	0	1	113280	8.82768e-06	0	0	6064	0	0	0	30602	0	0
RGS9	NM_003835	ENST00000262406	17	29				rs753988401	p.Asn29Ile	c.86A>T	1	4.00686e-06	0	0	15486	0	0	0	34528	0	0	0	10072	0	0	0	17978	0	0	0	21562	0	0	1	113280	8.82768e-06	0	0	6064	0	0	0	30602	0	0
RGS9	NM_003835	ENST00000262406	17	29				rs757561217	p.Asn29Lys	c.87C>G	4	1.42363e-05	0	0	24200	0	0	0	35374	0	0	0	10362	0	0	0	19538	0	0	2	25034	7.98913e-05	0	1	128710	7.7694e-06	0	1	7152	0.000139821	0	0	30602	0	0
RGS9	NM_003835	ENST00000262406	17	32				rs915101244	p.Thr32Ile	c.95C>T	3	1.20205e-05	0	1	15486	6.45745e-05	0	0	34528	0	0	0	10072	0	0	0	17978	0	0	0	21562	0	0	0	113282	0	0	0	6064	0	0	2	30602	6.53552e-05	0
RGS9	NM_003835	ENST00000262406	17	35				rs532990168	p.Arg35Gln	c.104G>A	2	7.1182e-06	0	1	24194	4.13326e-05	0	0	35376	0	0	0	10362	0	0	0	19538	0	0	0	25034	0	0	0	128712	0	0	0	7152	0	0	1	30602	3.26776e-05	0
RGS9	NM_003835	ENST00000262406	17	42				rs769452609	p.Leu42Gln	c.125T>A	10	4.00692e-05	0	0	15486	0	0	3	34528	8.6886e-05	0	0	10070	0	0	0	17978	0	0	0	21562	0	0	0	113280	0	0	0	6062	0	0	7	30602	0.000228743	0
RGS9	NM_003835	ENST00000262406	17	46				rs577500360	p.Val46Ile	c.136G>A	13	4.62663e-05	0	0	24206	0	0	0	35376	0	0	0	10362	0	0	8	19538	0.000409458	0	0	25038	0	0	5	128710	3.8847e-05	0	0	7150	0	0	0	30602	0	0
RGS9	NM_003835	ENST00000262406	17	50				rs1270052130	p.Met50Lys	c.149T>A	1	4.00699e-06	0	0	15488	0	0	0	34528	0	0	0	10072	0	0	0	17978	0	0	0	21562	0	0	1	113272	8.82831e-06	0	0	6062	0	0	0	30602	0	0
RGS9	NM_003835	ENST00000262406	17	50				rs1270052130	p.Met50Thr	c.149T>C	1	4.00699e-06	0	0	15488	0	0	0	34528	0	0	0	10072	0	0	0	17978	0	0	0	21562	0	0	0	113272	0	0	0	6062	0	0	1	30602	3.26776e-05	0
RGS9	NM_003835	ENST00000262406	17	51				rs759069827	p.Thr51Ala	c.151A>G	3	1.20209e-05	0	0	15488	0	0	0	34528	0	0	0	10072	0	0	3	17978	0.000166871	0	0	21562	0	0	0	113274	0	0	0	6062	0	0	0	30602	0	0
RGS9	NM_003835	ENST00000262406	17	51				rs772529571	p.Thr51Ile	c.152C>T	3	1.20213e-05	0	1	15488	6.45661e-05	0	0	34528	0	0	0	10072	0	0	0	17978	0	0	0	21560	0	0	0	113268	0	0	0	6062	0	0	2	30602	6.53552e-05	0
RGS9	NM_003835	ENST00000262406	17	53				rs776841611	p.Ser53Ile	c.158G>T	1	4.0068e-06	0	0	15488	0	0	0	34528	0	0	0	10072	0	0	0	17978	0	0	0	21560	0	0	0	113284	0	0	0	6064	0	0	1	30602	3.26776e-05	0
RGS9	NM_003835	ENST00000262406	17	54				rs762280917	p.Asp54Val	c.161A>T	1	4.00689e-06	0	0	15486	0	0	0	34526	0	0	0	10072	0	0	0	17978	0	0	0	21562	0	0	0	113280	0	0	0	6064	0	0	1	30602	3.26776e-05	0
RGS9	NM_003835	ENST00000262406	17	57				rs750626413	p.Gln57Arg	c.170A>G	3	1.20208e-05	0	0	15486	0	0	0	34528	0	0	0	10072	0	0	0	17978	0	0	2	21562	9.27558e-05	0	1	113276	8.828e-06	0	0	6064	0	0	0	30602	0	0
RGS9	NM_003835	ENST00000262406	17	59				rs763282495	p.Ile59Val	c.175A>G	5	2.00348e-05	0	0	15486	0	0	0	34528	0	0	0	10072	0	0	0	17978	0	0	0	21560	0	0	5	113276	4.414e-05	0	0	6064	0	0	0	30602	0	0
RGS9	NM_003835	ENST00000262406	17	59				rs1345257664	p.Ile59Met	c.177C>G	1	4.00692e-06	0	1	15486	6.45745e-05	0	0	34528	0	0	0	10072	0	0	0	17978	0	0	0	21558	0	0	0	113280	0	0	0	6064	0	0	0	30602	0	0
RGS9	NM_003835	ENST00000262406	17	60				rs115440141	p.Val60Ile	c.178G>A	384	0.00136676	1	342	24198	0.0141334	1	33	35376	0.000932836	0	0	10362	0	0	0	19532	0	0	0	25032	0	0	1	128702	7.76989e-06	0	5	7152	0.000699105	0	3	30602	9.80328e-05	0
RGS9	NM_003835	ENST00000262406	17	62				rs544504106	p.Arg62Trp	c.184C>T	7	2.49155e-05	0	0	24196	0	0	1	35376	2.82678e-05	0	0	10362	0	0	0	19534	0	0	2	25034	7.98913e-05	0	0	128694	0	0	1	7152	0.000139821	0	3	30602	9.80328e-05	0
RGS9	NM_003835	ENST00000262406	17	62				rs755991403	p.Arg62Gln	c.185G>A	7	2.80496e-05	0	0	15486	0	0	1	34526	2.89637e-05	0	0	10072	0	0	0	17978	0	0	0	21558	0	0	6	113272	5.29698e-05	0	0	6064	0	0	0	30602	0	0
RGS9	NM_003835	ENST00000262406	17	63				rs777814582	p.Leu63Pro	c.188T>C	1	4.00689e-06	0	0	15486	0	0	0	34528	0	0	0	10072	0	0	0	17978	0	0	1	21560	4.63822e-05	0	0	113280	0	0	0	6064	0	0	0	30602	0	0
RGS9	NM_003835	ENST00000262406	17	76				rs1365887745	p.Phe76Leu	c.228T>G	1	4.0068e-06	0	0	15486	0	0	0	34528	0	0	0	10070	0	0	0	17978	0	0	0	21562	0	0	0	113286	0	0	0	6064	0	0	1	30602	3.26776e-05	0
RGS9	NM_003835	ENST00000262406	17	78				rs570825977	p.Val78Leu	c.232G>C	1	4.00692e-06	0	0	15486	0	0	0	34528	0	0	0	10070	0	0	1	17978	5.56235e-05	0	0	21556	0	0	0	113284	0	0	0	6064	0	0	0	30602	0	0
RGS9	NM_003835	ENST00000262406	17	78				rs570825977	p.Val78Ile	c.232G>A	7	2.80485e-05	0	0	15486	0	0	1	34528	2.8962e-05	0	0	10070	0	0	0	17978	0	0	0	21556	0	0	5	113284	4.41369e-05	0	1	6064	0.000164908	0	0	30602	0	0
RGS9	NM_003835	ENST00000262406	17	79				rs1306645747	p.Arg79Gly	c.235A>G	1	4.00683e-06	0	0	15486	0	0	1	34528	2.8962e-05	0	0	10072	0	0	0	17978	0	0	0	21560	0	0	0	113284	0	0	0	6064	0	0	0	30602	0	0
RGS9	NM_003835	ENST00000262406	17	79				rs771246224	p.Arg79Lys	c.236G>A	1	4.00686e-06	0	0	15486	0	0	0	34528	0	0	0	10070	0	0	0	17978	0	0	0	21556	0	0	0	113288	0	0	0	6064	0	0	1	30602	3.26776e-05	0
RGS9	NM_003835	ENST00000262406	17	81				rs759698475	p.Gly81Asp	c.242G>A	1	4.00689e-06	0	0	15486	0	0	0	34528	0	0	0	10072	0	0	0	17978	0	0	0	21550	0	0	0	113290	0	0	0	6064	0	0	1	30602	3.26776e-05	0
RGS9	NM_003835	ENST00000262406	17	83				rs775433864	p.Ile83Phe	c.247A>T	1	4.00683e-06	0	0	15486	0	0	0	34528	0	0	0	10072	0	0	0	17978	0	0	0	21558	0	0	1	113286	8.82722e-06	0	0	6064	0	0	0	30602	0	0
RGS9	NM_003835	ENST00000262406	17	83				rs775433864	p.Ile83Val	c.247A>G	15	6.01024e-05	1	0	15486	0	0	0	34528	0	0	0	10072	0	0	1	17978	5.56235e-05	0	0	21558	0	0	0	113286	0	0	0	6064	0	0	14	30602	0.000457486	1
RGS9	NM_003835	ENST00000262406	17	83				rs765213240	p.Ile83Met	c.249T>G	1	4.00689e-06	0	0	15486	0	0	1	34528	2.8962e-05	0	0	10072	0	0	0	17978	0	0	0	21554	0	0	0	113286	0	0	0	6064	0	0	0	30602	0	0
RGS9	NM_003835	ENST00000262406	17	84				rs750192414	p.Tyr84Asp	c.250T>G	3	1.20203e-05	0	0	15486	0	0	0	34528	0	0	0	10072	0	0	3	17978	0.000166871	0	0	21556	0	0	0	113292	0	0	0	6064	0	0	0	30602	0	0
RGS9	NM_003835	ENST00000262406	17	84				rs766112764	p.Tyr84Ser	c.251A>C	1	4.00715e-06	0	0	15486	0	0	0	34528	0	0	0	10072	0	0	0	17978	0	0	0	21542	0	0	0	113282	0	0	1	6064	0.000164908	0	0	30602	0	0
RGS9	NM_003835	ENST00000262406	17	85				rs780750424	p.Pro85Ser	c.253C>T	1	4.00689e-06	0	0	15486	0	0	0	34528	0	0	0	10072	0	0	0	17978	0	0	0	21548	0	0	0	113292	0	0	0	6064	0	0	1	30602	3.26776e-05	0
RGS9	NM_003835	ENST00000262406	17	85				rs1432821103	p.Pro85Leu	c.254C>T	1	4.00699e-06	0	1	15486	6.45745e-05	0	0	34528	0	0	0	10072	0	0	0	17978	0	0	0	21548	0	0	0	113286	0	0	0	6064	0	0	0	30602	0	0
RGS9	NM_003835	ENST00000262406	17	88				rs376498676	p.Asp88Tyr	c.262G>T	1	4.00718e-06	0	0	15486	0	0	0	34528	0	0	0	10072	0	0	0	17978	0	0	0	21532	0	0	1	113290	8.8269e-06	0	0	6064	0	0	0	30602	0	0
RGS9	NM_003835	ENST00000262406	17	88				rs771370997	p.Asp88Val	c.263A>T	1	4.00696e-06	0	0	15486	0	0	0	34528	0	0	0	10072	0	0	0	17978	0	0	0	21548	0	0	0	113288	0	0	0	6064	0	0	1	30602	3.26776e-05	0
RGS9	NM_003835	ENST00000262406	17	92				rs369215628	p.Leu92Val	c.274C>G	5	1.77955e-05	0	1	24202	4.13189e-05	0	0	35376	0	0	0	10362	0	0	0	19538	0	0	0	25032	0	0	4	128706	3.10786e-05	0	0	7152	0	0	0	30602	0	0
RGS9	NM_003835	ENST00000262406	17	93				rs1218567206	p.Ile93Val	c.277A>G	1	4.00705e-06	0	0	15486	0	0	0	34528	0	0	0	10072	0	0	0	17978	0	0	0	21552	0	0	1	113278	8.82784e-06	0	0	6064	0	0	0	30602	0	0
RGS9	NM_003835	ENST00000262406	17	96				rs373854315	p.Pro96Ala	c.286C>G	1	4.00731e-06	0	1	15486	6.45745e-05	0	0	34526	0	0	0	10072	0	0	0	17978	0	0	0	21544	0	0	0	113272	0	0	0	6064	0	0	0	30602	0	0
RGS9	NM_003835	ENST00000262406	17	97				rs1192174964	p.Asp97Val	c.290A>T	1	4.00728e-06	0	0	15486	0	0	0	34528	0	0	0	10072	0	0	0	17978	0	0	0	21554	0	0	0	113264	0	0	1	6064	0.000164908	0	0	30600	0	0
RGS9	NM_003835	ENST00000262406	17	99				rs199644053	p.Ser99Asn	c.296G>A	29	0.000103229	0	0	24198	0	0	3	35374	8.48081e-05	0	0	10362	0	0	0	19538	0	0	0	25016	0	0	23	128690	0.000178724	0	1	7150	0.00013986	0	2	30600	6.53595e-05	0
RGS9	NM_003835	ENST00000262406	17	100				rs768758549	p.Leu100Phe	c.298C>T	3	1.2023e-05	0	1	15486	6.45745e-05	0	2	34522	5.79341e-05	0	0	10072	0	0	0	17978	0	0	0	21544	0	0	0	113258	0	0	0	6062	0	0	0	30600	0	0
RGS9	NM_003835	ENST00000262406	17	101				rs1156864087	p.Tyr101Cys	c.302A>G	1	4.00769e-06	0	0	15486	0	0	0	34520	0	0	0	10070	0	0	0	17976	0	0	0	21552	0	0	0	113256	0	0	0	6062	0	0	1	30598	3.26819e-05	0
RGS9	NM_003835	ENST00000262406	17	102				rs377377842	p.Arg102Ile	c.305G>T	1	4.00795e-06	0	0	15486	0	0	0	34518	0	0	0	10072	0	0	0	17976	0	0	0	21542	0	0	1	113250	8.83002e-06	0	0	6062	0	0	0	30598	0	0
RGS9	NM_003835	ENST00000262406	17	105				rs200798153	p.Thr105Ala	c.313A>G	536	0.00190784	1	8	24200	0.000330579	0	21	35374	0.000593656	0	19	10360	0.00183398	0	0	19538	0	0	61	25036	0.00243649	1	417	128686	0.00324045	0	10	7152	0.00139821	0	0	30600	0	0
RGS9	NM_003835	ENST00000262406	17	105				rs201997888	p.Thr105Arg	c.314C>G	534	0.00190076	1	8	24200	0.000330579	0	21	35374	0.000593656	0	19	10362	0.00183362	0	0	19538	0	0	61	25036	0.00243649	1	415	128678	0.0032251	0	10	7150	0.0013986	0	0	30602	0	0
RGS9	NM_003835	ENST00000262406	17	106				rs1222275702	p.Pro106Ser	c.316C>T	1	4.00728e-06	0	0	15486	0	0	0	34524	0	0	0	10072	0	0	0	17978	0	0	0	21562	0	0	0	113258	0	0	1	6064	0.000164908	0	0	30602	0	0
RGS9	NM_003835	ENST00000262406	17	106				rs374141415	p.Pro106Gln	c.317C>A	83	0.000332628	1	0	15486	0	0	82	34520	0.00237543	1	0	10072	0	0	0	17978	0	0	0	21562	0	0	0	113244	0	0	1	6064	0.000164908	0	0	30602	0	0
RGS9	NM_003835	ENST00000262406	17	106				rs374141415	p.Pro106Leu	c.317C>T	2	8.01513e-06	0	0	15486	0	0	0	34520	0	0	0	10072	0	0	0	17978	0	0	0	21562	0	0	2	113244	1.7661e-05	0	0	6064	0	0	0	30602	0	0
RGS9	NM_003835	ENST00000262406	17	109					p.Trp109Arg	c.325T>C	1	4.00725e-06	0	0	15484	0	0	1	34522	2.8967e-05	0	0	10072	0	0	0	17978	0	0	0	21562	0	0	0	113264	0	0	0	6064	0	0	0	30602	0	0
RGS9	NM_003835	ENST00000262406	17	110				rs1201990065	p.Pro110Arg	c.329C>G	1	4.00731e-06	0	0	15486	0	0	0	34522	0	0	0	10072	0	0	0	17978	0	0	0	21562	0	0	1	113258	8.8294e-06	0	0	6064	0	0	0	30602	0	0
RGS9	NM_003835	ENST00000262406	17	111				rs182107771	p.Thr111Asn	c.332C>A	1	4.00737e-06	0	0	15486	0	0	0	34522	0	0	0	10070	0	0	1	17978	5.56235e-05	0	0	21562	0	0	0	113256	0	0	0	6064	0	0	0	30602	0	0
RGS9	NM_003835	ENST00000262406	17	112				rs370345963	p.Gln112Glu	c.334C>G	17	6.0515e-05	0	14	24198	0.00057856	0	2	35368	5.65483e-05	0	0	10360	0	0	0	19534	0	0	0	25038	0	0	0	128670	0	0	0	7152	0	0	1	30602	3.26776e-05	0
RGS9	NM_003835	ENST00000262406	17	119				rs780413350	p.Thr119Asn	c.356C>A	1	4.00824e-06	0	0	15486	0	0	0	34510	0	0	0	10070	0	0	0	17978	0	0	1	21560	4.63822e-05	0	0	113222	0	0	0	6060	0	0	0	30600	0	0
RGS9	NM_003835	ENST00000262406	17	120				rs557511016	p.Asp120Asn	c.358G>A	7	2.80611e-05	0	2	15484	0.000129166	0	1	34504	2.89821e-05	0	0	10068	0	0	0	17976	0	0	0	21560	0	0	4	113206	3.53338e-05	0	0	6062	0	0	0	30596	0	0
RGS9	NM_003835	ENST00000262406	17	121				rs1354040611	p.Tyr121His	c.361T>C	1	4.00876e-06	0	0	15482	0	0	0	34504	0	0	0	10068	0	0	1	17976	5.56297e-05	0	0	21560	0	0	0	113212	0	0	0	6060	0	0	0	30592	0	0
RGS9	NM_003835	ENST00000262406	17	122				rs748276770	p.Ala122Thr	c.364G>A	6	2.40581e-05	0	0	15480	0	0	3	34502	8.69515e-05	0	0	10064	0	0	3	17974	0.000166908	0	0	21554	0	0	0	113172	0	0	0	6058	0	0	0	30592	0	0
RGS9	NM_003835	ENST00000262406	17	123				rs764588214	p.Ile123Val	c.367A>G	1	4.0068e-06	0	0	15486	0	0	0	34528	0	0	0	10072	0	0	0	17978	0	0	0	21562	0	0	1	113286	8.82722e-06	0	0	6064	0	0	0	30600	0	0
RGS9	NM_003835	ENST00000262406	17	124				rs772849558	p.Tyr124Cys	c.371A>G	3	1.20204e-05	0	0	15486	0	0	0	34528	0	0	0	10072	0	0	0	17978	0	0	0	21562	0	0	3	113290	2.64807e-05	0	0	6060	0	0	0	30600	0	0
RGS9	NM_003835	ENST00000262406	17	125				rs1201777650	p.Leu125Val	c.373C>G	1	4.00683e-06	0	0	15486	0	0	0	34528	0	0	0	10072	0	0	0	17978	0	0	0	21562	0	0	1	113288	8.82706e-06	0	0	6060	0	0	0	30600	0	0
RGS9	NM_003835	ENST00000262406	17	128				rs755297304	p.Arg128Gln	c.383G>A	2	8.01346e-06	0	0	15486	0	0	0	34528	0	0	0	10072	0	0	0	17978	0	0	0	21562	0	0	0	113290	0	0	0	6064	0	0	2	30600	6.53595e-05	0
RGS9	NM_003835	ENST00000262406	17	130				rs767889701	p.Ile130Thr	c.389T>C	1	4.00676e-06	0	0	15486	0	0	0	34528	0	0	0	10072	0	0	0	17978	0	0	0	21562	0	0	0	113290	0	0	0	6062	0	0	1	30600	3.26797e-05	0
RGS9	NM_003835	ENST00000262406	17	134				rs752804159	p.Gly134Glu	c.401G>A	2	8.0134e-06	0	0	15486	0	0	1	34528	2.8962e-05	0	0	10072	0	0	1	17978	5.56235e-05	0	0	21562	0	0	0	113292	0	0	0	6064	0	0	0	30600	0	0
RGS9	NM_003835	ENST00000262406	17	142				rs1488309734	p.Glu142Asp	c.426A>T	1	4.0858e-06	0	0	15106	0	0	0	34362	0	0	0	9980	0	0	0	17740	0	0	0	21420	0	0	1	110110	9.08183e-06	0	0	5960	0	0	0	30072	0	0
RGS9	NM_003835	ENST00000262406	17	149				rs191944505	p.Gln149Lys	c.445C>A	85	0.00030605	1	83	23908	0.00347164	1	1	35296	2.83318e-05	0	0	10312	0	0	0	19406	0	0	0	24794	0	0	0	126636	0	0	0	7064	0	0	1	30316	3.29859e-05	0
RGS9	NM_003835	ENST00000262406	17	150				rs757369247	p.Lys150Asn	c.450A>C	5	2.01937e-05	0	0	15358	0	0	0	34468	0	0	0	10036	0	0	0	17896	0	0	0	21520	0	0	1	111902	8.93639e-06	0	0	6028	0	0	4	30394	0.000131605	0
RGS9	NM_003835	ENST00000262406	17	151				rs779150943	p.Met151Ile	c.453G>A	1	4.03695e-06	0	0	15376	0	0	0	34464	0	0	0	10038	0	0	0	17892	0	0	0	21514	0	0	1	111988	8.92953e-06	0	0	6026	0	0	0	30414	0	0
RGS9	NM_003835	ENST00000262406	17	152				rs373049626	p.Asn152Ser	c.455A>G	7	2.50688e-05	0	0	24082	0	0	0	35324	0	0	0	10334	0	0	0	19476	0	0	0	24966	0	0	7	127492	5.49054e-05	0	0	7114	0	0	0	30444	0	0
RGS9	NM_003835	ENST00000262406	17	153				rs1162128422	p.Tyr153Asp	c.457T>G	2	7.15789e-06	0	0	24092	0	0	0	35334	0	0	0	10338	0	0	0	19476	0	0	0	24980	0	0	2	127598	1.56742e-05	0	0	7116	0	0	0	30478	0	0
RGS9	NM_003835	ENST00000262406	17	153				rs755034844	p.Tyr153Ser	c.458A>C	1	4.02946e-06	0	0	15404	0	0	1	34486	2.89973e-05	0	0	10054	0	0	0	17920	0	0	0	21536	0	0	0	112252	0	0	0	6038	0	0	0	30482	0	0
RGS9	NM_003835	ENST00000262406	17	153				rs755034844	p.Tyr153Cys	c.458A>G	5	1.78901e-05	0	0	24100	0	0	0	35334	0	0	0	10344	0	0	0	19478	0	0	0	24986	0	0	3	127642	2.35032e-05	0	1	7118	0.000140489	0	1	30482	3.28062e-05	0
RGS9	NM_003835	ENST00000262406	17	154				rs780839599	p.Lys154Arg	c.461A>G	2	8.05672e-06	0	0	15418	0	0	0	34482	0	0	0	10052	0	0	1	17924	5.57911e-05	0	0	21524	0	0	1	112316	8.90345e-06	0	0	6040	0	0	0	30484	0	0
RGS9	NM_003835	ENST00000262406	17	154				rs1393718181	p.Lys154Asn	c.462G>T	1	4.02862e-06	0	0	15418	0	0	0	34484	0	0	0	10046	0	0	0	17922	0	0	0	21524	0	0	0	112320	0	0	1	6040	0.000165563	0	0	30470	0	0
RGS9	NM_003835	ENST00000262406	17	160				rs777442548	p.Met160Arg	c.479T>G	6	2.41659e-05	0	0	15410	0	0	0	34480	0	0	0	10058	0	0	6	17928	0.000334672	0	0	21530	0	0	0	112358	0	0	0	6042	0	0	0	30478	0	0
RGS9	NM_003835	ENST00000262406	17	162				rs748963302	p.Ala162Ser	c.484G>T	2	8.05315e-06	0	0	15414	0	0	0	34472	0	0	0	10060	0	0	0	17932	0	0	0	21526	0	0	2	112406	1.77926e-05	0	0	6044	0	0	0	30496	0	0
RGS9	NM_003835	ENST00000262406	17	164				rs529729193	p.Glu164Asp	c.492G>T	1	4.02376e-06	0	1	15408	6.49013e-05	0	0	34492	0	0	0	10056	0	0	0	17936	0	0	0	21536	0	0	0	112538	0	0	0	6040	0	0	0	30518	0	0
RGS9	NM_003835	ENST00000262406	17	167				rs760030262	p.Arg167Gly	c.499A>G	6	2.15001e-05	0	1	24018	4.16354e-05	0	0	35176	0	0	0	10328	0	0	0	19394	0	0	0	24940	0	0	5	127678	3.9161e-05	0	0	7102	0	0	0	30432	0	0
RGS9	NM_003835	ENST00000262406	17	168				rs188902140	p.Ala168Thr	c.502G>A	3	1.24676e-05	0	3	14722	0.000203777	0	0	33724	0	0	0	9902	0	0	0	17572	0	0	0	20792	0	0	0	109106	0	0	0	5908	0	0	0	28898	0	0
RGS9	NM_003835	ENST00000262406	17	168				rs188902140	p.Ala168Ser	c.502G>T	77	0.000283086	0	3	23424	0.000128074	0	0	34572	0	0	0	10192	0	0	0	19130	0	0	14	24268	0.000576891	0	57	124522	0.00045775	0	3	6996	0.000428816	0	0	28898	0	0
RGS9	NM_003835	ENST00000262406	17	173				rs1286971557	p.Asn173Ser	c.518A>G	1	4.10226e-06	0	0	15000	0	0	0	34086	0	0	0	9948	0	0	0	17730	0	0	0	21058	0	0	1	110684	9.03473e-06	0	0	5944	0	0	0	29318	0	0
RGS9	NM_003835	ENST00000262406	17	177				rs1339528266	p.Arg177Ser	c.531A>T	1	4.0802e-06	0	0	15090	0	0	0	34194	0	0	0	9966	0	0	1	17802	5.61735e-05	0	0	21160	0	0	0	111300	0	0	0	5986	0	0	0	29588	0	0
RGS9	NM_003835	ENST00000262406	17	179				rs761326944	p.Ala179Val	c.536C>T	1	4.08814e-06	0	0	15046	0	0	0	34156	0	0	0	9948	0	0	0	17784	0	0	0	21082	0	0	0	111072	0	0	0	5970	0	0	1	29552	3.38387e-05	0
RGS9	NM_003835	ENST00000262406	17	180				rs763943189	p.Leu180Val	c.538C>G	2	8.16287e-06	0	0	15082	0	0	0	34166	0	0	0	9956	0	0	0	17806	0	0	0	21142	0	0	0	111268	0	0	0	5982	0	0	2	29610	6.75447e-05	0
RGS9	NM_003835	ENST00000262406	17	182				rs1300650149	p.Cys182Tyr	c.545G>A	1	4.08587e-06	0	0	15096	0	0	1	34136	2.92946e-05	0	0	9950	0	0	0	17802	0	0	0	21122	0	0	0	111190	0	0	0	5970	0	0	0	29480	0	0
RGS9	NM_003835	ENST00000262406	17	183				rs921025767	p.Gln183Glu	c.547C>G	1	4.08811e-06	0	1	15076	6.63306e-05	0	0	34134	0	0	0	9944	0	0	0	17810	0	0	0	21104	0	0	0	111106	0	0	0	5968	0	0	0	29470	0	0
RGS9	NM_003835	ENST00000262406	17	184				rs1218551389	p.Glu184Lys	c.550G>A	1	4.08513e-06	0	0	15082	0	0	0	34162	0	0	0	9944	0	0	0	17812	0	0	0	21108	0	0	1	111206	8.99232e-06	0	0	5970	0	0	0	29506	0	0
RGS9	NM_003835	ENST00000262406	17	188				rs1488133317	p.Trp188Gly	c.562T>G	1	4.10475e-06	0	0	15002	0	0	1	34058	2.93617e-05	0	0	9918	0	0	0	17762	0	0	0	21030	0	0	0	110636	0	0	0	5938	0	0	0	29276	0	0
RGS9	NM_003835	ENST00000262406	17	189				rs1222815561	p.Leu189Val	c.565C>G	1	4.1174e-06	0	0	14926	0	0	0	33996	0	0	0	9896	0	0	0	17728	0	0	0	20950	0	0	0	110262	0	0	0	5924	0	0	1	29190	3.42583e-05	0
RGS9	NM_003835	ENST00000262406	17	192				rs747550419	p.Arg192Gln	c.575G>A	3	1.25625e-05	0	0	14566	0	0	0	33624	0	0	0	9820	0	0	2	17442	0.000114666	0	0	20512	0	0	1	108384	9.22645e-06	0	0	5808	0	0	0	28650	0	0
RGS9	NM_003835	ENST00000262406	17	195				rs536881500	p.Pro195Thr	c.583C>A	3	1.20202e-05	0	0	15486	0	0	0	34528	0	0	0	10072	0	0	3	17978	0.000166871	0	0	21562	0	0	0	113288	0	0	0	6064	0	0	0	30602	0	0
RGS9	NM_003835	ENST00000262406	17	202				rs1237016895	p.Asp202Asn	c.604G>A	1	4.00673e-06	0	0	15486	0	0	0	34528	0	0	0	10072	0	0	0	17978	0	0	0	21562	0	0	1	113288	8.82706e-06	0	0	6064	0	0	0	30602	0	0
RGS9	NM_003835	ENST00000262406	17	202				rs781750928	p.Asp202Gly	c.605A>G	1	4.00667e-06	0	0	15486	0	0	0	34528	0	0	0	10072	0	0	0	17978	0	0	0	21562	0	0	1	113292	8.82675e-06	0	0	6064	0	0	0	30602	0	0
RGS9	NM_003835	ENST00000262406	17	204				rs372181396	p.Gly204Ser	c.610G>A	3	1.202e-05	0	0	15486	0	0	1	34528	2.8962e-05	0	0	10072	0	0	0	17978	0	0	0	21562	0	0	0	113292	0	0	0	6064	0	0	2	30602	6.53552e-05	0
RGS9	NM_003835	ENST00000262406	17	205				rs778288380	p.Leu205Pro	c.614T>C	19	6.76181e-05	0	0	24202	0	0	7	35376	0.000197874	0	0	10362	0	0	0	19538	0	0	9	25036	0.000359482	0	3	128722	2.3306e-05	0	0	7152	0	0	0	30602	0	0
RGS9	NM_003835	ENST00000262406	17	206				rs749520415	p.Asp206Asn	c.616G>A	1	4.00676e-06	0	0	15486	0	0	0	34528	0	0	0	10072	0	0	1	17978	5.56235e-05	0	0	21562	0	0	0	113286	0	0	0	6064	0	0	0	30602	0	0
RGS9	NM_003835	ENST00000262406	17	207				rs982923069	p.Arg207Gln	c.620G>A	1	4.0067e-06	0	0	15486	0	0	0	34528	0	0	0	10070	0	0	0	17978	0	0	0	21562	0	0	0	113292	0	0	0	6064	0	0	1	30602	3.26776e-05	0
RGS9	NM_003835	ENST00000262406	17	207				rs982923069	p.Arg207Leu	c.620G>T	2	6.36943e-05	0	2	8718	0.00022941	0	0	848	0	0	0	290	0	0	0	1556	0	0	0	3474	0	0	0	15426	0	0	0	1088	0	0	0	0	#DIV/0!	0
RGS9	NM_003835	ENST00000262406	17	209				rs1168705477	p.Thr209Ile	c.626C>T	1	4.0067e-06	0	0	15486	0	0	0	34528	0	0	0	10070	0	0	0	17978	0	0	0	21562	0	0	1	113292	8.82675e-06	0	0	6064	0	0	0	30602	0	0
RGS9	NM_003835	ENST00000262406	17	210				rs374824643	p.Asn210Ser	c.629A>G	4	1.42355e-05	0	4	24200	0.000165289	0	0	35376	0	0	0	10360	0	0	0	19538	0	0	0	25038	0	0	0	128724	0	0	0	7150	0	0	0	30602	0	0
RGS9	NM_003835	ENST00000262406	17	210				rs374824643	p.Asn210Ile	c.629A>T	2	8.01346e-06	0	0	15486	0	0	0	34528	0	0	0	10070	0	0	2	17978	0.000111247	0	0	21562	0	0	0	113290	0	0	0	6064	0	0	0	30602	0	0
RGS9	NM_003835	ENST00000262406	17	211				rs772166518	p.Pro211Ser	c.631C>T	1	4.00686e-06	0	0	15486	0	0	0	34528	0	0	0	10070	0	0	0	17974	0	0	0	21560	0	0	1	113288	8.82706e-06	0	0	6064	0	0	0	30602	0	0
RGS9	NM_003835	ENST00000262406	17	211				rs772166518	p.Pro211Ala	c.631C>G	1	4.00686e-06	0	0	15486	0	0	1	34528	2.8962e-05	0	0	10070	0	0	0	17974	0	0	0	21560	0	0	0	113288	0	0	0	6064	0	0	0	30602	0	0
RGS9	NM_003835	ENST00000262406	17	211				rs145263061	p.Pro211Leu	c.632C>T	11	4.40748e-05	0	0	15486	0	0	0	34528	0	0	0	10070	0	0	0	17974	0	0	0	21562	0	0	2	113290	1.76538e-05	0	1	6064	0.000164908	0	8	30602	0.000261421	0
RGS9	NM_003835	ENST00000262406	17	211				rs145263061	p.Pro211Arg	c.632C>G	1	4.0068e-06	0	0	15486	0	0	0	34528	0	0	0	10070	0	0	0	17974	0	0	0	21562	0	0	0	113290	0	0	0	6064	0	0	1	30602	3.26776e-05	0
RGS9	NM_003835	ENST00000262406	17	215				rs1216408961	p.Lys215Arg	c.644A>G	1	4.00676e-06	0	0	15486	0	0	1	34528	2.8962e-05	0	0	10072	0	0	0	17974	0	0	0	21562	0	0	0	113290	0	0	0	6064	0	0	0	30602	0	0
RGS9	NM_003835	ENST00000262406	17	220				rs762618673	p.Gln220Leu	c.659A>T	1	4.01168e-06	0	0	15420	0	0	1	34510	2.89771e-05	0	0	10046	0	0	0	17978	0	0	0	21556	0	0	0	113148	0	0	0	6052	0	0	0	30562	0	0
RGS9	NM_003835	ENST00000262406	17	220				rs762618673	p.Gln220Pro	c.659A>C	5	2.00584e-05	0	0	15420	0	0	4	34510	0.000115908	0	0	10046	0	0	0	17978	0	0	0	21556	0	0	1	113148	8.83798e-06	0	0	6052	0	0	0	30562	0	0
RGS9	NM_003835	ENST00000262406	17	220				rs762618673	p.Gln220Arg	c.659A>G	1	4.01168e-06	0	0	15420	0	0	0	34510	0	0	0	10046	0	0	0	17978	0	0	0	21556	0	0	1	113148	8.83798e-06	0	0	6052	0	0	0	30562	0	0
RGS9	NM_003835	ENST00000262406	17	221				rs1214761356	p.Thr221Arg	c.662C>G	1	4.01204e-06	0	0	15402	0	0	0	34512	0	0	0	10052	0	0	0	17976	0	0	0	21556	0	0	1	113138	8.83876e-06	0	0	6052	0	0	0	30562	0	0
RGS9	NM_003835	ENST00000262406	17	223				rs570957320	p.Val223Ile	c.667G>A	11	3.9221e-05	0	2	24076	8.30703e-05	0	1	35352	2.82869e-05	0	0	10340	0	0	3	19534	0.000153578	0	0	25002	0	0	4	128466	3.11366e-05	0	1	7130	0.000140252	0	0	30562	0	0
RGS9	NM_003835	ENST00000262406	17	223				rs570957320	p.Val223Phe	c.667G>T	1	4.01233e-06	0	0	15408	0	0	0	34504	0	0	0	10050	0	0	1	17976	5.56297e-05	0	0	21554	0	0	0	113124	0	0	0	6054	0	0	0	30562	0	0
RGS9	NM_003835	ENST00000262406	17	226				rs752311299	p.Lys226Gln	c.676A>C	1	4.01352e-06	0	0	15406	0	0	0	34496	0	0	0	10042	0	0	0	17974	0	0	0	21550	0	0	0	113092	0	0	0	6054	0	0	1	30544	3.27397e-05	0
RGS9	NM_003835	ENST00000262406	17	228				rs142843407	p.Glu228Lys	c.682G>A	88	0.000313625	0	60	24120	0.00248756	0	3	35340	8.48896e-05	0	0	10344	0	0	0	19536	0	0	0	25030	0	0	22	128520	0.00017118	0	3	7142	0.00042005	0	0	30558	0	0
RGS9	NM_003835	ENST00000262406	17	228				rs142843407	p.Glu228Gln	c.682G>C	1	4.01307e-06	0	0	15404	0	0	0	34492	0	0	0	10054	0	0	0	17976	0	0	0	21554	0	0	1	113094	8.8422e-06	0	0	6054	0	0	0	30558	0	0
RGS9	NM_003835	ENST00000262406	17	229				rs371275167	p.Ile229Met	c.687C>G	19	6.76272e-05	0	17	24188	0.000702828	0	1	35376	2.82678e-05	0	0	10362	0	0	0	19538	0	0	0	25030	0	0	0	128704	0	0	0	7152	0	0	1	30602	3.26776e-05	0
RGS9	NM_003835	ENST00000262406	17	234				rs765513244	p.Gln234Arg	c.701A>G	1	4.0067e-06	0	0	15486	0	0	0	34528	0	0	0	10072	0	0	0	17978	0	0	0	21560	0	0	0	113292	0	0	0	6064	0	0	1	30602	3.26776e-05	0
RGS9	NM_003835	ENST00000262406	17	235				rs775739662	p.Ala235Ser	c.703G>T	3	1.20202e-05	0	0	15488	0	0	3	34528	8.6886e-05	0	0	10072	0	0	0	17978	0	0	0	21558	0	0	0	113290	0	0	0	6064	0	0	0	30602	0	0
RGS9	NM_003835	ENST00000262406	17	237				rs758591262	p.Met237Val	c.709A>G	1	4.00673e-06	0	0	15486	0	0	0	34528	0	0	0	10072	0	0	0	17978	0	0	0	21560	0	0	1	113290	8.8269e-06	0	0	6064	0	0	0	30602	0	0
RGS9	NM_003835	ENST00000262406	17	237				rs758591262	p.Met237Leu	c.709A>T	1	3.18492e-05	0	1	8712	0.000114784	0	0	848	0	0	0	290	0	0	0	1560	0	0	0	3476	0	0	0	15424	0	0	0	1088	0	0	0	0	#DIV/0!	0
RGS9	NM_003835	ENST00000262406	17	237				rs780213707	p.Met237Ile	c.711G>A	3	1.20203e-05	0	0	15486	0	0	0	34528	0	0	0	10072	0	0	0	17978	0	0	0	21556	0	0	0	113292	0	0	0	6064	0	0	3	30602	9.80328e-05	0
RGS9	NM_003835	ENST00000262406	17	238				rs565154999	p.Arg238Thr	c.713G>C	1	4.00683e-06	0	0	15486	0	0	0	34528	0	0	0	10072	0	0	0	17978	0	0	0	21558	0	0	0	113288	0	0	0	6062	0	0	1	30602	3.26776e-05	0
RGS9	NM_003835	ENST00000262406	17	240				rs754956306	p.Thr240Ser	c.718A>T	19	6.76224e-05	1	0	24198	0	0	19	35376	0.000537087	1	0	10362	0	0	0	19536	0	0	0	25032	0	0	0	128716	0	0	0	7150	0	0	0	30602	0	0
RGS9	NM_003835	ENST00000262406	17	240				rs1185828831	p.Thr240Ile	c.719C>T	2	8.01372e-06	0	0	15486	0	0	0	34528	0	0	0	10072	0	0	2	17978	0.000111247	0	0	21552	0	0	0	113292	0	0	0	6062	0	0	0	30602	0	0
RGS9	NM_003835	ENST00000262406	17	241				rs1232981377	p.Val241Ala	c.722T>C	1	3.18573e-05	0	0	8710	0	0	0	848	0	0	0	290	0	0	0	1558	0	0	0	3476	0	0	1	15420	6.48508e-05	0	0	1088	0	0	0	0	#DIV/0!	0
[truncated: 272 more rows]

## Sheet: RGS10
Gene	GenBank	ENST	Chromosome	Position	RGSd	Selectivity	Conserved	rsID	Consequence	Transcript Consequence	Allele Count	Allele Frequency	Homozygote Count	Allele Count African	Allele Number African	Allele Frequency African	Homozygote Count African	Allele Count Latino	Allele Number Latino	Allele Frequency Latino	Homozygote Count Latino	Allele Count Ashkenazi Jewish	Allele Number Ashkenazi Jewish	Allele Frequency Ashkenazi Jewish	Homozygote Count Ashkenazi Jewish	Allele Count East Asian	Allele Number East Asian	Allele Frequency East Asian	Homozygote Count East Asian	Allele Count European (Finnish)	Allele Number European (Finnish)	Allele Frequency European (Finnish)	Homozygote Count European (Finnish)	Allele Count European (non-Finnish)	Allele Number European (non-Finnish)	Allele Frequency European (non-Finnish)	Homozygote Count European (non-Finnish)	Allele Count Other	Allele Number Other	Allele Frequency Other	Homozygote Count Other	Allele Count South Asian	Allele Number South Asian	Allele Frequency South Asian	Homozygote Count South Asian	MVs (Total)	MVs (RGSd)
[truncated: 67 more rows]

[truncated: 14 more sheets: RGS11, RGS12, RGS13, RGS14, RGS16, RGS17, RGS18, RGS19, RGS20, RGS21, >1% Prevalence, gnomAD, gnomAD (Unique), 1000 Genomes]
